# Supplementary material for: Active intermixing of indirect and direct neurons builds the striatal mosaic
Source: Nat Commun. 2018 Nov 9;9:4725. doi: 10.1038/s41467-018-07171-4 (PMC6226429; doi:10.1038/s41467-018-07171-4)
Supplement: Supplementary file 6 — Supplementary Data 1 [file 41467_2018_7171_MOESM6_ESM.xlsx]

## Sheet: new sheet
id	baseMean	baseMean_Islet1CreEbf1fl_-	baseMean_control	FoldChange_control-Islet1CreEbf1fl_-	log2FoldChange_control-Islet1CreEbf1fl_-	pval	padj	empiricalDispEst	fittedDispEst	EnsemblGeneID	Description	MGI ID	MGI symbol	Chromosome Name	Gene Start (bp)	Gene End (bp)	Strand	RefSeq ncRNA [e.g. NR_002834]
ENSMUSG00000046159	366.202	655.526	76.8789	0.117278	-3.09199	1.74844e-24	4.4872e-20	0.0478391	0.0169208	ENSMUSG00000046159	cholinergic receptor, muscarinic 3, cardiac [Source:MGI Symbol;Acc:MGI:88398]	MGI:88398	Chrm3	13	9875486	10360844	-1
ENSMUSG00000022055	1916.17	848.504	2983.84	3.51659	1.81418	2.20435e-13	7.07155e-10	0.0412531	0.0138909	ENSMUSG00000022055	neurofilament, light polypeptide [Source:MGI Symbol;Acc:MGI:97313]	MGI:97313	Nefl	14	68083863	68089095	1
ENSMUSG00000072568	498.104	255.418	740.791	2.90031	1.53621	6.48406e-15	5.54689e-11	0.0256366	0.0176573	ENSMUSG00000072568	family with sequence similarity 84, member B [Source:MGI Symbol;Acc:MGI:3026924]	MGI:3026924	Fam84b	15	60818994	60853778	-1
ENSMUSG00000058897	1190.28	546.598	1833.96	3.35522	1.74641	2.27084e-07	8.96596e-05	0.0665171	0.0146829	ENSMUSG00000058897	collagen, type XXV, alpha 1 [Source:MGI Symbol;Acc:MGI:1924268]	MGI:1924268	Col25a1	3	130131501	130599877	1
ENSMUSG00000050840	448.18	660.386	235.975	0.357329	-1.48468	8.59886e-14	4.41362e-10	0.0226857	0.016411	ENSMUSG00000050840	cadherin 20 [Source:MGI Symbol;Acc:MGI:1346069]	MGI:1346069	Cdh20	1	104768529	104995481	1
ENSMUSG00000039954	125.465	194.362	56.5693	0.291052	-1.78065	1.45328e-13	6.21616e-10	0.0282949	0.0252382	ENSMUSG00000039954	serine/threonine kinase 32A [Source:MGI Symbol;Acc:MGI:2442403]	MGI:2442403	Stk32a	18	43207697	43317481	1
ENSMUSG00000001119	1042	480.201	1603.81	3.33987	1.73979	0.000130336	0.0190053	0.1415	0.0151036	ENSMUSG00000001119	collagen, type VI, alpha 1 [Source:MGI Symbol;Acc:MGI:88459]	MGI:88459	Col6a1	10	76708792	76726168	-1
ENSMUSG00000032698	1041.26	502.868	1579.66	3.1413	1.65136	9.7656e-10	8.35414e-07	0.0464685	0.0149773	ENSMUSG00000032698	LIM domain only 2 [Source:MGI Symbol;Acc:MGI:102811]	MGI:102811	Lmo2	2	103957986	103981878	1
ENSMUSG00000040183	1510.29	761.687	2258.89	2.96564	1.56835	5.69457e-05	0.00996399	0.0943077	0.0140231	ENSMUSG00000040183	ankyrin repeat domain 6 [Source:MGI Symbol;Acc:MGI:2154278]	MGI:2154278	Ankrd6	4	32804035	32950841	-1
ENSMUSG00000045382	784.736	397.047	1172.43	2.95287	1.56212	7.42832e-08	3.49724e-05	0.0532702	0.0155899	ENSMUSG00000045382	chemokine (C-X-C motif) receptor 4 [Source:MGI Symbol;Acc:MGI:109563]	MGI:109563	Cxcr4	1	128588199	128592293	-1
ENSMUSG00000073209	25.4011	46.1752	4.62692	0.100204	-3.319	2.74241e-12	6.39829e-09	0.047422	0.0650238	ENSMUSG00000073209	Kruppel-like factor 14 [Source:MGI Symbol;Acc:MGI:3577024]	MGI:3577024	Klf14	6	30956023	30959078	-1
ENSMUSG00000038530	8299.51	4217.3	12381.7	2.93594	1.55382	6.33984e-10	6.25514e-07	0.0471384	0.0128037	ENSMUSG00000038530	regulator of G-protein signaling 4 [Source:MGI Symbol;Acc:MGI:108409]	MGI:108409	Rgs4	1	169741477	169747642	-1
ENSMUSG00000024176	3392.45	1859.54	4925.37	2.64871	1.40529	1.39989e-12	3.59267e-09	0.0278049	0.0132215	ENSMUSG00000024176	SRY (sex determining region Y)-box 8 [Source:MGI Symbol;Acc:MGI:98370]	MGI:98370	Sox8	17	25565892	25570686	-1
ENSMUSG00000030123	9740.92	5343.48	14138.4	2.64591	1.40376	1.36907e-10	1.84925e-07	0.034394	0.0127427	ENSMUSG00000030123	plexin D1 [Source:MGI Symbol;Acc:MGI:2154244]	MGI:2154244	Plxnd1	6	115954811	115995005	-1
ENSMUSG00000024261	5402.07	2972.11	7832.03	2.63518	1.3979	0.00526329	0.321612	0.183808	0.0129667	ENSMUSG00000024261	synaptotagmin IV [Source:MGI Symbol;Acc:MGI:101759]	MGI:101759	Syt4	18	31437808	31447415	-1
ENSMUSG00000026765	145.017	212.743	77.2911	0.363307	-1.46074	7.87206e-11	1.26268e-07	0.0285199	0.0234536	ENSMUSG00000026765	LY6/PLAUR domain containing 6B [Source:MGI Symbol;Acc:MGI:1919147]	MGI:1919147	Lypd6b	2	49787688	49948849	1
ENSMUSG00000029608	8101.81	4518.26	11685.4	2.58625	1.37086	5.89374e-11	1.00838e-07	0.0320111	0.0127908	ENSMUSG00000029608	rabphilin 3A [Source:MGI Symbol;Acc:MGI:102788]	MGI:102788	Rph3a	5	120940499	121010092	-1
ENSMUSG00000027016	371.398	507.555	235.24	0.463478	-1.10943	1.10095e-10	1.56971e-07	0.00449081	0.0173552	ENSMUSG00000027016	zinc finger protein 385B [Source:MGI Symbol;Acc:MGI:2444734]	MGI:2444734	Zfp385b	2	77410634	77819639	-1
ENSMUSG00000033063	1204.87	694.008	1715.74	2.47221	1.3058	1.03895e-05	0.00231858	0.0626778	0.0145762	ENSMUSG00000033063	contactin associated protein-like 3 [Source:MGI Symbol;Acc:MGI:3588199]	MGI:3588199	Cntnap3	13	64737591	64903888	-1
ENSMUSG00000048285	1103.04	638.595	1567.49	2.45459	1.29548	0.000103071	0.0155842	0.0615085	0.0146848	ENSMUSG00000048285	FERM domain containing 6 [Source:MGI Symbol;Acc:MGI:2442579]	MGI:2442579	Frmd6	12	70825514	70902232	1
ENSMUSG00000015957	38.0671	6.70681	69.4275	10.3518	3.37181	1.8091e-10	2.18767e-07	0.102443	0.0848596	ENSMUSG00000015957	wingless-type MMTV integration site family, member 11 [Source:MGI Symbol;Acc:MGI:101948]	MGI:101948	Wnt11	7	98835112	98855195	1
ENSMUSG00000025082	71.79	17.5805	126	7.167	2.84137	1.87534e-10	2.18767e-07	0.105398	0.0509921	ENSMUSG00000025082	von Willebrand factor A domain containing 2 [Source:MGI Symbol;Acc:MGI:2684334]	MGI:2684334	Vwa2	19	56874249	56912078	1
ENSMUSG00000063600	177.922	88.1382	267.707	3.03735	1.60281	3.81875e-10	4.26106e-07	0.0464093	0.0275453	ENSMUSG00000063600	EGF-like and EMI domain containing 1 [Source:MGI Symbol;Acc:MGI:1922990]	MGI:1922990	Egfem1	3	29082023	29691209	1
ENSMUSG00000009734	401.031	256.754	545.309	2.12386	1.08669	5.25028e-10	5.6143e-07	0.0207764	0.0185408	ENSMUSG00000009734	POU domain, class 6, transcription factor 2 [Source:MGI Symbol;Acc:MGI:2443631]	MGI:2443631	Pou6f2	13	18121101	18382041	-1
ENSMUSG00000024420	3196.43	1867.33	4525.54	2.42354	1.27712	9.8897e-09	5.90254e-06	0.0333266	0.0133045	ENSMUSG00000024420	zinc finger protein 521 [Source:MGI Symbol;Acc:MGI:95459]	MGI:95459	Zfp521	18	13687013	13972733	-1
ENSMUSG00000022054	752.615	456.703	1048.53	2.29586	1.19904	7.00052e-06	0.00164827	0.0516111	0.0155907	ENSMUSG00000022054	neurofilament, medium polypeptide [Source:MGI Symbol;Acc:MGI:97314]	MGI:97314	Nefm	14	68082590	68124846	-1
ENSMUSG00000035653	855.739	520.19	1191.29	2.2901	1.19541	1.5653e-07	6.80879e-05	0.0332588	0.0151799	ENSMUSG00000035653	leucine rich repeat and fibronectin type III domain containing 5 [Source:MGI Symbol;Acc:MGI:2144814]	MGI:2144814	Lrfn5	12	61523150	61858342	1
ENSMUSG00000039683	508.591	774.081	243.1	0.31405	-1.67093	7.95671e-10	7.2929e-07	0.05055	0.0157071	ENSMUSG00000039683	sidekick homolog 1 (chicken) [Source:MGI Symbol;Acc:MGI:2444413]	MGI:2444413	Sdk1	5	141241490	142215586	1
ENSMUSG00000039103	1413.03	882.046	1944.01	2.20398	1.14011	0.000940777	0.0904274	0.091777	0.0142699	ENSMUSG00000039103	nexilin [Source:MGI Symbol;Acc:MGI:1916060]	MGI:1916060	Nexn	3	152236982	152266350	-1
ENSMUSG00000003228	798.333	499.76	1096.9	2.19486	1.13413	4.70376e-13	1.3413e-09	0.012065	0.0154567	ENSMUSG00000003228	G protein-coupled receptor kinase 5 [Source:MGI Symbol;Acc:MGI:109161]	MGI:109161	Grk5	19	60889749	61092553	1
ENSMUSG00000018654	3308.63	2093.66	4523.6	2.16062	1.11144	0.0014722	0.128951	0.0807988	0.0131811	ENSMUSG00000018654	IKAROS family zinc finger 1 [Source:MGI Symbol;Acc:MGI:1342540]	MGI:1342540	Ikzf1	11	11685003	11772926	1
ENSMUSG00000028003	35.6163	62.0955	9.13708	0.147146	-2.76468	1.23591e-09	9.91196e-07	0.0818865	0.0585933	ENSMUSG00000028003	lecithin-retinol acyltransferase (phosphatidylcholine-retinol-O-acyltransferase) [Source:MGI Symbol;Acc:MGI:1891259]	MGI:1891259	Lrat	3	82892579	82903973	-1
ENSMUSG00000022512	44.0836	15.1037	73.0634	4.83744	2.27424	1.83517e-09	1.4272e-06	0.047909	0.0686444	ENSMUSG00000022512	claudin 1 [Source:MGI Symbol;Acc:MGI:1276109]	MGI:1276109	Cldn1	16	26356642	26371841	-1
ENSMUSG00000031841	4325.31	2751.38	5899.23	2.14409	1.10037	1.04612e-09	8.66056e-07	0.0243871	0.0130239	ENSMUSG00000031841	cadherin 13 [Source:MGI Symbol;Acc:MGI:99551]	MGI:99551	Cdh13	8	118283733	119324921	1
ENSMUSG00000058571	472.781	302.414	643.149	2.12672	1.08863	6.78323e-05	0.0115755	0.0520722	0.0172916	ENSMUSG00000058571	glypican 6 [Source:MGI Symbol;Acc:MGI:1346322]	MGI:1346322	Gpc6	14	116925297	117979529	1
ENSMUSG00000030930	1838.87	1177.58	2500.15	2.12313	1.08619	3.83402e-09	2.81132e-06	0.02366	0.0138433	ENSMUSG00000030930	carbohydrate (N-acetylgalactosamine 4-sulfate 6-O) sulfotransferase 15 [Source:MGI Symbol;Acc:MGI:1924840]	MGI:1924840	Chst15	7	132235780	132317228	-1
ENSMUSG00000022376	121.85	200.8	42.901	0.21365	-2.22668	4.476e-09	3.10465e-06	0.0858127	0.0252866	ENSMUSG00000022376	adenylate cyclase 8 [Source:MGI Symbol;Acc:MGI:1341110]	MGI:1341110	Adcy8	15	64699042	64922296	-1
ENSMUSG00000021219	1909.57	1235.92	2583.22	2.09012	1.06358	4.26579e-07	0.000155305	0.0338924	0.0137388	ENSMUSG00000021219	regulator of G-protein signaling 6 [Source:MGI Symbol;Acc:MGI:1354730]	MGI:1354730	Rgs6	12	82588292	83162056	1
ENSMUSG00000027965	331.264	443.403	219.125	0.494191	-1.01686	5.76396e-09	3.79298e-06	0.0170426	0.0176972	ENSMUSG00000027965	olfactomedin 3 [Source:MGI Symbol;Acc:MGI:2387329]	MGI:2387329	Olfm3	3	114904078	115125722	1
ENSMUSG00000036131	60.9533	95.0098	26.8968	0.283095	-1.82064	6.38817e-09	4.09865e-06	0.0470605	0.040677	ENSMUSG00000036131	FERM domain containing 7 [Source:MGI Symbol;Acc:MGI:2686379]	MGI:2686379	Frmd7	X	50895180	50942710	-1
ENSMUSG00000071984	684.633	444.006	925.261	2.08389	1.05928	0.00336835	0.234906	0.0691902	0.0161157	ENSMUSG00000071984	fibronectin type III domain containing 1 [Source:MGI Symbol;Acc:MGI:1915905]	MGI:1915905	Fndc1	17	7738569	7827302	-1
ENSMUSG00000049336	3177.21	2063.78	4290.65	2.07903	1.05591	2.00702e-13	7.07155e-10	0.0132555	0.0132263	ENSMUSG00000049336	teneurin transmembrane protein 2 [Source:MGI Symbol;Acc:MGI:1345184]	MGI:1345184	Tenm2	11	36006656	37235964	-1
ENSMUSG00000039488	664.079	433.03	895.128	2.06713	1.04763	2.0332e-09	1.53471e-06	0.0206265	0.0163469	ENSMUSG00000039488	contactin 5 [Source:MGI Symbol;Acc:MGI:3042287]	MGI:3042287	Cntn5	9	9660891	10904775	-1
ENSMUSG00000071379	953.252	633.392	1273.11	2.00999	1.00719	3.22594e-05	0.00591361	0.0447741	0.0150103	ENSMUSG00000071379	hippocalcin-like 1 [Source:MGI Symbol;Acc:MGI:1855689]	MGI:1855689	Hpcal1	12	17690814	17791926	1
ENSMUSG00000097348	123.544	178.642	68.4457	0.383146	-1.38403	1.2621e-08	7.19789e-06	0.03517	0.0264477	ENSMUSG00000097348	rhabdomyosarcoma 2 associated transcript (non-coding RNA) [Source:MGI Symbol;Acc:MGI:1099806]	MGI:1099806	Rmst	10	92071037	92165170	-1	NR_028262
ENSMUSG00000041828	62.8564	96.9861	28.7266	0.296193	-1.75539	1.85977e-08	1.03759e-05	0.03304	0.0425663	ENSMUSG00000041828	ATP-binding cassette, sub-family A (ABC1), member 8a [Source:MGI Symbol;Acc:MGI:2386846]	MGI:2386846	Abca8a	11	110025634	110095978	-1
ENSMUSG00000021362	31.5484	58.2158	4.88114	0.0838456	-3.57612	2.02095e-08	1.10352e-05	0.183042	0.0695603	ENSMUSG00000021362	glial cells missing homolog 2 (Drosophila) [Source:MGI Symbol;Acc:MGI:1861438]	MGI:1861438	Gcm2	13	41101427	41109988	-1
ENSMUSG00000050663	311.753	417.161	206.346	0.494643	-1.01554	2.09653e-08	1.12094e-05	0.0179345	0.0182493	ENSMUSG00000050663	TRH-degrading enzyme [Source:MGI Symbol;Acc:MGI:2384311]	MGI:2384311	Trhde	10	114398823	114802307	-1
ENSMUSG00000044707	319.468	213.764	425.172	1.98898	0.992026	2.18668e-08	1.14529e-05	0.0133997	0.0195566	ENSMUSG00000044707	cyclin J-like [Source:MGI Symbol;Acc:MGI:2685723]	MGI:2685723	Ccnjl	11	43528784	43586997	1
ENSMUSG00000028327	385.44	251.551	519.33	2.06451	1.0458	2.57651e-08	1.32247e-05	0.0208499	0.0191428	ENSMUSG00000028327	STRA6-like [Source:MGI Symbol;Acc:MGI:1921402]	MGI:1921402	Stra6l	4	45848664	45887008	1
ENSMUSG00000021662	377.788	245.602	509.974	2.07642	1.0541	3.7399e-08	1.88197e-05	0.0147944	0.0187002	ENSMUSG00000021662	Rho guanine nucleotide exchange factor (GEF) 28 [Source:MGI Symbol;Acc:MGI:1346016]	MGI:1346016	Arhgef28	13	97898595	98206165	-1
ENSMUSG00000053024	2536.24	1696.44	3376.03	1.99006	0.992814	0.00043761	0.0486183	0.0549559	0.0133137	ENSMUSG00000053024	contactin 2 [Source:MGI Symbol;Acc:MGI:104518]	MGI:104518	Cntn2	1	132509427	132543256	-1
ENSMUSG00000032291	5349.77	3581.21	7118.34	1.98769	0.991094	0.000402619	0.0463615	0.0629943	0.0129188	ENSMUSG00000032291	cellular retinoic acid binding protein I [Source:MGI Symbol;Acc:MGI:88490]	MGI:88490	Crabp1	9	54764748	54773110	1
ENSMUSG00000042453	3612.68	2426.27	4799.09	1.97797	0.984017	0.00588646	0.345278	0.104488	0.0132108	ENSMUSG00000042453	reelin [Source:MGI Symbol;Acc:MGI:103022]	MGI:103022	Reln	5	21884454	22344702	-1
ENSMUSG00000004936	1781.02	1205.57	2356.48	1.95466	0.966919	3.05143e-07	0.000118654	0.0241876	0.0137492	ENSMUSG00000004936	mitogen-activated protein kinase kinase 1 [Source:MGI Symbol;Acc:MGI:1346866]	MGI:1346866	Map2k1	9	64185770	64253631	-1
ENSMUSG00000062393	1380.33	940.335	1820.32	1.93583	0.952949	0.0043443	0.277343	0.0869169	0.0143181	ENSMUSG00000062393	diacylglycerol kinase kappa [Source:MGI Symbol;Acc:MGI:3580254]	MGI:3580254	Dgkk	X	6779306	6948363	1
ENSMUSG00000020251	60.8107	24.7014	96.92	3.92366	1.9722	1.21993e-07	5.49267e-05	0.0681403	0.0541834	ENSMUSG00000020251	glycosyltransferase 8 domain containing 2 [Source:MGI Symbol;Acc:MGI:1922032]	MGI:1922032	Glt8d2	10	82650433	82690650	-1
ENSMUSG00000059588	172.218	92.9825	251.453	2.70431	1.43526	1.25561e-07	5.55585e-05	0.0460088	0.0262179	ENSMUSG00000059588	calcitonin receptor-like [Source:MGI Symbol;Acc:MGI:1926944]	MGI:1926944	Calcrl	2	84330626	84425411	-1
ENSMUSG00000005583	2780.76	1921.83	3639.69	1.89387	0.921334	9.30544e-09	5.68607e-06	0.0180225	0.0132754	ENSMUSG00000005583	myocyte enhancer factor 2C [Source:MGI Symbol;Acc:MGI:99458]	MGI:99458	Mef2c	13	83504034	83667080	1
ENSMUSG00000040125	1069.51	740.548	1398.47	1.88843	0.917186	7.41668e-08	3.49724e-05	0.0183028	0.0147321	ENSMUSG00000040125	G protein-coupled receptor 26 [Source:MGI Symbol;Acc:MGI:2441758]	MGI:2441758	Gpr26	7	131966460	131994405	1
ENSMUSG00000036242	517.302	358.945	675.66	1.88235	0.912532	4.64215e-09	3.13516e-06	0.0137322	0.0169164	ENSMUSG00000036242	RIKEN cDNA 3632451O06 gene [Source:MGI Symbol;Acc:MGI:1914669]	MGI:1914669	3632451O06Rik	14	49681560	49783383	-1
ENSMUSG00000056222	1508.76	1049.64	1967.89	1.87483	0.906758	9.02896e-07	0.000303189	0.024905	0.0140358	ENSMUSG00000056222	sparc/osteonectin, cwcv and kazal-like domains proteoglycan 1 [Source:MGI Symbol;Acc:MGI:105371]	MGI:105371	Spock1	13	57421195	57908314	-1
ENSMUSG00000021948	1169.89	816.948	1522.82	1.86404	0.898432	1.15923e-08	6.76149e-06	0.00812929	0.0145171	ENSMUSG00000021948	protein kinase C, delta [Source:MGI Symbol;Acc:MGI:97598]	MGI:97598	Prkcd	14	30595356	30626210	-1
ENSMUSG00000036510	6731.52	4787.34	8675.7	1.81222	0.857755	1.51247e-05	0.00323467	0.029297	0.012835	ENSMUSG00000036510	cadherin 8 [Source:MGI Symbol;Acc:MGI:107434]	MGI:107434	Cdh8	8	99024471	99416471	-1
ENSMUSG00000059456	605.338	436.066	774.611	1.77636	0.828926	0.0246185	0.85219	0.109667	0.0163591	ENSMUSG00000059456	PTK2 protein tyrosine kinase 2 beta [Source:MGI Symbol;Acc:MGI:104908]	MGI:104908	Ptk2b	14	66153257	66281052	-1
ENSMUSG00000027864	7439.56	5371.59	9507.53	1.76997	0.823722	6.58077e-10	6.25514e-07	0.0121527	0.0127865	ENSMUSG00000027864	prostaglandin F2 receptor negative regulator [Source:MGI Symbol;Acc:MGI:1277114]	MGI:1277114	Ptgfrn	3	101040232	101110278	-1
ENSMUSG00000009772	459.267	331.706	586.828	1.76912	0.823035	0.00260273	0.195884	0.056716	0.0176294	ENSMUSG00000009772	NUAK family, SNF1-like kinase, 2 [Source:MGI Symbol;Acc:MGI:1921387]	MGI:1921387	Nuak2	1	132316126	132333488	1
ENSMUSG00000067158	93.99	132.016	55.9644	0.423923	-1.23813	3.99774e-07	0.000150879	0.0181885	0.0328803	ENSMUSG00000067158	collagen, type IV, alpha 4 [Source:MGI Symbol;Acc:MGI:104687]	MGI:104687	Col4a4	1	82448423	82586849	-1
ENSMUSG00000074607	923.904	667.46	1180.35	1.76842	0.822458	1.71999e-05	0.00361818	0.0233902	0.0148416	ENSMUSG00000074607	TOX high mobility group box family member 2 [Source:MGI Symbol;Acc:MGI:3611233]	MGI:3611233	Tox2	2	163203125	163324170	1
ENSMUSG00000020123	114.578	194.578	34.5778	0.177707	-2.49243	4.29656e-07	0.000155305	0.117253	0.0275912	ENSMUSG00000020123	arginine vasopressin receptor 1A [Source:MGI Symbol;Acc:MGI:1859216]	MGI:1859216	Avpr1a	10	122448499	122453453	1
ENSMUSG00000029330	623.017	450.748	795.285	1.76437	0.81915	1.8715e-07	7.50471e-05	0.0132521	0.0162243	ENSMUSG00000029330	CDP-diacylglycerol synthase 1 [Source:MGI Symbol;Acc:MGI:1921846]	MGI:1921846	Cds1	5	101765130	101823858	1
ENSMUSG00000036158	241.659	163.273	320.046	1.96019	0.970996	4.51561e-07	0.000160956	0.0180582	0.0214305	ENSMUSG00000036158	prickle homolog 1 (Drosophila) [Source:MGI Symbol;Acc:MGI:1916034]	MGI:1916034	Prickle1	15	93499114	93595891	-1
ENSMUSG00000020607	5191.6	3770.7	6612.5	1.75365	0.810363	8.3582e-10	7.39672e-07	0.00803273	0.012913	ENSMUSG00000020607	family with sequence similarity 84, member A [Source:MGI Symbol;Acc:MGI:2145011]	MGI:2145011	Fam84a	12	14147599	14152038	-1
ENSMUSG00000087029	189.667	121.887	257.446	2.11216	1.07872	5.01766e-07	0.000176282	0.0113848	0.0265929	ENSMUSG00000087029	predicted gene 14133 [Source:MGI Symbol;Acc:MGI:3651594]	MGI:3651594	Gm14133	2	149743927	149798743	-1
ENSMUSG00000027863	76.796	39.2045	114.388	2.91771	1.54484	5.27028e-07	0.000180342	0.00789197	0.0470777	ENSMUSG00000027863	CD2 antigen [Source:MGI Symbol;Acc:MGI:88320]	MGI:88320	Cd2	3	101275899	101287939	-1
ENSMUSG00000042046	1485.6	1085.31	1885.88	1.73764	0.797132	7.03024e-05	0.0117924	0.0281812	0.0140315	ENSMUSG00000042046	dual serine/threonine and tyrosine protein kinase [Source:MGI Symbol;Acc:MGI:1925064]	MGI:1925064	Dstyk	1	132417555	132466958	1
ENSMUSG00000052560	787.31	580.791	993.829	1.71117	0.77498	0.0225737	0.815998	0.0993463	0.0155687	ENSMUSG00000052560	copine VIII [Source:MGI Symbol;Acc:MGI:1914121]	MGI:1914121	Cpne8	15	90487482	90679432	-1
ENSMUSG00000070047	2930.43	2167.23	3693.64	1.70432	0.769193	0.00272228	0.203094	0.0406073	0.0132706	ENSMUSG00000070047	FAT tumor suppressor homolog 1 (Drosophila) [Source:MGI Symbol;Acc:MGI:109168]	MGI:109168	Fat1	8	44935447	45052257	1
ENSMUSG00000075520	23.8087	38.8876	8.7297	0.224485	-2.15531	9.31972e-07	0.000303189	-0.000192266	0.0783585	ENSMUSG00000075520	MAM and LDL receptor class A domain containing 1 [Source:MGI Symbol;Acc:MGI:1928271]	MGI:1928271	Malrd1	2	15526479	16255555	1
ENSMUSG00000020427	652.219	484.764	819.673	1.69087	0.757767	1.14203e-06	0.000355219	0.00569618	0.0158224	ENSMUSG00000020427	insulin-like growth factor binding protein 3 [Source:MGI Symbol;Acc:MGI:96438]	MGI:96438	Igfbp3	11	7206086	7213923	-1
ENSMUSG00000020646	1332.74	993.113	1672.36	1.68396	0.75186	1.86678e-07	7.50471e-05	0.013753	0.0141941	ENSMUSG00000020646	membrane bound O-acyltransferase domain containing 2 [Source:MGI Symbol;Acc:MGI:1914466]	MGI:1914466	Mboat2	12	24831599	24960301	1
ENSMUSG00000031647	513.448	382.907	643.99	1.68185	0.750046	0.000139658	0.0200234	0.0297965	0.016979	ENSMUSG00000031647	microfibrillar-associated protein 3-like [Source:MGI Symbol;Acc:MGI:1918556]	MGI:1918556	Mfap3l	8	60632827	60676729	1
ENSMUSG00000040495	400.838	286.048	515.629	1.8026	0.850079	1.14882e-06	0.000355219	0.0222183	0.0186628	ENSMUSG00000040495	cholinergic receptor, muscarinic 4 [Source:MGI Symbol;Acc:MGI:88399]	MGI:88399	Chrm4	2	91927249	91928688	1
ENSMUSG00000044393	28.3052	48.4736	8.13683	0.167861	-2.57466	1.38992e-06	0.000424655	0.12986	0.0806932	ENSMUSG00000044393	desmoglein 2 [Source:MGI Symbol;Acc:MGI:1196466]	MGI:1196466	Dsg2	18	20558074	20604521	1
ENSMUSG00000037548	70.3548	14.7212	125.988	8.55828	3.09732	1.55925e-06	0.000470784	0.229311	0.0549042	ENSMUSG00000037548	histocompatibility 2, class II, locus Mb2 [Source:MGI Symbol;Acc:MGI:95923]	MGI:95923	H2-DMb2	17	34143307	34151553	1
ENSMUSG00000030306	959.688	715.695	1203.68	1.68183	0.750036	0.00192196	0.158602	0.0405188	0.0149369	ENSMUSG00000030306	transmembrane and tetratricopeptide repeat containing 1 [Source:MGI Symbol;Acc:MGI:3039590]	MGI:3039590	Tmtc1	6	148232430	148444389	-1
ENSMUSG00000034898	193.34	131.374	255.306	1.94336	0.95855	1.7932e-06	0.000528974	0.0132317	0.024669	ENSMUSG00000034898	filamin A interacting protein 1 [Source:MGI Symbol;Acc:MGI:1917848]	MGI:1917848	Filip1	9	79815051	79977804	-1
ENSMUSG00000044361	3313.45	2474.74	4152.15	1.67781	0.746581	0.0356982	1	0.074946	0.0132067	ENSMUSG00000044361	cDNA sequence BC024139 [Source:MGI Symbol;Acc:MGI:2442591]	MGI:2442591	BC024139	15	76119517	76126596	-1
ENSMUSG00000038421	10.9958	20.8058	1.18573	0.0569906	-4.13313	2.07817e-06	0.00059926	0.119745	0.189615	ENSMUSG00000038421	Fc receptor-like A [Source:MGI Symbol;Acc:MGI:2138647]	MGI:2138647	Fcrla	1	170917576	170927583	-1
ENSMUSG00000051323	965.612	721.34	1209.88	1.67727	0.746117	1.81978e-06	0.000530715	0.0161469	0.0145951	ENSMUSG00000051323	protocadherin 19 [Source:MGI Symbol;Acc:MGI:2685563]	MGI:2685563	Pcdh19	X	133582860	133688987	-1
ENSMUSG00000021895	602.148	452.456	751.84	1.66168	0.732647	0.000916549	0.0884298	0.0370886	0.0163252	ENSMUSG00000021895	Rho guanine nucleotide exchange factor (GEF) 3 [Source:MGI Symbol;Acc:MGI:1918954]	MGI:1918954	Arhgef3	14	27238039	27403904	1
ENSMUSG00000023964	42.9561	81.6544	4.25783	0.0521445	-4.26134	2.36567e-06	0.000652822	0.380335	0.0526413	ENSMUSG00000023964	calcitonin receptor [Source:MGI Symbol;Acc:MGI:101950]	MGI:101950	Calcr	6	3685677	3764713	-1
ENSMUSG00000031543	1688.47	1273.68	2103.27	1.65134	0.723634	3.22533e-06	0.000836109	0.0131531	0.0138405	ENSMUSG00000031543	ankyrin 1, erythroid [Source:MGI Symbol;Acc:MGI:88024]	MGI:88024	Ank1	8	22974844	23150497	1
ENSMUSG00000038679	387.463	485.53	289.396	0.596042	-0.746513	2.54964e-06	0.000696106	0.00650953	0.0171039	ENSMUSG00000038679	trichorhinophalangeal syndrome I (human) [Source:MGI Symbol;Acc:MGI:1927616]	MGI:1927616	Trps1	15	50654752	50890463	-1
ENSMUSG00000038077	1672.72	1263.19	2082.24	1.6484	0.72107	1.02631e-06	0.000329239	0.0155214	0.0138739	ENSMUSG00000038077	potassium voltage-gated channel, shaker-related, subfamily, member 6 [Source:MGI Symbol;Acc:MGI:96663]	MGI:96663	Kcna6	6	126708329	126740674	-1
ENSMUSG00000035274	525.927	397.932	653.922	1.6433	0.716595	0.000358126	0.0423545	0.0342784	0.0166443	ENSMUSG00000035274	trophoblast glycoprotein [Source:MGI Symbol;Acc:MGI:1341264]	MGI:1341264	Tpbg	9	85842380	85847040	1
ENSMUSG00000105729	51.959	23.9306	79.9874	3.34247	1.74092	2.78232e-06	0.000736138	0.0322114	0.0632067	ENSMUSG00000105729				3	116148110	116149136	1
ENSMUSG00000026479	442.754	335.212	550.295	1.64163	0.715133	0.0060515	0.351371	0.0453571	0.0181315	ENSMUSG00000026479	laminin, gamma 2 [Source:MGI Symbol;Acc:MGI:99913]	MGI:99913	Lamc2	1	153122756	153186447	-1
ENSMUSG00000043557	1075.31	816.229	1334.39	1.63482	0.709136	0.000828284	0.081795	0.0334677	0.0143947	ENSMUSG00000043557	MAM domain containing glycosylphosphatidylinositol anchor 1 [Source:MGI Symbol;Acc:MGI:1922012]	MGI:1922012	Mdga1	17	29827956	29970087	-1
ENSMUSG00000042514	21.2385	5.97994	36.497	6.10324	2.60958	3.35886e-06	0.000862019	0.0831681	0.130093	ENSMUSG00000042514	kelch-like 14 [Source:MGI Symbol;Acc:MGI:1921249]	MGI:1921249	Klhl14	18	21550377	21654718	-1
ENSMUSG00000042429	3083.04	2344.9	3821.18	1.62957	0.704491	3.25536e-07	0.000124695	0.00928717	0.0132182	ENSMUSG00000042429	adenosine A1 receptor [Source:MGI Symbol;Acc:MGI:99401]	MGI:99401	Adora1	1	134199223	134235431	-1
ENSMUSG00000032649	106.664	63.2354	150.093	2.37355	1.24705	3.84015e-06	0.000966211	0.0446361	0.0341647	ENSMUSG00000032649	collagen beta(1-O)galactosyltransferase 2 [Source:MGI Symbol;Acc:MGI:2138232]	MGI:2138232	Colgalt2	1	152399830	152510695	1
ENSMUSG00000042532	1654.62	1267.06	2042.18	1.61175	0.688629	2.74872e-06	0.000734823	0.0179259	0.0138369	ENSMUSG00000042532	golgi autoantigen, golgin subfamily a, 7B [Source:MGI Symbol;Acc:MGI:1918396]	MGI:1918396	Golga7b	19	42247574	42270348	1
ENSMUSG00000100704	56.4491	83.2067	29.6916	0.356841	-1.48665	4.71759e-06	0.00116416	0.0366163	0.0480456	ENSMUSG00000100704	predicted gene 28434 [Source:MGI Symbol;Acc:MGI:5579140]	MGI:5579140	Gm28434	5	87969517	88008277	1
ENSMUSG00000011179	7666.42	5876.67	9456.16	1.6091	0.686254	9.33288e-07	0.000303189	0.00341125	0.0127732	ENSMUSG00000011179	ornithine decarboxylase, structural 1 [Source:MGI Symbol;Acc:MGI:97402]	MGI:97402	Odc1	12	17544873	17551502	1
ENSMUSG00000069049	414.405	318.573	510.238	1.60163	0.679545	0.653215	1	4.0507	0.0198363	ENSMUSG00000069049	eukaryotic translation initiation factor 2, subunit 3, structural gene Y-linked [Source:MGI Symbol;Acc:MGI:1349430]	MGI:1349430	Eif2s3y	Y	1010543	1028847	1
ENSMUSG00000070498	2418.58	1859.31	2977.85	1.60159	0.679506	8.11631e-05	0.012779	0.0193023	0.013421	ENSMUSG00000070498	transmembrane protein 132B [Source:MGI Symbol;Acc:MGI:3609245]	MGI:3609245	Tmem132b	5	125531774	125792583	1
ENSMUSG00000055540	68.3624	95.5682	41.1565	0.43065	-1.21541	6.85898e-06	0.0016299	0.0378501	0.0378685	ENSMUSG00000055540	Eph receptor A6 [Source:MGI Symbol;Acc:MGI:108034]	MGI:108034	Epha6	16	59653483	60605531	-1
ENSMUSG00000026109	1078.89	830.339	1327.45	1.59868	0.67688	0.003709	0.249182	0.0436579	0.0145896	ENSMUSG00000026109	transmembrane protein with EGF-like and two follistatin-like domains 2 [Source:MGI Symbol;Acc:MGI:1861735]	MGI:1861735	Tmeff2	1	50900647	51187270	1
ENSMUSG00000038296	1501.56	1158.91	1844.22	1.59134	0.670241	0.003352	0.234572	0.0515072	0.0140787	ENSMUSG00000038296	UDP-N-acetyl-alpha-D-galactosamine:polypeptide N-acetylgalactosaminyltransferase 18 [Source:MGI Symbol;Acc:MGI:2446239]	MGI:2446239	Galnt18	7	111471661	111779977	-1
ENSMUSG00000020953	522.083	403.573	640.592	1.5873	0.666576	0.00156801	0.134586	0.033565	0.0171761	ENSMUSG00000020953	coagulation factor C homolog (Limulus polyphemus) [Source:MGI Symbol;Acc:MGI:1278313]	MGI:1278313	Coch	12	51593341	51605773	1
ENSMUSG00000098097	87.5218	51.2017	123.842	2.41871	1.27424	7.85485e-06	0.00179988	0.00730583	0.0426293	ENSMUSG00000098097	RIKEN cDNA 6530403H02 gene [Source:MGI Symbol;Acc:MGI:2444638]	MGI:2444638	6530403H02Rik	3	120604109	120886733	-1
ENSMUSG00000002190	423.635	328.255	519.014	1.58113	0.660954	0.000267499	0.0334883	0.0186842	0.0179164	ENSMUSG00000002190	calmegin [Source:MGI Symbol;Acc:MGI:107472]	MGI:107472	Clgn	8	83389867	83428552	1
ENSMUSG00000097452	89.9029	124.706	55.0997	0.441836	-1.17842	8.48437e-06	0.00191002	0.00188081	0.0334465	ENSMUSG00000097452	predicted gene 2824 [Source:MGI Symbol;Acc:MGI:3780995]	MGI:3780995	Gm2824	15	24981620	25027358	-1
ENSMUSG00000028184	6800.81	5277.17	8324.45	1.57744	0.657589	1.84626e-05	0.00382116	0.0147393	0.0128143	ENSMUSG00000028184	adhesion G protein-coupled receptor L2 [Source:MGI Symbol;Acc:MGI:2139714]	MGI:2139714	Adgrl2	3	148815583	148990555	-1
ENSMUSG00000006958	594.473	462.783	726.164	1.56913	0.649961	0.0506745	1	0.0646066	0.0165241	ENSMUSG00000006958	chordin [Source:MGI Symbol;Acc:MGI:1313268]	MGI:1313268	Chrd	16	20733127	20742384	1
ENSMUSG00000100600	286.833	366.205	207.461	0.566517	-0.81981	1.38207e-05	0.00303157	0.0107243	0.0190312	ENSMUSG00000100600	RIKEN cDNA A230077H06 gene [Source:MGI Symbol;Acc:MGI:2443592]	MGI:2443592	A230077H06Rik	7	40818476	40900937	-1	NR_040329
ENSMUSG00000071234	923.785	719.699	1127.87	1.56714	0.648136	6.18703e-06	0.00150708	0.0153069	0.0148466	ENSMUSG00000071234	synapse differentiation inducing 1 like [Source:MGI Symbol;Acc:MGI:2685107]	MGI:2685107	Syndig1l	12	84677278	84698807	-1
ENSMUSG00000050640	726.092	565.774	886.41	1.56672	0.64775	5.70724e-05	0.00996399	0.0133414	0.0155449	ENSMUSG00000050640	transmembrane protein 150C [Source:MGI Symbol;Acc:MGI:3041258]	MGI:3041258	Tmem150c	5	100077872	100159808	-1
ENSMUSG00000034164	707.101	552.498	861.704	1.55965	0.641223	0.00107027	0.0998816	0.026761	0.0158436	ENSMUSG00000034164	EMI domain containing 1 [Source:MGI Symbol;Acc:MGI:2155091]	MGI:2155091	Emid1	11	5106265	5152257	-1
ENSMUSG00000044167	1899.64	1484.35	2314.93	1.55956	0.64114	0.0192455	0.740904	0.0585359	0.013799	ENSMUSG00000044167	forkhead box O1 [Source:MGI Symbol;Acc:MGI:1890077]	MGI:1890077	Foxo1	3	52268336	52353221	1
ENSMUSG00000021108	676.549	530.232	822.867	1.5519	0.634034	0.000254398	0.0323211	0.0230678	0.0158651	ENSMUSG00000021108	protein kinase C, eta [Source:MGI Symbol;Acc:MGI:97600]	MGI:97600	Prkch	12	73584797	73778185	1
ENSMUSG00000029602	958.03	751.134	1164.93	1.55089	0.633096	0.00691305	0.384851	0.0367577	0.0149708	ENSMUSG00000029602	RAS protein activator like 1 (GAP1 like) [Source:MGI Symbol;Acc:MGI:1330842]	MGI:1330842	Rasal1	5	120648812	120679597	1
ENSMUSG00000084898	500.693	393.264	608.121	1.54634	0.628861	0.00400873	0.262056	0.0311461	0.0174542	ENSMUSG00000084898	predicted gene 12371 [Source:MGI Symbol;Acc:MGI:3652322]	MGI:3652322	Gm12371	4	36952966	36988032	1
ENSMUSG00000050549	404.446	318.079	490.813	1.54305	0.625788	0.00240293	0.186311	0.0287426	0.0181208	ENSMUSG00000050549	RIKEN cDNA 5730508B09 gene [Source:MGI Symbol;Acc:MGI:1917867]	MGI:1917867	5730508B09Rik	3	127869058	127896324	-1
ENSMUSG00000049907	252.681	176.707	328.656	1.8599	0.895223	1.89379e-05	0.00387751	0.0307461	0.0213251	ENSMUSG00000049907	RAS-like, family 11, member B [Source:MGI Symbol;Acc:MGI:1916189]	MGI:1916189	Rasl11b	5	74195286	74199481	1
ENSMUSG00000024907	45.4442	22.7789	68.1095	2.99003	1.58016	1.93303e-05	0.00388486	-0.0100901	0.0689711	ENSMUSG00000024907	galanin [Source:MGI Symbol;Acc:MGI:95637]	MGI:95637	Gal	19	3409919	3414472	-1
ENSMUSG00000093662	10.9551	19.5579	2.35232	0.120275	-3.0556	1.93759e-05	0.00388486	0.183977	0.167236	ENSMUSG00000093662	predicted gene 20649 [Source:MGI Symbol;Acc:MGI:5313096]	MGI:5313096	Gm20649	9	74848463	74891476	1
ENSMUSG00000096780	1589.35	1253.21	1925.49	1.53645	0.619603	0.201957	1	0.121674	0.013877	ENSMUSG00000096780	transmembrane protein 181B, pseudogene [Source:MGI Symbol;Acc:MGI:3779544]	MGI:3779544	Tmem181b-ps	17	6438524	6467022	-1
ENSMUSG00000026834	178.649	232.258	125.04	0.538368	-0.893337	2.01943e-05	0.00398666	0.0243775	0.0239	ENSMUSG00000026834	activin A receptor, type IC [Source:MGI Symbol;Acc:MGI:2661081]	MGI:2661081	Acvr1c	2	58267453	58357895	-1
ENSMUSG00000050473	864.968	682.141	1047.79	1.53604	0.619215	7.72521e-05	0.0124523	0.00917591	0.0151451	ENSMUSG00000050473	solute carrier family 35, member D3 [Source:MGI Symbol;Acc:MGI:1923407]	MGI:1923407	Slc35d3	10	19847917	19851459	-1
ENSMUSG00000029838	7125.31	5619.85	8630.78	1.53577	0.618959	2.75705e-05	0.00524125	0.0181123	0.0127684	ENSMUSG00000029838	pleiotrophin [Source:MGI Symbol;Acc:MGI:97804]	MGI:97804	Ptn	6	36714929	36810220	-1
ENSMUSG00000022656	2645.88	2088.27	3203.5	1.53405	0.617341	0.00583955	0.345278	0.0349392	0.0133164	ENSMUSG00000022656	poliovirus receptor-related 3 [Source:MGI Symbol;Acc:MGI:1930171]	MGI:1930171	Pvrl3	16	46387706	46498525	-1
ENSMUSG00000036095	133.733	174.395	93.0696	0.53367	-0.90598	2.71962e-05	0.00520868	0.000506523	0.0242489	ENSMUSG00000036095	diacylglycerol kinase, beta [Source:MGI Symbol;Acc:MGI:2442474]	MGI:2442474	Dgkb	12	37880705	38633410	1
ENSMUSG00000003721	1410.42	1115.06	1705.79	1.52977	0.613317	3.14059e-05	0.00579857	0.00566565	0.0140918	ENSMUSG00000003721	insulin induced gene 2 [Source:MGI Symbol;Acc:MGI:1920249]	MGI:1920249	Insig2	1	121304353	121332589	-1
ENSMUSG00000030075	211.95	147.735	276.164	1.86932	0.902515	2.79837e-05	0.00528068	0.0219207	0.0225664	ENSMUSG00000030075	contactin 3 [Source:MGI Symbol;Acc:MGI:99534]	MGI:99534	Cntn3	6	102163306	102464667	-1
ENSMUSG00000051297	60.4509	35.8049	85.097	2.37668	1.24895	2.89663e-05	0.00542621	0.0618767	0.053903	ENSMUSG00000051297	RIKEN cDNA 2410124H12 gene [Source:MGI Symbol;Acc:MGI:1924035]	MGI:1924035	2410124H12Rik	16	92478742	92497366	1
ENSMUSG00000026090	869.885	689.575	1050.2	1.52296	0.606879	0.00340058	0.235872	0.0291658	0.0151961	ENSMUSG00000026090	RIKEN cDNA 2010300C02 gene [Source:MGI Symbol;Acc:MGI:1919347]	MGI:1919347	2010300C02Rik	1	37611677	37720085	-1
ENSMUSG00000021990	1411.74	1119.16	1704.31	1.52284	0.606764	0.028453	0.939791	0.0549818	0.0141764	ENSMUSG00000021990	spermatogenesis associated 13 [Source:MGI Symbol;Acc:MGI:104838]	MGI:104838	Spata13	14	60634001	60764556	1
ENSMUSG00000043687	636.111	505.466	766.757	1.51693	0.601156	0.000327919	0.0389616	0.0191287	0.0159898	ENSMUSG00000043687	RIKEN cDNA 1190005I06 gene [Source:MGI Symbol;Acc:MGI:1916168]	MGI:1916168	1190005I06Rik	8	120608602	120647632	-1
ENSMUSG00000039239	409.757	250.104	569.409	2.27669	1.18694	3.4642e-05	0.00630534	0.0506568	0.0184889	ENSMUSG00000039239	transforming growth factor, beta 2 [Source:MGI Symbol;Acc:MGI:98726]	MGI:98726	Tgfb2	1	186622792	186705989	-1
ENSMUSG00000026452	90.7225	121.647	59.7981	0.49157	-1.02453	4.2004e-05	0.00759149	0.00212244	0.0317774	ENSMUSG00000026452	synaptotagmin II [Source:MGI Symbol;Acc:MGI:99666]	MGI:99666	Syt2	1	134646677	134762593	1
ENSMUSG00000075514	379.946	468.433	291.458	0.622198	-0.684555	4.35807e-05	0.00782137	0.0175779	0.0179749	ENSMUSG00000075514	predicted gene 13375 [Source:MGI Symbol;Acc:MGI:3649913]	MGI:3649913	Gm13375	2	20969054	20969997	1
ENSMUSG00000073565	114.204	70.8915	157.516	2.22193	1.15182	5.2788e-05	0.00940799	0.043739	0.0322062	ENSMUSG00000073565	proline rich 16 [Source:MGI Symbol;Acc:MGI:1918623]	MGI:1918623	Prr16	18	51117898	51304641	1
ENSMUSG00000042401	491.687	391.282	592.093	1.51321	0.597616	0.000461842	0.0508701	0.0197013	0.0168163	ENSMUSG00000042401	cartilage acidic protein 1 [Source:MGI Symbol;Acc:MGI:1920082]	MGI:1920082	Crtac1	19	42283037	42431783	-1
ENSMUSG00000050447	133.353	171.582	95.1233	0.55439	-0.851027	5.63532e-05	0.00996399	0.00738114	0.0248406	ENSMUSG00000050447	LY6/PLAUR domain containing 6 [Source:MGI Symbol;Acc:MGI:2443848]	MGI:2443848	Lypd6	2	50066429	50193569	1
ENSMUSG00000048497	503.834	401.364	606.304	1.51061	0.59513	0.000175836	0.0241318	0.00176331	0.0169545	ENSMUSG00000048497	membrane magnesium transporter 2 [Source:MGI Symbol;Acc:MGI:2448491]	MGI:2448491	Mmgt2	11	62648664	62666354	1
ENSMUSG00000104969	82.7116	120.248	45.1757	0.375689	-1.41239	6.06202e-05	0.0105119	0.089043	0.0334473	ENSMUSG00000104969				3	144197172	144199262	-1
ENSMUSG00000039904	77.9356	49.2129	106.658	2.16729	1.11589	6.56786e-05	0.0113126	0.0214747	0.0387258	ENSMUSG00000039904	G protein-coupled receptor 37 [Source:MGI Symbol;Acc:MGI:1313297]	MGI:1313297	Gpr37	6	25665878	25690729	-1
ENSMUSG00000022197	784.185	625.346	943.023	1.508	0.592638	0.000163762	0.0228413	0.00393438	0.015456	ENSMUSG00000022197	PDZ domain containing 2 [Source:MGI Symbol;Acc:MGI:1922394]	MGI:1922394	Pdzd2	15	12359711	12739924	-1
ENSMUSG00000038587	1294.11	1032.07	1556.16	1.5078	0.592448	2.50201e-05	0.00486452	0.0147411	0.014222	ENSMUSG00000038587	A kinase (PRKA) anchor protein (gravin) 12 [Source:MGI Symbol;Acc:MGI:1932576]	MGI:1932576	Akap12	10	4266329	4359468	1
ENSMUSG00000059022	748.994	598.316	899.672	1.50367	0.588491	0.270348	1	0.158008	0.015619	ENSMUSG00000059022	kielin/chordin-like protein [Source:MGI Symbol;Acc:MGI:2141640]	MGI:2141640	Kcp	6	29473162	29507952	-1
ENSMUSG00000026003	444.422	355.035	533.81	1.50354	0.588365	0.00643419	0.369412	0.0371123	0.016964	ENSMUSG00000026003	acyl-Coenzyme A dehydrogenase, long-chain [Source:MGI Symbol;Acc:MGI:87866]	MGI:87866	Acadl	1	66830839	66863277	-1
ENSMUSG00000044252	1067.2	855.402	1279	1.4952	0.580339	0.000119978	0.0177983	0.00598133	0.0145129	ENSMUSG00000044252	oxysterol binding protein-like 1A [Source:MGI Symbol;Acc:MGI:1927551]	MGI:1927551	Osbpl1a	18	12755314	12941841	-1
ENSMUSG00000040289	530.164	424.96	635.368	1.49512	0.580264	0.000282686	0.0348791	0.0129171	0.0165081	ENSMUSG00000040289	hairy/enhancer-of-split related with YRPW motif 1 [Source:MGI Symbol;Acc:MGI:1341800]	MGI:1341800	Hey1	3	8663359	8667256	-1
ENSMUSG00000020186	1712.6	1373.78	2051.41	1.49326	0.578468	0.0116853	0.553031	0.0359579	0.0137303	ENSMUSG00000020186	cysteine and glycine-rich protein 2 [Source:MGI Symbol;Acc:MGI:1202907]	MGI:1202907	Csrp2	10	110920177	110939599	1
ENSMUSG00000041992	2772.72	2225.94	3319.5	1.49128	0.576551	0.00229512	0.181237	0.0232052	0.0132849	ENSMUSG00000041992	Rap guanine nucleotide exchange factor (GEF) 5 [Source:MGI Symbol;Acc:MGI:2444365]	MGI:2444365	Rapgef5	12	117516479	117756978	1
ENSMUSG00000028909	1155.06	928.874	1381.25	1.48702	0.57242	0.000655854	0.0675978	0.0188374	0.0144383	ENSMUSG00000028909	protein tyrosine phosphatase, receptor type, U [Source:MGI Symbol;Acc:MGI:1321151]	MGI:1321151	Ptpru	4	131768457	131838288	-1
ENSMUSG00000020131	161.39	209.771	113.009	0.538724	-0.892382	7.76308e-05	0.0124523	0.0164687	0.0259466	ENSMUSG00000020131	proprotein convertase subtilisin/kexin type 4 [Source:MGI Symbol;Acc:MGI:97514]	MGI:97514	Pcsk4	10	80321283	80329498	-1
ENSMUSG00000045725	59.6433	82.1198	37.1668	0.452593	-1.14371	7.81177e-05	0.0124523	0.0210585	0.0424662	ENSMUSG00000045725	proline rich 15 [Source:MGI Symbol;Acc:MGI:1925254]	MGI:1925254	Prr15	6	54327012	54330200	1
ENSMUSG00000019990	2311.56	1866.54	2756.59	1.47684	0.562514	8.10116e-05	0.012779	0.0168913	0.0134775	ENSMUSG00000019990	phosphodiesterase 7B [Source:MGI Symbol;Acc:MGI:1352752]	MGI:1352752	Pde7b	10	20398004	20725078	-1
ENSMUSG00000055254	6254.1	5052.73	7455.48	1.47554	0.561239	0.000140712	0.0200624	0.0147649	0.0128254	ENSMUSG00000055254	neurotrophic tyrosine kinase, receptor, type 2 [Source:MGI Symbol;Acc:MGI:97384]	MGI:97384	Ntrk2	13	58806596	59133970	1
ENSMUSG00000029333	3601.03	2909.99	4292.07	1.47494	0.560659	0.000409048	0.0463615	0.0202332	0.0131116	ENSMUSG00000029333	RasGEF domain family, member 1B [Source:MGI Symbol;Acc:MGI:2443755]	MGI:2443755	Rasgef1b	5	99217426	99252927	-1
ENSMUSG00000092463	93.9796	60.923	127.036	2.08519	1.06018	8.58412e-05	0.0134331	0.0260661	0.0372327	ENSMUSG00000092463	predicted gene 20489 [Source:MGI Symbol;Acc:MGI:5141954]	MGI:5141954	Gm20489	X	101261405	101269023	-1
ENSMUSG00000059742	172.371	219.388	125.354	0.571379	-0.80748	9.17903e-05	0.014277	0.0174168	0.0233179	ENSMUSG00000059742	potassium voltage-gated channel, subfamily H (eag-related), member 7 [Source:MGI Symbol;Acc:MGI:2159566]	MGI:2159566	Kcnh7	2	62693414	63184287	-1
ENSMUSG00000075254	1132.54	916.519	1348.55	1.47138	0.557174	0.0187377	0.731938	0.039368	0.0144262	ENSMUSG00000075254	HEG homolog 1 (zebrafish) [Source:MGI Symbol;Acc:MGI:1924696]	MGI:1924696	Heg1	16	33684466	33771576	1
ENSMUSG00000028631	918.351	744.172	1092.53	1.46811	0.553965	0.00953729	0.48953	0.0265369	0.0148681	ENSMUSG00000028631	potassium voltage-gated channel, subfamily Q, member 4 [Source:MGI Symbol;Acc:MGI:1926803]	MGI:1926803	Kcnq4	4	120696138	120748612	-1
ENSMUSG00000029123	3137.26	2543.76	3730.76	1.46664	0.55251	0.000101917	0.0155842	0.00468338	0.013187	ENSMUSG00000029123	serine/threonine kinase 32B [Source:MGI Symbol;Acc:MGI:1927552]	MGI:1927552	Stk32b	5	37446825	37717171	-1
ENSMUSG00000042066	6048.47	4906.77	7190.18	1.46536	0.551256	1.62455e-05	0.00344566	0.00924463	0.0128377	ENSMUSG00000042066	transmembrane and coiled-coil domains 2 [Source:MGI Symbol;Acc:MGI:1916125]	MGI:1916125	Tmcc2	1	132356315	132391281	-1
ENSMUSG00000039546	880.764	715.653	1045.88	1.46143	0.54738	0.000138114	0.0199133	0.0107328	0.0149655	ENSMUSG00000039546	adherens junction associated protein 1 [Source:MGI Symbol;Acc:MGI:2685419]	MGI:2685419	Ajap1	4	153373221	153482811	-1
ENSMUSG00000038663	122.45	85.7663	159.134	1.85544	0.891758	0.000107601	0.016149	0.0235647	0.0323744	ENSMUSG00000038663	fibronectin type III and SPRY domain containing 2 [Source:MGI Symbol;Acc:MGI:2444310]	MGI:2444310	Fsd2	7	81533308	81566944	-1
ENSMUSG00000087141	2194.81	1783.79	2605.83	1.46083	0.546793	0.0283081	0.939791	0.0517713	0.0134714	ENSMUSG00000087141	phosphatidylinositol-specific phospholipase C, X domain containing 2 [Source:MGI Symbol;Acc:MGI:3647874]	MGI:3647874	Plcxd2	16	45959263	46010218	-1
ENSMUSG00000026249	4304.13	3499.06	5109.19	1.46016	0.546127	0.0159164	0.657775	0.0487414	0.0130111	ENSMUSG00000026249	serine (or cysteine) peptidase inhibitor, clade E, member 2 [Source:MGI Symbol;Acc:MGI:101780]	MGI:101780	Serpine2	1	79794197	79861180	-1
ENSMUSG00000031304	92.4854	60.3264	124.644	2.06617	1.04696	0.000121396	0.0179052	0.0240776	0.0375648	ENSMUSG00000031304	interleukin 2 receptor, gamma chain [Source:MGI Symbol;Acc:MGI:96551]	MGI:96551	Il2rg	X	101264378	101268255	-1
ENSMUSG00000023034	870.269	707.528	1033.01	1.46003	0.545995	0.00401294	0.262056	0.0281915	0.0149983	ENSMUSG00000023034	nuclear receptor subfamily 4, group A, member 1 [Source:MGI Symbol;Acc:MGI:1352454]	MGI:1352454	Nr4a1	15	101266846	101274792	1
ENSMUSG00000054855	683.862	556.081	811.642	1.45957	0.545547	0.000126699	0.0185806	0.00950605	0.0156386	ENSMUSG00000054855	Rho family GTPase 1 [Source:MGI Symbol;Acc:MGI:2444878]	MGI:2444878	Rnd1	15	98663421	98677461	-1
ENSMUSG00000078958	194.123	60.9933	327.253	5.36539	2.42368	0.000135917	0.0197071	0.261446	0.0276959	ENSMUSG00000078958	ATPase, H+ transporting, lysosomal accessory protein 1-like [Source:MGI Symbol;Acc:MGI:3648665]	MGI:3648665	Atp6ap1l	13	90883433	90905355	-1
ENSMUSG00000075020	660.236	537.141	783.331	1.45833	0.544321	0.000199035	0.0264613	0.0156601	0.0158138	ENSMUSG00000075020	RIKEN cDNA E530001K10 gene [Source:MGI Symbol;Acc:MGI:3041234]	MGI:3041234	E530001K10Rik	2	94251879	94264758	-1
ENSMUSG00000027400	1465.65	1193.28	1738.02	1.4565	0.542509	0.0495443	1	0.0807163	0.0140245	ENSMUSG00000027400	prodynorphin [Source:MGI Symbol;Acc:MGI:97535]	MGI:97535	Pdyn	2	129686565	129699844	-1
ENSMUSG00000037071	1669.27	1360.88	1977.66	1.45323	0.539261	0.000603549	0.0632896	0.0192392	0.0137419	ENSMUSG00000037071	stearoyl-Coenzyme A desaturase 1 [Source:MGI Symbol;Acc:MGI:98239]	MGI:98239	Scd1	19	44394451	44407709	-1
ENSMUSG00000014782	438.045	357.433	518.657	1.45106	0.537106	0.325985	1	0.161839	0.0178532	ENSMUSG00000014782	pleckstrin homology domain containing, family G (with RhoGef domain) member 4 [Source:MGI Symbol;Acc:MGI:2142544]	MGI:2142544	Plekhg4	8	105373274	105382862	1
ENSMUSG00000001995	2408.44	1970.13	2846.74	1.44495	0.531015	0.0122747	0.563538	0.0296758	0.0133281	ENSMUSG00000001995	signal-induced proliferation-associated 1 like 2 [Source:MGI Symbol;Acc:MGI:2676970]	MGI:2676970	Sipa1l2	8	125418063	125492710	-1
ENSMUSG00000026748	158.903	203.003	114.803	0.565525	-0.822336	0.000158634	0.022247	0.0121788	0.023885	ENSMUSG00000026748	plexin domain containing 2 [Source:MGI Symbol;Acc:MGI:1914698]	MGI:1914698	Plxdc2	2	16356304	16755839	1
ENSMUSG00000047045	942.178	770.818	1113.54	1.44462	0.530686	0.0197035	0.754732	0.027064	0.0147132	ENSMUSG00000047045	transmembrane protein 164 [Source:MGI Symbol;Acc:MGI:2148020]	MGI:2148020	Tmem164	X	142681406	142843494	1
ENSMUSG00000047414	1566.28	1281.63	1850.93	1.4442	0.530274	0.000543299	0.0583399	0.0114686	0.0138129	ENSMUSG00000047414	fibronectin leucine rich transmembrane protein 2 [Source:MGI Symbol;Acc:MGI:3603594]	MGI:3603594	Flrt2	12	95692226	95785215	1
ENSMUSG00000005125	299.371	370.699	228.043	0.61517	-0.700943	0.000173598	0.0239527	0.0109837	0.0185886	ENSMUSG00000005125	N-myc downstream regulated gene 1 [Source:MGI Symbol;Acc:MGI:1341799]	MGI:1341799	Ndrg1	15	66929321	66969640	-1
ENSMUSG00000036782	9375.02	7672.68	11077.4	1.44374	0.529813	0.000114786	0.0171272	0.0140997	0.0127224	ENSMUSG00000036782	kelch-like 13 [Source:MGI Symbol;Acc:MGI:1914705]	MGI:1914705	Klhl13	X	23219271	23365082	-1
ENSMUSG00000026737	1398	1145.23	1650.77	1.44143	0.527499	0.000365544	0.0428371	0.00172079	0.0140226	ENSMUSG00000026737	phosphatidylinositol-5-phosphate 4-kinase, type II, alpha [Source:MGI Symbol;Acc:MGI:1298206]	MGI:1298206	Pip4k2a	2	18842255	18998126	-1
ENSMUSG00000016239	200.065	305.647	94.4827	0.309124	-1.69374	0.000189717	0.0257614	0.153761	0.0203239	ENSMUSG00000016239	LON peptidase N-terminal domain and ring finger 3 [Source:MGI Symbol;Acc:MGI:1921615]	MGI:1921615	Lonrf3	X	36328353	36362341	1
ENSMUSG00000033705	368.374	301.771	434.976	1.44141	0.527479	0.299311	1	0.110826	0.0183332	ENSMUSG00000033705	START domain containing 9 [Source:MGI Symbol;Acc:MGI:3045258]	MGI:3045258	Stard9	2	120629126	120731895	1
ENSMUSG00000025969	415.77	599.742	231.797	0.386495	-1.37148	0.000192549	0.0257975	0.113929	0.0163752	ENSMUSG00000025969	neuropilin 2 [Source:MGI Symbol;Acc:MGI:1100492]	MGI:1100492	Nrp2	1	62703285	62818695	1
ENSMUSG00000061762	3326.27	2726.05	3926.48	1.44035	0.526422	0.231225	1	0.156804	0.0132025	ENSMUSG00000061762	tachykinin 1 [Source:MGI Symbol;Acc:MGI:98474]	MGI:98474	Tac1	6	7554879	7565834	1
ENSMUSG00000021510	363.834	439.339	288.328	0.656277	-0.607624	0.000200027	0.0264613	0.00972438	0.0179583	ENSMUSG00000021510	zinc finger protein 729a [Source:MGI Symbol;Acc:MGI:3036250]	MGI:3036250	Zfp729a	13	67617001	67637791	-1
ENSMUSG00000020592	448.452	367.582	529.323	1.44002	0.526084	0.0893952	1	0.0755098	0.016991	ENSMUSG00000020592	syndecan 1 [Source:MGI Symbol;Acc:MGI:1349162]	MGI:1349162	Sdc1	12	8771323	8793715	1
ENSMUSG00000034533	45.2914	4.16529	86.4176	20.7471	4.37483	0.000206867	0.0272259	0.60033	0.0795468	ENSMUSG00000034533	sodium channel, voltage-gated, type X, alpha [Source:MGI Symbol;Acc:MGI:108029]	MGI:108029	Scn10a	9	119608456	119719032	-1
ENSMUSG00000022176	1415.51	1162.66	1668.35	1.43495	0.520996	6.81069e-05	0.0115755	0.00986361	0.0140123	ENSMUSG00000022176	rad and gem related GTP binding protein 2 [Source:MGI Symbol;Acc:MGI:2155260]	MGI:2155260	Rem2	14	54476100	54480431	1
ENSMUSG00000047094	15.0181	24.6508	5.38539	0.218467	-2.19451	0.000211506	0.0276494	-0.0403059	0.121398	ENSMUSG00000047094	orofacial cleft 1 candidate 1 [Source:MGI Symbol;Acc:MGI:2658851]	MGI:2658851	Ofcc1	13	40001882	40288011	-1
ENSMUSG00000032402	1279.6	1052.54	1506.67	1.43147	0.517493	0.000154281	0.0218755	0.009896	0.0141093	ENSMUSG00000032402	SMAD family member 3 [Source:MGI Symbol;Acc:MGI:1201674]	MGI:1201674	Smad3	9	63646767	63757994	-1
ENSMUSG00000060961	475.045	391.347	558.743	1.42774	0.513737	0.0228523	0.821404	0.0351191	0.0169118	ENSMUSG00000060961	solute carrier family 4 (anion exchanger), member 4 [Source:MGI Symbol;Acc:MGI:1927555]	MGI:1927555	Slc4a4	5	88886818	89239653	1
ENSMUSG00000050321	4644.88	3830.9	5458.85	1.42495	0.510913	0.0241661	0.846111	0.0411173	0.0129694	ENSMUSG00000050321	neuropilin (NRP) and tolloid (TLL)-like 1 [Source:MGI Symbol;Acc:MGI:2180216]	MGI:2180216	Neto1	18	86394952	86501897	1
ENSMUSG00000027327	1507.7	1244.03	1771.38	1.42391	0.509857	0.000260301	0.0327468	0.00501555	0.0139607	ENSMUSG00000027327	RIKEN cDNA 1700037H04 gene [Source:MGI Symbol;Acc:MGI:1914576]	MGI:1914576	1700037H04Rik	2	131146324	131160081	-1
ENSMUSG00000075224	486.851	401.894	571.807	1.42278	0.508711	0.00430941	0.276491	0.0176255	0.0169164	ENSMUSG00000075224	leucine rich repeat containing 55 [Source:MGI Symbol;Acc:MGI:2685197]	MGI:2685197	Lrrc55	2	85162334	85196699	-1
ENSMUSG00000069919	2347.3	1937.83	2756.78	1.42261	0.508541	0.34085	1	0.190429	0.0134188	ENSMUSG00000069919	hemoglobin alpha, adult chain 1 [Source:MGI Symbol;Acc:MGI:96015]	MGI:96015	Hba-a1	11	32283511	32284465	1
ENSMUSG00000030643	480.211	396.499	563.923	1.42226	0.508181	0.00173307	0.146307	0.00351336	0.0168503	ENSMUSG00000030643	RAB30, member RAS oncogene family [Source:MGI Symbol;Acc:MGI:1923235]	MGI:1923235	Rab30	7	92741603	92837117	1
ENSMUSG00000071180	600.333	496.182	704.484	1.41981	0.505698	0.00101017	0.0953123	0.00903973	0.0158726	ENSMUSG00000071180	small integral membrane protein 15 [Source:MGI Symbol;Acc:MGI:1922866]	MGI:1922866	Smim15	13	108046424	108049146	1
ENSMUSG00000029406	2568.39	2127.92	3008.85	1.41399	0.499769	0.000604191	0.0632896	0.01339	0.0133409	ENSMUSG00000029406	phosphatidylinositol transfer protein, membrane-associated 2 [Source:MGI Symbol;Acc:MGI:1336192]	MGI:1336192	Pitpnm2	5	124118690	124249760	-1
ENSMUSG00000029361	756.021	626.449	885.593	1.41367	0.499446	0.0426366	1	0.0510529	0.0154451	ENSMUSG00000029361	nitric oxide synthase 1, neuronal [Source:MGI Symbol;Acc:MGI:97360]	MGI:97360	Nos1	5	117781032	117958840	1
ENSMUSG00000097626	28.7181	42.8837	14.5525	0.339348	-1.55916	0.000282287	0.0348791	0.0919895	0.0767672	ENSMUSG00000097626	RIKEN cDNA 4921504A21 gene [Source:MGI Symbol;Acc:MGI:1918082]	MGI:1918082	4921504A21Rik	5	19202368	19226555	-1
ENSMUSG00000086745	36.9218	53.3508	20.4929	0.384116	-1.38039	0.00028815	0.0353832	0.0234074	0.0571536	ENSMUSG00000086745	tetraspanin 2, opposite strand [Source:MGI Symbol;Acc:MGI:1925741]	MGI:1925741	Tspan2os	3	102720231	102735417	-1	NR_040588
ENSMUSG00000036545	67.3263	35.4607	99.1919	2.79724	1.484	0.000289981	0.0354384	0.0978159	0.0454288	ENSMUSG00000036545	a disintegrin-like and metallopeptidase (reprolysin type) with thrombospondin type 1 motif, 2 [Source:MGI Symbol;Acc:MGI:1347356]	MGI:1347356	Adamts2	11	50602084	50807573	1
ENSMUSG00000052726	140.213	177.836	102.59	0.576881	-0.793654	0.00029973	0.0364562	0.0113737	0.0273181	ENSMUSG00000052726	potassium channel, subfamily T, member 2 [Source:MGI Symbol;Acc:MGI:3036273]	MGI:3036273	Kcnt2	1	140246158	140612067	1
ENSMUSG00000029999	6590.18	5464.07	7716.29	1.41219	0.497933	0.0101196	0.50259	0.0302979	0.0128313	ENSMUSG00000029999	transforming growth factor alpha [Source:MGI Symbol;Acc:MGI:98724]	MGI:98724	Tgfa	6	86195251	86275639	1
ENSMUSG00000029280	35.5585	51.9079	19.2091	0.370062	-1.43416	0.000307415	0.0370399	0.0154119	0.0685246	ENSMUSG00000029280	submaxillary gland androgen regulated protein 3A [Source:MGI Symbol;Acc:MGI:102763]	MGI:102763	Smr3a	5	88002549	88008534	1
ENSMUSG00000038400	1663.02	1378.96	1947.09	1.412	0.497743	0.00143372	0.126443	0.0169163	0.0137959	ENSMUSG00000038400	prostate transmembrane protein, androgen induced 1 [Source:MGI Symbol;Acc:MGI:1929600]	MGI:1929600	Pmepa1	2	173224458	173276533	-1
ENSMUSG00000099473	174.489	131.66	217.318	1.6506	0.722989	0.000317005	0.0378401	0.0113421	0.0250848	ENSMUSG00000099473	predicted gene, 18775 [Source:MGI Symbol;Acc:MGI:5010960]	MGI:5010960	Gm18775	1	17993010	17999622	-1
ENSMUSG00000029503	757.476	629.816	885.136	1.40539	0.490969	0.00511288	0.315425	0.0202035	0.0155333	ENSMUSG00000029503	purinergic receptor P2X, ligand-gated ion channel, 2 [Source:MGI Symbol;Acc:MGI:2665170]	MGI:2665170	P2rx2	5	110339812	110343212	-1
ENSMUSG00000052364	1258.07	1046.43	1469.71	1.4045	0.490058	0.000410071	0.0463615	0.0118321	0.0142132	ENSMUSG00000052364	RIKEN cDNA B630019K06 gene [Source:MGI Symbol;Acc:MGI:2147918]	MGI:2147918	B630019K06Rik	X	8892382	8894964	1
ENSMUSG00000040857	1589.51	1322.35	1856.68	1.40408	0.489628	0.000440652	0.0487452	0.00467605	0.0138384	ENSMUSG00000040857	Ets2 repressor factor [Source:MGI Symbol;Acc:MGI:109637]	MGI:109637	Erf	7	25242561	25250761	-1
ENSMUSG00000035069	166.596	204.954	128.238	0.625692	-0.676475	0.000364042	0.0428371	0.00793401	0.023567	ENSMUSG00000035069	OMA1 homolog, zinc metallopeptidase (S. cerevisiae) [Source:MGI Symbol;Acc:MGI:1914263]	MGI:1914263	Oma1	4	103313812	103371868	1
ENSMUSG00000053414	1343.16	1122.75	1563.57	1.39262	0.477806	0.00561346	0.335032	0.0180008	0.0140292	ENSMUSG00000053414	hormonally upregulated Neu-associated kinase [Source:MGI Symbol;Acc:MGI:1347352]	MGI:1347352	Hunk	16	90386397	90499553	1
ENSMUSG00000038175	288.422	208.081	368.762	1.7722	0.825543	0.000391351	0.0454598	0.0286588	0.0202447	ENSMUSG00000038175	myosin regulatory light chain interacting protein [Source:MGI Symbol;Acc:MGI:2388271]	MGI:2388271	Mylip	13	45389742	45412019	1
ENSMUSG00000025856	440.031	368.132	511.93	1.39062	0.475724	0.00300446	0.219052	0.0156535	0.0174723	ENSMUSG00000025856	platelet derived growth factor, alpha [Source:MGI Symbol;Acc:MGI:97527]	MGI:97527	Pdgfa	5	138976014	138997370	-1
ENSMUSG00000031130	133.61	49.0774	218.143	4.44487	2.15214	0.000405407	0.0463615	0.254915	0.0333122	ENSMUSG00000031130	bombesin-like receptor 3 [Source:MGI Symbol;Acc:MGI:1100501]	MGI:1100501	Brs3	X	57043074	57048758	1
ENSMUSG00000035277	2627.34	2201	3053.67	1.3874	0.472381	0.12822	1	0.0621856	0.0132795	ENSMUSG00000035277	aristaless related homeobox [Source:MGI Symbol;Acc:MGI:1097716]	MGI:1097716	Arx	X	93286445	93298357	1
ENSMUSG00000023800	2814.37	2365.34	3263.39	1.37967	0.464324	0.253328	1	0.0977999	0.0131846	ENSMUSG00000023800	T cell lymphoma invasion and metastasis 2 [Source:MGI Symbol;Acc:MGI:1344338]	MGI:1344338	Tiam2	17	3326573	3519397	1
ENSMUSG00000020175	725.534	609.867	841.2	1.37932	0.463954	0.0058803	0.345278	0.0157767	0.0156554	ENSMUSG00000020175	RAB36, member RAS oncogene family [Source:MGI Symbol;Acc:MGI:1924127]	MGI:1924127	Rab36	10	75037058	75054748	1
ENSMUSG00000058152	339.773	274.333	405.213	1.47709	0.562755	0.000404726	0.0463615	0.018969	0.0192061	ENSMUSG00000058152	chondroitin sulfate synthase 3 [Source:MGI Symbol;Acc:MGI:1926173]	MGI:1926173	Chsy3	18	59175401	59410446	1
ENSMUSG00000058761	1298.57	1092.34	1504.81	1.3776	0.462154	0.00357602	0.245388	0.00611285	0.014167	ENSMUSG00000058761	ring finger protein 169 [Source:MGI Symbol;Acc:MGI:1920257]	MGI:1920257	Rnf169	7	99920257	99980458	-1
ENSMUSG00000068196	70.1476	98.626	41.6693	0.422499	-1.24298	0.000424286	0.0474299	0.0817165	0.039173	ENSMUSG00000068196	collagen, type VIII, alpha 1 [Source:MGI Symbol;Acc:MGI:88463]	MGI:88463	Col8a1	16	57624258	57754737	-1
ENSMUSG00000048078	2390.25	2010.76	2769.74	1.37746	0.462007	0.0131748	0.587186	0.0186736	0.0133924	ENSMUSG00000048078	teneurin transmembrane protein 4 [Source:MGI Symbol;Acc:MGI:2447063]	MGI:2447063	Tenm4	7	96171244	96911093	1
ENSMUSG00000045287	593.272	499.226	687.319	1.37677	0.461287	0.0126697	0.576126	0.031486	0.0162713	ENSMUSG00000045287	reticulon 4 receptor-like 1 [Source:MGI Symbol;Acc:MGI:2661375]	MGI:2661375	Rtn4rl1	11	75193783	75267769	1
ENSMUSG00000018554	712.998	600.103	825.894	1.37625	0.460747	0.362597	1	0.122733	0.0157076	ENSMUSG00000018554	Y box protein 2 [Source:MGI Symbol;Acc:MGI:1096372]	MGI:1096372	Ybx2	11	69935796	69941605	1
ENSMUSG00000057060	578.728	487.422	670.034	1.37465	0.459063	0.0025266	0.191842	0.0139036	0.0163806	ENSMUSG00000057060	solute carrier family 35, member F3 [Source:MGI Symbol;Acc:MGI:2444426]	MGI:2444426	Slc35f3	8	126298558	126395482	1
ENSMUSG00000044320	176.482	127.796	225.167	1.76192	0.817148	0.000469619	0.0515056	0.00940342	0.0259705	ENSMUSG00000044320	RIKEN cDNA 1700001O22 gene [Source:MGI Symbol;Acc:MGI:1923631]	MGI:1923631	1700001O22Rik	2	30794769	30803661	-1	NR_028486
ENSMUSG00000023809	1827.02	1538.77	2115.27	1.37465	0.459063	0.00664674	0.374083	0.0101243	0.0136735	ENSMUSG00000023809	ribosomal protein S6 kinase, polypeptide 2 [Source:MGI Symbol;Acc:MGI:1342290]	MGI:1342290	Rps6ka2	17	7170115	7303313	1
ENSMUSG00000071862	930.944	784.208	1077.68	1.37423	0.45862	0.00166754	0.141708	0.00912176	0.0146816	ENSMUSG00000071862	leucine rich repeat transmembrane neuronal 2 [Source:MGI Symbol;Acc:MGI:2389174]	MGI:2389174	Lrrtm2	18	35209011	35215024	-1
ENSMUSG00000032511	175.882	127.167	224.597	1.76616	0.820617	0.000502744	0.0544406	0.0255049	0.0254233	ENSMUSG00000032511	sodium channel, voltage-gated, type V, alpha [Source:MGI Symbol;Acc:MGI:98251]	MGI:98251	Scn5a	9	119483408	119579016	-1
ENSMUSG00000047495	361.997	436.175	287.82	0.659871	-0.599744	0.000505486	0.0545076	0.0065077	0.0180224	ENSMUSG00000047495	discs, large (Drosophila) homolog-associated protein 2 [Source:MGI Symbol;Acc:MGI:2443181]	MGI:2443181	Dlgap2	8	14095865	14847680	1
ENSMUSG00000057751	772.238	651.152	893.324	1.37191	0.456189	0.150833	1	0.0627158	0.0150928	ENSMUSG00000057751	multiple EGF-like-domains 6 [Source:MGI Symbol;Acc:MGI:1919351]	MGI:1919351	Megf6	4	154170730	154275713	1
ENSMUSG00000021947	199.926	153.765	246.087	1.6004	0.678437	0.000553925	0.059233	0.00917547	0.0231475	ENSMUSG00000021947	crystallin, lambda 1 [Source:MGI Symbol;Acc:MGI:1915881]	MGI:1915881	Cryl1	14	57275034	57398483	-1
ENSMUSG00000049515	56.3772	30.6972	82.0573	2.67312	1.41852	0.000580334	0.0617996	0.0797454	0.0547082	ENSMUSG00000049515	espin-like [Source:MGI Symbol;Acc:MGI:2685402]	MGI:2685402	Espnl	1	91322075	91348306	1
ENSMUSG00000032666	2296.5	1936.45	2656.55	1.37187	0.456142	0.0015351	0.133097	0.00574905	0.0133984	ENSMUSG00000032666	RIKEN cDNA 1700025G04 gene [Source:MGI Symbol;Acc:MGI:1916649]	MGI:1916649	1700025G04Rik	1	151852403	152090125	-1
ENSMUSG00000022602	659.35	556.365	762.335	1.37021	0.454393	0.0609424	1	0.0365096	0.0159144	ENSMUSG00000022602	activity regulated cytoskeletal-associated protein [Source:MGI Symbol;Acc:MGI:88067]	MGI:88067	Arc	15	74669083	74672570	-1
ENSMUSG00000056073	3994.79	3372.44	4617.15	1.36908	0.453208	0.0566014	1	0.0383732	0.0130417	ENSMUSG00000056073	glutamate receptor, ionotropic, kainate 2 (beta 2) [Source:MGI Symbol;Acc:MGI:95815]	MGI:95815	Grik2	10	49099460	49788766	-1
ENSMUSG00000046523	276.996	218.027	335.965	1.54093	0.623801	0.000599681	0.0632896	0.00607069	0.0203284	ENSMUSG00000046523	potassium channel tetramerisation domain containing 4 [Source:MGI Symbol;Acc:MGI:1914766]	MGI:1914766	Kctd4	14	75955003	75965217	1
ENSMUSG00000042607	414.479	627.872	201.087	0.320267	-1.64265	0.000609624	0.0635992	0.146452	0.0169771	ENSMUSG00000042607	ankyrin repeat and SOCS box-containing 4 [Source:MGI Symbol;Acc:MGI:1929751]	MGI:1929751	Asb4	6	5383386	5433022	1
ENSMUSG00000030559	18.5018	29.1198	7.88376	0.270735	-1.88505	0.000636967	0.0661826	0.119958	0.103613	ENSMUSG00000030559	RAB38, member RAS oncogene family [Source:MGI Symbol;Acc:MGI:1919683]	MGI:1919683	Rab38	7	88430273	88491466	1
ENSMUSG00000063524	4150.16	3505.34	4794.99	1.36791	0.451975	0.0326829	1	0.0282709	0.0129781	ENSMUSG00000063524	enolase 1, alpha non-neuron [Source:MGI Symbol;Acc:MGI:95393]	MGI:95393	Eno1	4	150236721	150248879	1
ENSMUSG00000006219	2961.7	2502.88	3420.53	1.36664	0.450631	0.00150965	0.131334	0.00253461	0.0132618	ENSMUSG00000006219	filamin binding LIM protein 1 [Source:MGI Symbol;Acc:MGI:1921452]	MGI:1921452	Fblim1	4	141576062	141606096	-1
ENSMUSG00000030022	336.049	475.329	196.769	0.413965	-1.27242	0.000663325	0.0680943	0.0980279	0.0174634	ENSMUSG00000030022	a disintegrin-like and metallopeptidase (reprolysin type) with thrombospondin type 1 motif, 9 [Source:MGI Symbol;Acc:MGI:1916320]	MGI:1916320	Adamts9	6	92772699	92943492	-1
ENSMUSG00000032679	21.6612	33.0379	10.2845	0.311295	-1.68365	0.000679635	0.0694907	0.0280484	0.103169	ENSMUSG00000032679	CD59a antigen [Source:MGI Symbol;Acc:MGI:109177]	MGI:109177	Cd59a	2	104095801	104115354	1
ENSMUSG00000038152	852.837	720.747	984.927	1.36654	0.450523	0.0015912	0.136122	0.00873119	0.0150182	ENSMUSG00000038152	RIKEN cDNA 5033430I15 gene [Source:MGI Symbol;Acc:MGI:1923250]	MGI:1923250	5033430I15Rik	13	45965253	45966508	1
ENSMUSG00000085289	121.742	92.6796	150.805	1.62716	0.702356	0.000758602	0.0769516	0.0248222	0.0324161	ENSMUSG00000085289	predicted gene 15337 [Source:MGI Symbol;Acc:MGI:3705103]	MGI:3705103	Gm15337	18	39367038	39389425	-1
ENSMUSG00000069911	320.151	384.848	255.454	0.663778	-0.591227	0.000763836	0.0771775	0.0103198	0.0183252	ENSMUSG00000069911	family with sequence similarity 196, member B [Source:MGI Symbol;Acc:MGI:3643491]	MGI:3643491	Fam196b	11	34314822	34422640	1
ENSMUSG00000056215	139.683	172.006	107.361	0.62417	-0.67999	0.000781816	0.0786844	0.0134539	0.0259903	ENSMUSG00000056215	leucine-rich repeats and guanylate kinase domain containing [Source:MGI Symbol;Acc:MGI:1921604]	MGI:1921604	Lrguk	6	34029448	34134034	1
ENSMUSG00000021765	48.2328	27.4984	68.9671	2.50804	1.32656	0.000806148	0.0805617	0.0967296	0.0546062	ENSMUSG00000021765	follistatin [Source:MGI Symbol;Acc:MGI:95586]	MGI:95586	Fst	13	114452262	114458730	-1
ENSMUSG00000014426	1404.94	1189.86	1620.02	1.36153	0.445225	0.00203053	0.166465	0.00564319	0.0140047	ENSMUSG00000014426	mitogen-activated protein kinase kinase kinase 4 [Source:MGI Symbol;Acc:MGI:1346875]	MGI:1346875	Map3k4	17	12227621	12318660	-1
ENSMUSG00000064179	50.3581	32.3732	68.343	2.1111	1.078	0.000822238	0.0817903	0.0514088	0.0626252	ENSMUSG00000064179	troponin T1, skeletal, slow [Source:MGI Symbol;Acc:MGI:1333868]	MGI:1333868	Tnnt1	7	4504570	4516382	-1
ENSMUSG00000033083	276.419	337.496	215.342	0.638057	-0.648244	0.000828659	0.081795	0.0136075	0.019184	ENSMUSG00000033083	TBC1 domain family, member 4 [Source:MGI Symbol;Acc:MGI:2429660]	MGI:2429660	Tbc1d4	14	101442360	101609191	-1
ENSMUSG00000070643	451.679	382.87	520.488	1.35944	0.443011	0.0422276	1	0.0219413	0.0173939	ENSMUSG00000070643	SRY (sex determining region Y)-box 13 [Source:MGI Symbol;Acc:MGI:98361]	MGI:98361	Sox13	1	133382303	133424377	-1
ENSMUSG00000021932	965.43	819.094	1111.77	1.35731	0.440751	0.0130003	0.583949	0.0199398	0.0146376	ENSMUSG00000021932	ribonuclease H2, subunit B [Source:MGI Symbol;Acc:MGI:1914403]	MGI:1914403	Rnaseh2b	14	62292589	62372992	1
ENSMUSG00000029822	550.205	466.823	633.588	1.35723	0.44067	0.0132371	0.587699	0.0236686	0.0167131	ENSMUSG00000029822	oxysterol binding protein-like 3 [Source:MGI Symbol;Acc:MGI:1918970]	MGI:1918970	Osbpl3	6	50293330	50456201	-1
ENSMUSG00000022978	544.425	462.651	626.199	1.3535	0.436696	0.00968684	0.491916	0.0192503	0.0163062	ENSMUSG00000022978	MIS18 kinetochore protein homolog A (S. pombe) [Source:MGI Symbol;Acc:MGI:1913828]	MGI:1913828	Mis18a	16	90719312	90727404	-1
ENSMUSG00000075707	108.047	168.235	47.8596	0.284481	-1.81359	0.000855093	0.0831254	0.189277	0.0331926	ENSMUSG00000075707	deiodinase, iodothyronine type III [Source:MGI Symbol;Acc:MGI:1306782]	MGI:1306782	Dio3	12	110279068	110281097	1
ENSMUSG00000040690	548.366	466.099	630.632	1.353	0.436164	0.343719	1	0.0812892	0.0166814	ENSMUSG00000040690	collagen, type XVI, alpha 1 [Source:MGI Symbol;Acc:MGI:1095396]	MGI:1095396	Col16a1	4	130047840	130099283	1
ENSMUSG00000021483	880.466	748.701	1012.23	1.35198	0.435078	0.0044424	0.280812	0.0109277	0.0150009	ENSMUSG00000021483	cyclin-dependent kinase 20 [Source:MGI Symbol;Acc:MGI:2145349]	MGI:2145349	Cdk20	13	64432553	64439720	1
ENSMUSG00000039252	1783.37	1516.53	2050.21	1.35191	0.434997	0.0776233	1	0.0408286	0.0137184	ENSMUSG00000039252	leucine-rich repeat LGI family, member 2 [Source:MGI Symbol;Acc:MGI:2180196]	MGI:2180196	Lgi2	5	52533517	52566462	-1
ENSMUSG00000023868	10615	9027.47	12202.6	1.35171	0.434789	0.00121567	0.110635	0.0125627	0.0126946	ENSMUSG00000023868	phosphodiesterase 10A [Source:MGI Symbol;Acc:MGI:1345143]	MGI:1345143	Pde10a	17	8525372	8986648	1
ENSMUSG00000017057	251.647	189.355	313.939	1.65794	0.729389	0.000979173	0.0934182	0.0335537	0.0218369	ENSMUSG00000017057	interleukin 13 receptor, alpha 1 [Source:MGI Symbol;Acc:MGI:105052]	MGI:105052	Il13ra1	X	36112110	36171259	1
ENSMUSG00000023828	223.263	173.274	273.252	1.57699	0.657174	0.000992373	0.0943269	0.0127607	0.0224041	ENSMUSG00000023828	solute carrier family 22 (organic cation transporter), member 3 [Source:MGI Symbol;Acc:MGI:1333817]	MGI:1333817	Slc22a3	17	12419972	12507704	-1
ENSMUSG00000054893	949.702	808.324	1091.08	1.34981	0.432752	0.00377092	0.251709	0.00712272	0.0147101	ENSMUSG00000054893	zinc finger protein 667 [Source:MGI Symbol;Acc:MGI:2442757]	MGI:2442757	Zfp667	7	6286579	6307883	1
ENSMUSG00000041734	2037.84	1734.56	2341.12	1.34969	0.432628	0.0281568	0.937245	0.0193291	0.0135617	ENSMUSG00000041734	kin of IRRE like (Drosophila) [Source:MGI Symbol;Acc:MGI:1891396]	MGI:1891396	Kirrel	3	87078593	87174747	-1
ENSMUSG00000041014	214.028	283.596	144.46	0.509384	-0.973174	0.00101456	0.0953759	0.0534832	0.0204452	ENSMUSG00000041014	neuregulin 3 [Source:MGI Symbol;Acc:MGI:1097165]	MGI:1097165	Nrg3	14	38368952	39473088	-1
ENSMUSG00000013415	421.77	359.836	483.705	1.34424	0.426789	0.412471	1	0.137935	0.0172942	ENSMUSG00000013415	insulin-like growth factor 2 mRNA binding protein 1 [Source:MGI Symbol;Acc:MGI:1890357]	MGI:1890357	Igf2bp1	11	95957163	96005940	-1
ENSMUSG00000057531	2665.06	2275.86	3054.25	1.34202	0.424411	0.00104613	0.0979846	0.00431345	0.0133041	ENSMUSG00000057531	dystrobrevin binding protein 1 [Source:MGI Symbol;Acc:MGI:2137586]	MGI:2137586	Dtnbp1	13	44922079	45002096	-1
ENSMUSG00000008540	304.223	223.282	385.164	1.72502	0.78661	0.00108216	0.100625	0.0467887	0.0199798	ENSMUSG00000008540	microsomal glutathione S-transferase 1 [Source:MGI Symbol;Acc:MGI:1913850]	MGI:1913850	Mgst1	6	138140316	138156755	1
ENSMUSG00000032105	30.0644	42.9401	17.1887	0.400296	-1.32086	0.00113321	0.104991	0.0584612	0.0789333	ENSMUSG00000032105	PDZ domain containing 3 [Source:MGI Symbol;Acc:MGI:2429554]	MGI:2429554	Pdzd3	9	44247312	44251464	-1
ENSMUSG00000106498	16.1396	24.9388	7.34048	0.29434	-1.76445	0.00117178	0.108174	0.0761193	0.128782	ENSMUSG00000106498				5	19198483	19201605	-1
ENSMUSG00000089762	355.599	304.02	407.179	1.33932	0.421497	0.101044	1	0.0601755	0.0180257	ENSMUSG00000089762	immediate early response 5-like [Source:MGI Symbol;Acc:MGI:1919750]	MGI:1919750	Ier5l	2	30471537	30474219	-1
ENSMUSG00000075334	1736.39	1489.4	1983.37	1.33165	0.413217	0.273222	1	0.0535175	0.0134731	ENSMUSG00000075334	reprimo, TP53 dependent G2 arrest mediator candidate [Source:MGI Symbol;Acc:MGI:1915124]	MGI:1915124	Rprm	2	54084093	54085552	-1
ENSMUSG00000078307	1241.56	1065.88	1417.23	1.32963	0.411029	0.0444293	1	0.0369512	0.0142528	ENSMUSG00000078307	expressed sequence AI593442 [Source:MGI Symbol;Acc:MGI:2143099]	MGI:2143099	AI593442	9	52673044	52679429	-1
ENSMUSG00000029001	1433.3	1230.58	1636.02	1.32947	0.410853	0.0163747	0.668638	0.0225687	0.0140082	ENSMUSG00000029001	F-box protein 44 [Source:MGI Symbol;Acc:MGI:1354744]	MGI:1354744	Fbxo44	4	148152800	148160482	-1
ENSMUSG00000021115	2091.46	1795.83	2387.08	1.32924	0.410598	0.00433642	0.277343	0.00419623	0.0135295	ENSMUSG00000021115	vaccinia related kinase 1 [Source:MGI Symbol;Acc:MGI:1261847]	MGI:1261847	Vrk1	12	106010263	106077410	1
ENSMUSG00000105912	73.1293	47.7534	98.5051	2.06279	1.04459	0.00129357	0.116895	0.0197463	0.0428956	ENSMUSG00000105912				5	54349991	54358543	1	NR_038045
ENSMUSG00000000295	1231.65	1058	1405.31	1.32827	0.40955	0.00450682	0.283488	0.00536432	0.014236	ENSMUSG00000000295	HD domain containing 2 [Source:MGI Symbol;Acc:MGI:1916942]	MGI:1916942	Hddc2	10	31313382	31328204	1
ENSMUSG00000030406	1334	1146.48	1521.53	1.32713	0.40831	0.211724	1	0.0496353	0.0142401	ENSMUSG00000030406	gastric inhibitory polypeptide receptor [Source:MGI Symbol;Acc:MGI:1352753]	MGI:1352753	Gipr	7	19157125	19166127	-1
ENSMUSG00000047735	38.1173	53.0612	23.1734	0.436729	-1.19519	0.00133182	0.119094	0.0605245	0.0577888	ENSMUSG00000047735	sterile alpha motif domain containing 9-like [Source:MGI Symbol;Acc:MGI:1343184]	MGI:1343184	Samd9l	6	3372257	3399572	-1
ENSMUSG00000049916	242.913	289.87	195.956	0.676015	-0.564874	0.0013444	0.119801	0.0170695	0.0200786	ENSMUSG00000049916	RIKEN cDNA 2610318N02 gene [Source:MGI Symbol;Acc:MGI:1917708]	MGI:1917708	2610318N02Rik	16	17113399	17125106	-1
ENSMUSG00000075702	909.81	782.055	1037.56	1.32672	0.407859	0.0206216	0.772603	0.0337153	0.0150152	ENSMUSG00000075702	selenoprotein M [Source:MGI Symbol;Acc:MGI:2149786]	MGI:2149786	Selm	11	3514684	3517351	1
ENSMUSG00000097644	593.455	510.249	676.661	1.32614	0.407234	0.331807	1	0.134105	0.0155756	ENSMUSG00000097644	predicted gene, 26862 [Source:MGI Symbol;Acc:MGI:5477356]	MGI:5477356	Gm26862	7	93006982	93104789	1
ENSMUSG00000015981	1887.94	1623.35	2152.54	1.32599	0.40707	0.00189379	0.156781	0.0133533	0.0136844	ENSMUSG00000015981	serine/threonine kinase 32C [Source:MGI Symbol;Acc:MGI:2385336]	MGI:2385336	Stk32c	7	139103638	139213307	-1
ENSMUSG00000031727	9.97241	17.0379	2.9069	0.170614	-2.5512	0.00145079	0.12751	0.0688336	0.212116	ENSMUSG00000031727	polyamine modulated factor 1 binding protein 1 [Source:MGI Symbol;Acc:MGI:1930136]	MGI:1930136	Pmfbp1	8	109494027	109542642	1
ENSMUSG00000068015	925.476	795.939	1055.01	1.32549	0.40653	0.0113691	0.546464	0.0165138	0.0149214	ENSMUSG00000068015	leucine-rich repeats and calponin homology (CH) domain containing 1 [Source:MGI Symbol;Acc:MGI:2443390]	MGI:2443390	Lrch1	14	74754674	74947877	-1
ENSMUSG00000098979	19.0761	29.48	8.67226	0.294174	-1.76526	0.00147799	0.129017	0.164275	0.100567	ENSMUSG00000098979	predicted gene, 27544 [Source:MGI Symbol;Acc:MGI:5530926]	MGI:5530926	Gm27544	10	92071661	92071815	-1
ENSMUSG00000054863	2581.84	2220.72	2942.95	1.32522	0.406237	0.00364381	0.247394	0.00242363	0.013305	ENSMUSG00000054863	family with sequence similarity 19, member A5 [Source:MGI Symbol;Acc:MGI:2146182]	MGI:2146182	Fam19a5	15	87625230	87759336	1
ENSMUSG00000032327	515.59	443.517	587.664	1.32501	0.406	0.0114343	0.546464	0.00818086	0.016866	ENSMUSG00000032327	stimulated by retinoic acid gene 6 [Source:MGI Symbol;Acc:MGI:107742]	MGI:107742	Stra6	9	58063788	58153996	1
ENSMUSG00000003657	226.124	278.246	174.002	0.625356	-0.677251	0.00155885	0.13425	0.0316078	0.0208718	ENSMUSG00000003657	calbindin 2 [Source:MGI Symbol;Acc:MGI:101914]	MGI:101914	Calb2	8	110142539	110168206	-1
ENSMUSG00000047712	137.28	47.6355	226.924	4.76377	2.2521	0.00155885	0.13425	0.291517	0.0298167	ENSMUSG00000047712	uronyl-2-sulfotransferase [Source:MGI Symbol;Acc:MGI:2442406]	MGI:2442406	Ust	10	8204753	8518825	-1
ENSMUSG00000022844	568.601	489.147	648.056	1.32487	0.405851	0.0169196	0.682743	0.00902462	0.0163774	ENSMUSG00000022844	protein disulfide isomerase associated 5 [Source:MGI Symbol;Acc:MGI:1919849]	MGI:1919849	Pdia5	16	35397313	35490873	-1
ENSMUSG00000027834	1581.8	1363.71	1799.89	1.31985	0.400373	0.0134609	0.591542	0.0194513	0.0137802	ENSMUSG00000027834	serine (or cysteine) peptidase inhibitor, clade I, member 1 [Source:MGI Symbol;Acc:MGI:1194506]	MGI:1194506	Serpini1	3	75557547	75643495	1
ENSMUSG00000026482	1151.27	992.954	1309.59	1.31888	0.399311	0.00251193	0.191842	0.0114478	0.0143513	ENSMUSG00000026482	ral guanine nucleotide dissociation stimulator,-like 1 [Source:MGI Symbol;Acc:MGI:107484]	MGI:107484	Rgl1	1	152516760	152766351	-1
ENSMUSG00000021614	4331.32	3735.8	4926.84	1.31882	0.399245	0.0456651	1	0.0260678	0.0129395	ENSMUSG00000021614	versican [Source:MGI Symbol;Acc:MGI:102889]	MGI:102889	Vcan	13	89655312	89742509	-1
ENSMUSG00000041046	356.897	288.237	425.557	1.47642	0.562099	0.00168412	0.142644	0.0202493	0.0188291	ENSMUSG00000041046	receptor (calcitonin) activity modifying protein 3 [Source:MGI Symbol;Acc:MGI:1860292]	MGI:1860292	Ramp3	11	6658521	6677475	1
ENSMUSG00000046417	635.967	549.063	722.872	1.31656	0.396769	0.0150315	0.63697	0.00445843	0.0159905	ENSMUSG00000046417	leucine rich repeat containing 75A [Source:MGI Symbol;Acc:MGI:2682293]	MGI:2682293	Lrrc75a	11	62604884	62648523	-1
ENSMUSG00000062184	2558.68	2210.11	2907.26	1.31544	0.395544	0.0153519	0.642726	0.0235397	0.013354	ENSMUSG00000062184	heparan sulfate 6-O-sulfotransferase 2 [Source:MGI Symbol;Acc:MGI:1354959]	MGI:1354959	Hs6st2	X	51387212	51681856	-1
ENSMUSG00000031636	20.8682	8.54805	33.1883	3.88256	1.95701	0.00181666	0.151866	-0.003173	0.128281	ENSMUSG00000031636	PDZ and LIM domain 3 [Source:MGI Symbol;Acc:MGI:1859274]	MGI:1859274	Pdlim3	8	45885485	45919546	1
ENSMUSG00000041078	1990.06	1719.04	2261.08	1.31531	0.395405	0.0100996	0.50259	0.016861	0.0135558	ENSMUSG00000041078	glutamate receptor, ionotropic, delta 1 [Source:MGI Symbol;Acc:MGI:95812]	MGI:95812	Grid1	14	34819825	35583379	1
ENSMUSG00000045404	94.1253	143.339	44.9116	0.313325	-1.67427	0.00183255	0.152697	0.168662	0.0299202	ENSMUSG00000045404	potassium channel, subfamily K, member 13 [Source:MGI Symbol;Acc:MGI:2384976]	MGI:2384976	Kcnk13	12	99964499	100062682	1
ENSMUSG00000038349	1152.79	996.277	1309.29	1.31419	0.39417	0.00785384	0.426133	0.0021551	0.0143214	ENSMUSG00000038349	phospholipase C-like 1 [Source:MGI Symbol;Acc:MGI:3036262]	MGI:3036262	Plcl1	1	55405921	55754285	1
ENSMUSG00000027669	3475.64	3006.05	3945.24	1.31243	0.392245	0.00318953	0.228012	0.00728343	0.0131122	ENSMUSG00000027669	guanine nucleotide binding protein (G protein), beta 4 [Source:MGI Symbol;Acc:MGI:104581]	MGI:104581	Gnb4	3	32580332	32616585	-1
ENSMUSG00000045083	813.882	704.014	923.751	1.31212	0.3919	0.0119477	0.557502	0.0120544	0.0151852	ENSMUSG00000045083	leucine rich repeat and Ig domain containing 2 [Source:MGI Symbol;Acc:MGI:2442298]	MGI:2442298	Lingo2	4	35706647	36951747	-1
ENSMUSG00000031558	191.253	232.341	150.166	0.646314	-0.629692	0.00193821	0.15943	0.0140034	0.0214713	ENSMUSG00000031558	slit homolog 2 (Drosophila) [Source:MGI Symbol;Acc:MGI:1315205]	MGI:1315205	Slit2	5	47983138	48307733	1
ENSMUSG00000053411	562.982	487	638.965	1.31204	0.391816	0.378374	1	0.0871159	0.016517	ENSMUSG00000053411	chromobox 7 [Source:MGI Symbol;Acc:MGI:1196439]	MGI:1196439	Cbx7	15	79915807	79971119	-1
ENSMUSG00000030830	42.968	28.407	57.529	2.02517	1.01804	0.00204319	0.166465	0.0253392	0.0668782	ENSMUSG00000030830	integrin alpha L [Source:MGI Symbol;Acc:MGI:96606]	MGI:96606	Itgal	7	127296260	127335137	1
ENSMUSG00000100618	35.6342	47.2656	24.0028	0.507827	-0.97759	0.00204115	0.166465	0.065394	0.065698	ENSMUSG00000100618	predicted gene 29595 [Source:MGI Symbol;Acc:MGI:5580301]	MGI:5580301	Gm29595	19	45300454	45311011	-1
ENSMUSG00000020228	246.436	298.22	194.651	0.65271	-0.615486	0.00205698	0.167058	0.00160717	0.0203837	ENSMUSG00000020228	helicase (DNA) B [Source:MGI Symbol;Acc:MGI:2152895]	MGI:2152895	Helb	10	120083608	120112987	-1
ENSMUSG00000037754	1685.74	1458.52	1912.97	1.31159	0.391312	0.0131936	0.587186	0.0171326	0.0137824	ENSMUSG00000037754	protein phosphatase 1, regulatory (inhibitor) subunit 16B [Source:MGI Symbol;Acc:MGI:2151841]	MGI:2151841	Ppp1r16b	2	158665398	158766334	1
ENSMUSG00000052374	911.531	788.991	1034.07	1.31063	0.390256	0.081307	1	0.0395458	0.0150885	ENSMUSG00000052374	actinin alpha 2 [Source:MGI Symbol;Acc:MGI:109192]	MGI:109192	Actn2	13	12269426	12340760	-1
ENSMUSG00000025790	1081.87	936.466	1227.27	1.31053	0.39015	0.00325657	0.231514	0.00959396	0.014508	ENSMUSG00000025790	solute carrier organic anion transporter family, member 3a1 [Source:MGI Symbol;Acc:MGI:1351867]	MGI:1351867	Slco3a1	7	74275419	74554780	-1
ENSMUSG00000028971	61.7835	92.7307	30.8364	0.332537	-1.58841	0.00222372	0.178342	0.193412	0.0427174	ENSMUSG00000028971	cortistatin [Source:MGI Symbol;Acc:MGI:109538]	MGI:109538	Cort	4	149125034	149126763	-1
ENSMUSG00000022748	30924.6	26770.5	35078.7	1.31035	0.38995	0.326825	1	0.218434	0.0125483	ENSMUSG00000022748	cms small ribosomal subunit 1 [Source:MGI Symbol;Acc:MGI:1913747]	MGI:1913747	Cmss1	16	57302199	57606825	-1
ENSMUSG00000089809	253.212	177.653	328.771	1.85064	0.888021	0.00224062	0.17864	0.0550287	0.0220137	ENSMUSG00000089809	RIKEN cDNA A930011G23 gene [Source:MGI Symbol;Acc:MGI:2442790]	MGI:2442790	A930011G23Rik	5	99297244	99729065	-1
ENSMUSG00000044519	61.2559	41.7302	80.7816	1.93581	0.952936	0.00225139	0.178884	0.065248	0.0479625	ENSMUSG00000044519	zinc finger protein 488 [Source:MGI Symbol;Acc:MGI:2686052]	MGI:2686052	Zfp488	14	33967070	33978764	-1
ENSMUSG00000037999	222.689	264.514	180.863	0.683756	-0.548446	0.00226988	0.179797	0.016149	0.0208201	ENSMUSG00000037999	ArfGAP with RhoGAP domain, ankyrin repeat and PH domain 2 [Source:MGI Symbol;Acc:MGI:2684416]	MGI:2684416	Arap2	5	62602445	62766159	-1
ENSMUSG00000029635	38289.9	33151.5	43428.2	1.30999	0.389558	0.218049	1	0.113174	0.0125351	ENSMUSG00000029635	cyclin-dependent kinase 8 [Source:MGI Symbol;Acc:MGI:1196224]	MGI:1196224	Cdk8	5	146231230	146302874	1
ENSMUSG00000028362	6.80897	1.19316	12.4248	10.4134	3.38036	0.00231813	0.182492	0.453464	0.451316	ENSMUSG00000028362	tumor necrosis factor (ligand) superfamily, member 8 [Source:MGI Symbol;Acc:MGI:88328]	MGI:88328	Tnfsf8	4	63831308	63861347	-1
ENSMUSG00000097350	144.026	103.194	184.857	1.79135	0.841048	0.002332	0.183023	0.0374231	0.0276305	ENSMUSG00000097350	RIKEN cDNA 4732491K20 gene [Source:MGI Symbol;Acc:MGI:3026975]	MGI:3026975	4732491K20Rik	17	12318885	12327250	1	NR_045290
ENSMUSG00000029359	100.625	128.132	73.1179	0.570644	-0.809337	0.00236578	0.185108	0.00512867	0.0319502	ENSMUSG00000029359	tescalcin [Source:MGI Symbol;Acc:MGI:1930803]	MGI:1930803	Tesc	5	118027743	118061878	1
ENSMUSG00000060445	46.6762	61.8442	31.5081	0.509476	-0.972914	0.00238191	0.185804	0.0707032	0.0540483	ENSMUSG00000060445	synaptonemal complex protein 2 [Source:MGI Symbol;Acc:MGI:1933281]	MGI:1933281	Sycp2	2	178345293	178407685	-1
ENSMUSG00000038146	914.792	792.252	1037.33	1.30935	0.388846	0.271374	1	0.0795884	0.0147036	ENSMUSG00000038146	notch 3 [Source:MGI Symbol;Acc:MGI:99460]	MGI:99460	Notch3	17	32120820	32166880	-1
ENSMUSG00000029108	1167.37	1012.48	1322.26	1.30597	0.385122	0.0587833	1	0.0270277	0.0143927	ENSMUSG00000029108	protocadherin 7 [Source:MGI Symbol;Acc:MGI:1860487]	MGI:1860487	Pcdh7	5	57717967	58133230	1
ENSMUSG00000084616	7.28179	12.2495	2.31403	0.188908	-2.40425	0.00243292	0.188068	0.265244	0.24945	ENSMUSG00000084616	predicted gene, 25047 [Source:MGI Symbol;Acc:MGI:5454824]	MGI:5454824	Gm25047	X	36363899	36364002	1
ENSMUSG00000022321	333.342	277.863	388.821	1.39932	0.48473	0.00249503	0.191795	0.00945945	0.0182098	ENSMUSG00000022321	cadherin 10 [Source:MGI Symbol;Acc:MGI:107436]	MGI:107436	Cdh10	15	18818947	19014236	1
ENSMUSG00000070056	1104.67	958.145	1251.2	1.30586	0.385	0.0132009	0.587186	0.00951946	0.0143868	ENSMUSG00000070056	malignant fibrous histiocytoma amplified sequence 1 [Source:MGI Symbol;Acc:MGI:1098644]	MGI:1098644	Mfhas1	8	35587798	35679449	1
ENSMUSG00000021647	10.8102	17.8586	3.76183	0.210645	-2.24711	0.00250829	0.191842	0.274897	0.177845	ENSMUSG00000021647	CART prepropeptide [Source:MGI Symbol;Acc:MGI:1351330]	MGI:1351330	Cartpt	13	99898484	99900683	-1
ENSMUSG00000042804	1460.31	1266.72	1653.89	1.30565	0.38477	0.0917569	1	0.0427475	0.0140353	ENSMUSG00000042804	G protein-coupled receptor 153 [Source:MGI Symbol;Acc:MGI:1916157]	MGI:1916157	Gpr153	4	152274232	152285337	1
ENSMUSG00000039232	43.5757	65.6733	21.4782	0.327046	-1.61244	0.0025227	0.191842	0.132608	0.0516099	ENSMUSG00000039232	syntaxin 11 [Source:MGI Symbol;Acc:MGI:1921982]	MGI:1921982	Stx11	10	12939983	12964259	-1
ENSMUSG00000033998	591.281	513.029	669.532	1.30506	0.384111	0.00334084	0.234572	0.0132612	0.0161425	ENSMUSG00000033998	potassium channel, subfamily K, member 1 [Source:MGI Symbol;Acc:MGI:109322]	MGI:109322	Kcnk1	8	125995102	126030683	1
ENSMUSG00000104773	119.654	147.012	92.296	0.627814	-0.67159	0.00255542	0.193458	0.0327235	0.0280221	ENSMUSG00000104773	mmu-mir-7657 [Source:miRBase;Acc:MI0024997]			3	122541625	122541681	-1	NR_106117
ENSMUSG00000031342	13295.3	11536.8	15053.8	1.30485	0.383886	0.00218209	0.175552	0.00441974	0.0126423	ENSMUSG00000031342	glycoprotein m6b [Source:MGI Symbol;Acc:MGI:107672]	MGI:107672	Gpm6b	X	166238911	166388988	1
ENSMUSG00000024530	1805.99	1567.4	2044.59	1.30445	0.38344	0.0088811	0.46898	0.00474069	0.0136747	ENSMUSG00000024530	slowmo homolog 1 (Drosophila) [Source:MGI Symbol;Acc:MGI:2442865]	MGI:2442865	Slmo1	18	67464849	67480581	1
ENSMUSG00000042210	580.899	504.468	657.331	1.30302	0.381857	0.205985	1	0.0580108	0.0162025	ENSMUSG00000042210	abhydrolase domain containing 14A [Source:MGI Symbol;Acc:MGI:1915894]	MGI:1915894	Abhd14a	9	106440051	106447678	-1
ENSMUSG00000033966	187.984	116.659	259.309	2.22279	1.15237	0.00265386	0.198567	0.109043	0.0256703	ENSMUSG00000033966	cyclin-dependent kinase-like 4 [Source:MGI Symbol;Acc:MGI:3587025]	MGI:3587025	Cdkl4	17	80523550	80563834	-1
ENSMUSG00000046876	2656.69	2307.51	3005.87	1.30264	0.381443	0.138019	1	0.0391864	0.0132842	ENSMUSG00000046876	ataxin 1 [Source:MGI Symbol;Acc:MGI:104783]	MGI:104783	Atxn1	13	45549758	45964991	-1
ENSMUSG00000032114	466.63	405.301	527.959	1.30263	0.381431	0.0395027	1	0.00448596	0.0168193	ENSMUSG00000032114	solute carrier family 37 (glucose-6-phosphate transporter), member 4 [Source:MGI Symbol;Acc:MGI:1316650]	MGI:1316650	Slc37a4	9	44398176	44402963	1
ENSMUSG00000032500	2622.08	2277.93	2966.24	1.30216	0.380909	0.025673	0.877325	0.024529	0.0133277	ENSMUSG00000032500	doublecortin-like kinase 3 [Source:MGI Symbol;Acc:MGI:3039580]	MGI:3039580	Dclk3	9	111439081	111489118	1
ENSMUSG00000043091	412.788	95.4677	730.109	7.64771	2.93503	0.00291294	0.214834	0.494754	0.014727	ENSMUSG00000043091	tubulin, alpha 1C [Source:MGI Symbol;Acc:MGI:1095409]	MGI:1095409	Tuba1c	15	99029891	99038105	1
ENSMUSG00000087038	681.407	592.863	769.951	1.2987	0.377069	0.0190003	0.738505	0.00634392	0.0156637	ENSMUSG00000087038	RIKEN cDNA 2900079G21 gene [Source:MGI Symbol;Acc:MGI:1920268]	MGI:1920268	2900079G21Rik	9	112234277	112348925	1	NR_033433
ENSMUSG00000052135	1567.14	1363.74	1770.54	1.29829	0.376618	0.0106962	0.523869	0.00663122	0.0137937	ENSMUSG00000052135	forkhead box O6 [Source:MGI Symbol;Acc:MGI:2676586]	MGI:2676586	Foxo6	4	120267079	120287349	-1
ENSMUSG00000050105	537.002	467.955	606.049	1.2951	0.373065	0.00669447	0.375945	0.0151486	0.0166185	ENSMUSG00000050105	glycine/arginine rich protein 1 [Source:MGI Symbol;Acc:MGI:1919940]	MGI:1919940	Grrp1	4	134251110	134254106	-1
ENSMUSG00000028434	377.11	328.668	425.552	1.29478	0.372705	0.0376873	1	0.0108317	0.0185239	ENSMUSG00000028434	erythrocyte protein band 4.1 like 4b [Source:MGI Symbol;Acc:MGI:1859149]	MGI:1859149	Epb4.1l4b	4	56991972	57143437	-1
ENSMUSG00000021054	732.877	638.747	827.007	1.29473	0.372656	0.00908701	0.475946	0.00376392	0.0153388	ENSMUSG00000021054	sphingosine-1-phosphate phosphatase 1 [Source:MGI Symbol;Acc:MGI:2135760]	MGI:2135760	Sgpp1	12	75714248	75735729	-1
ENSMUSG00000050248	241.93	190.26	293.6	1.54315	0.625878	0.00308161	0.224041	0.0205795	0.0210723	ENSMUSG00000050248	Ellis van Creveld syndrome 2 [Source:MGI Symbol;Acc:MGI:1915775]	MGI:1915775	Evc2	5	37338499	37425055	1
ENSMUSG00000028337	1065.31	928.87	1201.74	1.29377	0.371581	0.00947089	0.487096	0.00625624	0.0146128	ENSMUSG00000028337	coronin, actin binding protein 2A [Source:MGI Symbol;Acc:MGI:1345966]	MGI:1345966	Coro2a	4	46536937	46602202	-1
ENSMUSG00000031245	287.793	425.554	150.032	0.352556	-1.50407	0.00309519	0.224072	0.160149	0.0184886	ENSMUSG00000031245	high-mobility group nucleosome binding domain 5 [Source:MGI Symbol;Acc:MGI:1355295]	MGI:1355295	Hmgn5	X	109004534	109013404	-1
ENSMUSG00000052516	14461.4	12613.5	16309.2	1.293	0.370724	0.00384555	0.254361	0.010147	0.0126277	ENSMUSG00000052516	roundabout homolog 2 (Drosophila) [Source:MGI Symbol;Acc:MGI:1890110]	MGI:1890110	Robo2	16	73892306	74411825	-1
ENSMUSG00000097632	6.60338	11.6902	1.51653	0.129727	-2.94645	0.00310008	0.224072	0.186183	0.279955	ENSMUSG00000097632	RIKEN cDNA 4930552P12 gene [Source:MGI Symbol;Acc:MGI:1924844]	MGI:1924844	4930552P12Rik	19	55640589	55702204	-1	NR_045318
ENSMUSG00000009394	1759.52	1536.16	1982.88	1.2908	0.368267	0.0899354	1	0.0376761	0.0137165	ENSMUSG00000009394	synapsin II [Source:MGI Symbol;Acc:MGI:103020]	MGI:103020	Syn2	6	115134902	115282626	1
ENSMUSG00000056596	462.083	403.456	520.709	1.29062	0.368065	0.0145131	0.621553	0.00941394	0.0170256	ENSMUSG00000056596	TMF1-regulated nuclear protein 1 [Source:MGI Symbol;Acc:MGI:1916789]	MGI:1916789	Trnp1	4	133491100	133498550	-1
ENSMUSG00000039097	92.729	117.643	67.8154	0.576453	-0.794726	0.00322267	0.22974	0.0132112	0.0339254	ENSMUSG00000039097	relaxin 1 [Source:MGI Symbol;Acc:MGI:97931]	MGI:97931	Rln1	19	29331170	29334670	-1
ENSMUSG00000006517	1216.83	1062.49	1371.17	1.29052	0.367957	0.012183	0.560332	0.00325146	0.0142042	ENSMUSG00000006517	mevalonate (diphospho) decarboxylase [Source:MGI Symbol;Acc:MGI:2179327]	MGI:2179327	Mvd	8	122433596	122443422	-1
ENSMUSG00000020090	60.8926	80.9472	40.8381	0.504502	-0.987068	0.00328355	0.23237	0.0503208	0.0440276	ENSMUSG00000020090	neuropeptide FF receptor 1 [Source:MGI Symbol;Acc:MGI:2685082]	MGI:2685082	Npffr1	10	61595492	61628565	1
ENSMUSG00000020216	33.4129	20.9244	45.9014	2.19368	1.13335	0.00328671	0.23237	0.0650952	0.0814295	ENSMUSG00000020216	junctional sarcoplasmic reticulum protein 1 [Source:MGI Symbol;Acc:MGI:1916700]	MGI:1916700	Jsrp1	10	80808496	80813498	-1
ENSMUSG00000031828	502.184	438.6	565.769	1.28994	0.367309	0.0237608	0.842262	-9.24715e-05	0.016641	ENSMUSG00000031828	kelch-like 36 [Source:MGI Symbol;Acc:MGI:2385305]	MGI:2385305	Klhl36	8	119862305	119876988	1
ENSMUSG00000045903	736.041	642.89	829.191	1.28979	0.367134	0.485906	1	0.100697	0.0156454	ENSMUSG00000045903	neuronal PAS domain protein 4 [Source:MGI Symbol;Acc:MGI:2664186]	MGI:2664186	Npas4	19	4984355	4989971	-1
ENSMUSG00000036502	102.369	134.513	70.2256	0.522073	-0.937676	0.00335442	0.234572	0.0513022	0.0314961	ENSMUSG00000036502	transmembrane protein 255A [Source:MGI Symbol;Acc:MGI:3045722]	MGI:3045722	Tmem255a	X	38196573	38252439	-1
ENSMUSG00000020828	373.931	326.613	421.249	1.28975	0.367093	0.0701435	1	0.0207203	0.0181106	ENSMUSG00000020828	phospholipase D2 [Source:MGI Symbol;Acc:MGI:892877]	MGI:892877	Pld2	11	70540064	70558110	1
ENSMUSG00000002996	1273.82	1113.15	1434.49	1.28867	0.365885	0.0142855	0.614109	0.00482001	0.0140913	ENSMUSG00000002996	high mobility group box transcription factor 1 [Source:MGI Symbol;Acc:MGI:894659]	MGI:894659	Hbp1	12	31926254	31950535	-1
ENSMUSG00000039323	2497.27	2182.93	2811.6	1.28799	0.365125	0.0809642	1	0.0435282	0.0133117	ENSMUSG00000039323	insulin-like growth factor binding protein 2 [Source:MGI Symbol;Acc:MGI:96437]	MGI:96437	Igfbp2	1	72824503	72852474	1
ENSMUSG00000007872	469.633	410.561	528.705	1.28776	0.364868	0.101203	1	0.0361451	0.0169242	ENSMUSG00000007872	inhibitor of DNA binding 3 [Source:MGI Symbol;Acc:MGI:96398]	MGI:96398	Id3	4	136143497	136145755	1
ENSMUSG00000036800	132.258	161.385	103.131	0.639036	-0.64603	0.00344488	0.2383	0.036415	0.0267922	ENSMUSG00000036800	family with sequence similarity 135, member B [Source:MGI Symbol;Acc:MGI:1917613]	MGI:1917613	Fam135b	15	71445678	71727838	-1
ENSMUSG00000043168	9.61165	1.78974	17.4336	9.74085	3.28405	0.0034613	0.238411	0.599823	0.325139	ENSMUSG00000043168	RIKEN cDNA 4930426D05 gene [Source:MGI Symbol;Acc:MGI:1921894]	MGI:1921894	4930426D05Rik	18	21651448	21656105	1
ENSMUSG00000064337	12536.7	10964.1	14109.3	1.28685	0.363848	0.13535	1	0.0503525	0.0126501	ENSMUSG00000064337	mitochondrially encoded 12S rRNA [Source:MGI Symbol;Acc:MGI:102493]	MGI:102493	mt-Rnr1	MT	70	1024	1
ENSMUSG00000010307	539.259	472.27	606.248	1.28369	0.360295	0.0100485	0.50259	0.0102181	0.0163233	ENSMUSG00000010307	transmembrane protein 86A [Source:MGI Symbol;Acc:MGI:1915143]	MGI:1915143	Tmem86a	7	47050640	47054776	1
ENSMUSG00000026609	20.4599	4.23831	36.6815	8.65473	3.11349	0.00358882	0.24561	0.534039	0.134853	ENSMUSG00000026609	Usher syndrome 2A (autosomal recessive, mild) [Source:MGI Symbol;Acc:MGI:1341292]	MGI:1341292	Ush2a	1	188262023	188965041	1
ENSMUSG00000047676	1970.31	16.472	3924.14	238.231	7.89622	0.00361367	0.246652	2.20931	0.0140236	ENSMUSG00000047676	ribosomal protein SA, pseudogene 10 [Source:MGI Symbol;Acc:MGI:3704228]	MGI:3704228	Rpsa-ps10	3	150072658	150073542	-1
ENSMUSG00000017466	5760.09	5044.91	6475.27	1.28353	0.360112	0.0445846	1	0.0286343	0.0128511	ENSMUSG00000017466	tissue inhibitor of metalloproteinase 2 [Source:MGI Symbol;Acc:MGI:98753]	MGI:98753	Timp2	11	118301069	118355740	-1
ENSMUSG00000029233	377.252	330.624	423.88	1.28206	0.358464	0.038962	1	0.0137019	0.0182541	ENSMUSG00000029233	steroid 5 alpha-reductase 3 [Source:MGI Symbol;Acc:MGI:1930252]	MGI:1930252	Srd5a3	5	76140271	76155504	1
ENSMUSG00000069516	38.5287	51.508	25.5494	0.496027	-1.01151	0.00367075	0.248565	0.0334551	0.046488	ENSMUSG00000069516	lysozyme 2 [Source:MGI Symbol;Acc:MGI:96897]	MGI:96897	Lyz2	10	117277334	117282274	-1
ENSMUSG00000020990	307.221	417.386	197.057	0.472122	-1.08277	0.00369314	0.249182	0.0863107	0.0189079	ENSMUSG00000020990	cyclin-dependent kinase-like 1 (CDC2-related kinase) [Source:MGI Symbol;Acc:MGI:1918341]	MGI:1918341	Cdkl1	12	69746848	69790707	-1
ENSMUSG00000008855	5543.32	4861.85	6224.78	1.28033	0.356516	0.0114209	0.546464	0.00562743	0.0128602	ENSMUSG00000008855	histone deacetylase 5 [Source:MGI Symbol;Acc:MGI:1333784]	MGI:1333784	Hdac5	11	102194432	102230166	-1
ENSMUSG00000048721	489.565	429.629	549.502	1.27901	0.355033	0.144472	1	0.0532036	0.0168001	ENSMUSG00000048721	fibronectin type III domain containing 9 [Source:MGI Symbol;Acc:MGI:2443410]	MGI:2443410	Fndc9	11	46235531	46239872	1
ENSMUSG00000021701	12754.6	11197.6	14311.6	1.27809	0.353986	0.00459464	0.287602	0.012899	0.0126506	ENSMUSG00000021701	polo-like kinase 2 [Source:MGI Symbol;Acc:MGI:1099790]	MGI:1099790	Plk2	13	110395044	110400844	1
ENSMUSG00000050164	127.903	164.15	91.6559	0.558366	-0.840718	0.00377602	0.251709	0.0398319	0.0263923	ENSMUSG00000050164	melanin-concentrating hormone receptor 1 [Source:MGI Symbol;Acc:MGI:2180756]	MGI:2180756	Mchr1	15	81235499	81238963	1
ENSMUSG00000052837	568.024	498.801	637.246	1.27756	0.353386	0.012087	0.55993	0.00691601	0.0160899	ENSMUSG00000052837	jun B proto-oncogene [Source:MGI Symbol;Acc:MGI:96647]	MGI:96647	Junb	8	84976909	84978748	-1
ENSMUSG00000036913	8959.37	7869.75	10049	1.27691	0.35266	0.0112049	0.541548	0.00510292	0.0127199	ENSMUSG00000036913	tripartite motif-containing 67 [Source:MGI Symbol;Acc:MGI:3045323]	MGI:3045323	Trim67	8	124793019	124834713	1
ENSMUSG00000027765	796.047	699.238	892.857	1.2769	0.352646	0.231109	1	0.0504772	0.0150865	ENSMUSG00000027765	purinergic receptor P2Y, G-protein coupled 1 [Source:MGI Symbol;Acc:MGI:105049]	MGI:105049	P2ry1	3	61002795	61008982	1
ENSMUSG00000025505	922.578	810.399	1034.76	1.27685	0.352589	0.221768	1	0.0399877	0.0147958	ENSMUSG00000025505	transmembrane protein 80 [Source:MGI Symbol;Acc:MGI:1918698]	MGI:1918698	Tmem80	7	141327739	141337156	1	NR_024509
ENSMUSG00000054619	69.4882	90.0179	48.9585	0.543875	-0.878652	0.00388308	0.256183	0.00810089	0.041597	ENSMUSG00000054619	methyltransferase like 7A1 [Source:MGI Symbol;Acc:MGI:1916523]	MGI:1916523	Mettl7a1	15	100304817	100314348	1
ENSMUSG00000043017	22.3546	12.695	32.0143	2.5218	1.33445	0.00391055	0.257334	0.0766212	0.123349	ENSMUSG00000043017	prostaglandin I receptor (IP) [Source:MGI Symbol;Acc:MGI:99535]	MGI:99535	Ptgir	7	16906490	16910905	1
ENSMUSG00000028364	2127.68	1869.09	2386.28	1.27671	0.35243	0.632121	1	0.279601	0.0133702	ENSMUSG00000028364	tenascin C [Source:MGI Symbol;Acc:MGI:101922]	MGI:101922	Tnc	4	63959785	64047015	-1
ENSMUSG00000036860	709.367	623.258	795.475	1.27632	0.351986	0.0464041	1	0.0277091	0.015493	ENSMUSG00000036860	mitochondrial ribosomal protein L55 [Source:MGI Symbol;Acc:MGI:1914462]	MGI:1914462	Mrpl55	11	59202486	59206134	1
ENSMUSG00000042182	1629.88	1432.04	1827.71	1.2763	0.351964	0.0333065	1	0.0232165	0.013816	ENSMUSG00000042182	BEN domain containing 6 [Source:MGI Symbol;Acc:MGI:2444572]	MGI:2444572	Bend6	1	33852052	33907816	-1
ENSMUSG00000034361	1315.76	1156.74	1474.78	1.27494	0.350429	0.0514775	1	0.0266651	0.0141137	ENSMUSG00000034361	copine II [Source:MGI Symbol;Acc:MGI:2387578]	MGI:2387578	Cpne2	8	94532990	94570529	1
ENSMUSG00000054555	143.556	168.768	118.345	0.701232	-0.512036	0.00414082	0.269038	0.026696	0.0250462	ENSMUSG00000054555	a disintegrin and metallopeptidase domain 12 (meltrin alpha) [Source:MGI Symbol;Acc:MGI:105378]	MGI:105378	Adam12	7	133883199	134232146	-1
ENSMUSG00000049134	41.0973	26.1377	56.0568	2.14467	1.10076	0.00424611	0.274489	0.0431083	0.0703535	ENSMUSG00000049134	nebulin-related anchoring protein [Source:MGI Symbol;Acc:MGI:1098765]	MGI:1098765	Nrap	19	56320035	56390037	-1
ENSMUSG00000099474	19.3154	10.1452	28.4855	2.80778	1.48943	0.00423747	0.274489	0.0270153	0.146014	ENSMUSG00000099474	RIKEN cDNA 1700097N02 gene [Source:MGI Symbol;Acc:MGI:1914772]	MGI:1914772	1700097N02Rik	17	30622441	30626905	-1	NR_045287
ENSMUSG00000037016	863.757	759.81	967.705	1.27362	0.34893	0.0563206	1	0.0329031	0.0150032	ENSMUSG00000037016	Fras1 related extracellular matrix protein 2 [Source:MGI Symbol;Acc:MGI:2444465]	MGI:2444465	Frem2	3	53513938	53657355	-1
ENSMUSG00000058620	108.55	37.2057	179.895	4.83514	2.27356	0.004304	0.276491	0.345873	0.0368127	ENSMUSG00000058620	adrenergic receptor, alpha 2b [Source:MGI Symbol;Acc:MGI:87935]	MGI:87935	Adra2b	2	127363208	127367221	1
ENSMUSG00000029005	4607.23	4053.35	5161.11	1.2733	0.348567	0.0137344	0.602531	0.00340377	0.0129433	ENSMUSG00000029005	dorsal inhibitory axon guidance protein [Source:MGI Symbol;Acc:MGI:1917683]	MGI:1917683	Draxin	4	148098437	148130698	-1
ENSMUSG00000024500	3361.04	2957.57	3764.52	1.27284	0.348055	0.00752852	0.412846	0.00464474	0.0131037	ENSMUSG00000024500	protein phosphatase 2, regulatory subunit B, beta [Source:MGI Symbol;Acc:MGI:1920180]	MGI:1920180	Ppp2r2b	18	42637432	43059471	-1
ENSMUSG00000086324	4956.33	4362.87	5549.79	1.27205	0.347158	0.177448	1	0.0601885	0.0128664	ENSMUSG00000086324	predicted gene 15564 [Source:MGI Symbol;Acc:MGI:3783013]	MGI:3783013	Gm15564	16	35966752	35983230	-1
ENSMUSG00000024597	1442.85	1270.52	1615.18	1.27128	0.346282	0.0268379	0.902808	0.0104944	0.0139458	ENSMUSG00000024597	solute carrier family 12, member 2 [Source:MGI Symbol;Acc:MGI:101924]	MGI:101924	Slc12a2	18	57878678	57946821	1
ENSMUSG00000027270	79.6532	52.5674	106.739	2.03051	1.02185	0.0044456	0.280812	0.0891717	0.0433952	ENSMUSG00000027270	lysosomal-associated membrane protein family, member 5 [Source:MGI Symbol;Acc:MGI:1923411]	MGI:1923411	Lamp5	2	136052239	136069917	1
ENSMUSG00000038065	10049.1	8851.99	11246.1	1.27046	0.345356	0.010122	0.50259	0.00449451	0.012691	ENSMUSG00000038065	maturin, neural progenitor differentiation regulator homolog (Xenopus) [Source:MGI Symbol;Acc:MGI:1915485]	MGI:1915485	Mturn	6	54681624	54703851	1
ENSMUSG00000056367	1266.77	1115.87	1417.67	1.27046	0.345354	0.0138217	0.604	0.0150357	0.0141415	ENSMUSG00000056367	ARP3 actin-related protein 3B [Source:MGI Symbol;Acc:MGI:2661120]	MGI:2661120	Actr3b	5	25759997	25850688	1
ENSMUSG00000053716	927.67	817.23	1038.11	1.27028	0.345147	0.0255537	0.874415	0.00660483	0.0147184	ENSMUSG00000053716	dual specificity phosphatase 7 [Source:MGI Symbol;Acc:MGI:2387100]	MGI:2387100	Dusp7	9	106368632	106375724	1
ENSMUSG00000092341	2897.77	2552.84	3242.7	1.27023	0.345091	0.577461	1	0.225525	0.0132916	ENSMUSG00000092341	metastasis associated lung adenocarcinoma transcript 1 (non-coding RNA) [Source:MGI Symbol;Acc:MGI:1919539]	MGI:1919539	Malat1	19	5795690	5802672	-1
ENSMUSG00000079157	1811.35	1596.08	2026.62	1.26975	0.344543	0.0188055	0.733472	0.00960818	0.0136343	ENSMUSG00000079157	family with sequence similarity 155, member A [Source:MGI Symbol;Acc:MGI:2142765]	MGI:2142765	Fam155a	8	9206001	9771018	-1
ENSMUSG00000037348	390.366	344.222	436.51	1.26811	0.342675	0.0174025	0.696118	0.0146222	0.0176426	ENSMUSG00000037348	progestin and adipoQ receptor family member VII [Source:MGI Symbol;Acc:MGI:1919154]	MGI:1919154	Paqr7	4	134496697	134510235	1
ENSMUSG00000056724	294.339	340.016	248.663	0.731327	-0.451411	0.00475814	0.297112	0.0184276	0.0194031	ENSMUSG00000056724	neurobeachin-like 2 [Source:MGI Symbol;Acc:MGI:2448554]	MGI:2448554	Nbeal2	9	110624789	110654161	-1
ENSMUSG00000037664	930.667	820.712	1040.62	1.26795	0.342501	0.0504709	1	0.0264425	0.0147462	ENSMUSG00000037664	cyclin-dependent kinase inhibitor 1C (P57) [Source:MGI Symbol;Acc:MGI:104564]	MGI:104564	Cdkn1c	7	143458350	143461050	-1
ENSMUSG00000000901	1543.81	1361.82	1725.8	1.26728	0.341732	0.0551834	1	0.0142794	0.013932	ENSMUSG00000000901	matrix metallopeptidase 11 [Source:MGI Symbol;Acc:MGI:97008]	MGI:97008	Mmp11	10	75923222	75932502	-1
ENSMUSG00000052305	5689.27	5020.44	6358.1	1.26644	0.340782	0.202824	1	0.069472	0.0128504	ENSMUSG00000052305	hemoglobin, beta adult s chain [Source:MGI Symbol;Acc:MGI:5474852]	MGI:5474852	Hbb-bs	7	103826534	103828096	-1
ENSMUSG00000035863	13320.3	11755	14885.5	1.26631	0.340632	0.00659002	0.373684	0.00252272	0.0126417	ENSMUSG00000035863	paralemmin [Source:MGI Symbol;Acc:MGI:1261814]	MGI:1261814	Palm	10	79793572	79820896	1
ENSMUSG00000042195	550.034	485.498	614.57	1.26585	0.340111	0.0173701	0.696118	0.00608879	0.0164688	ENSMUSG00000042195	solute carrier family 35, member F2 [Source:MGI Symbol;Acc:MGI:1919272]	MGI:1919272	Slc35f2	9	53771535	53818161	1
ENSMUSG00000018849	1508.15	1331.43	1684.87	1.26546	0.339659	0.0145077	0.621553	0.0157657	0.0138528	ENSMUSG00000018849	WW, C2 and coiled-coil domain containing 1 [Source:MGI Symbol;Acc:MGI:2388637]	MGI:2388637	Wwc1	11	35838400	35980527	-1
ENSMUSG00000021260	35.6697	23.7356	47.6038	2.00559	1.00403	0.00521747	0.320546	0.0403839	0.0709884	ENSMUSG00000021260	hedgehog interacting protein-like 1 [Source:MGI Symbol;Acc:MGI:1919265]	MGI:1919265	Hhipl1	12	108306270	108328300	1
ENSMUSG00000055048	31.3456	42.0631	20.628	0.490407	-1.02795	0.00523336	0.320546	0.0161661	0.0790836	ENSMUSG00000055048	predicted gene 9962 [Source:MGI Symbol;Acc:MGI:3642695]	MGI:3642695	Gm9962	7	57387272	57409941	1
ENSMUSG00000022358	817.856	722.112	913.6	1.26518	0.33934	0.0398936	1	0.00405534	0.0151109	ENSMUSG00000022358	F-box protein 32 [Source:MGI Symbol;Acc:MGI:1914981]	MGI:1914981	Fbxo32	15	58175879	58214892	-1
ENSMUSG00000066152	412.31	364.249	460.371	1.26389	0.337873	0.109859	1	0.017195	0.0176328	ENSMUSG00000066152	solute carrier family 31, member 2 [Source:MGI Symbol;Acc:MGI:1333844]	MGI:1333844	Slc31a2	4	62262562	62298411	1
ENSMUSG00000035681	123.466	151.964	94.9681	0.624937	-0.678217	0.00531383	0.323161	0.0364213	0.0275998	ENSMUSG00000035681	potassium voltage gated channel, Shaw-related subfamily, member 2 [Source:MGI Symbol;Acc:MGI:96668]	MGI:96668	Kcnc2	10	112271123	112466304	1
ENSMUSG00000068151	194.653	233.542	155.764	0.666963	-0.584322	0.00535908	0.325143	0.0212237	0.0226923	ENSMUSG00000068151	RIKEN cDNA A230006K03 gene [Source:MGI Symbol;Acc:MGI:3644205]	MGI:3644205	A230006K03Rik	7	61127996	61311721	-1
ENSMUSG00000015134	38.3349	68.6794	7.99037	0.116343	-3.10354	0.00543701	0.327412	0.61608	0.0664568	ENSMUSG00000015134	aldehyde dehydrogenase family 1, subfamily A3 [Source:MGI Symbol;Acc:MGI:1861722]	MGI:1861722	Aldh1a3	7	66390892	66427517	-1
ENSMUSG00000031451	1917.45	1693.95	2140.94	1.26387	0.337852	0.0152492	0.641566	0.0163876	0.0136185	ENSMUSG00000031451	growth arrest specific 6 [Source:MGI Symbol;Acc:MGI:95660]	MGI:95660	Gas6	8	13465374	13494535	-1
ENSMUSG00000079641	3513.66	3104.34	3922.99	1.26371	0.337668	0.00650423	0.370944	0.0088641	0.0130695	ENSMUSG00000079641	ribosomal protein L39 [Source:MGI Symbol;Acc:MGI:1914498]	MGI:1914498	Rpl39	X	37082520	37085402	-1
ENSMUSG00000097462	22.9699	31.756	14.1838	0.44665	-1.16278	0.00541293	0.327412	0.000493866	0.0842285	ENSMUSG00000097462	RIKEN cDNA 9530026P05 gene [Source:MGI Symbol;Acc:MGI:1924659]	MGI:1924659	9530026P05Rik	6	92940369	93272889	1	NR_015530
ENSMUSG00000047613	409.856	362.156	457.555	1.26342	0.337332	0.0514752	1	0.00638861	0.0174424	ENSMUSG00000047613	RIKEN cDNA A430005L14 gene [Source:MGI Symbol;Acc:MGI:2140680]	MGI:2140680	A430005L14Rik	4	153957237	153961925	1
ENSMUSG00000106515	86.2361	54.5937	117.878	2.15919	1.11049	0.005508	0.329504	0.0910309	0.0410058	ENSMUSG00000106515				3	149284418	149445301	-1
ENSMUSG00000027408	473.342	418.385	528.298	1.26271	0.33652	0.0376595	1	0.00691802	0.0169947	ENSMUSG00000027408	carboxypeptidase X 1 (M14 family) [Source:MGI Symbol;Acc:MGI:1934569]	MGI:1934569	Cpxm1	2	130390775	130397574	-1
ENSMUSG00000004637	291.847	344.64	239.054	0.693636	-0.52775	0.00575598	0.341948	0.00167068	0.019024	ENSMUSG00000004637	WW domain-containing oxidoreductase [Source:MGI Symbol;Acc:MGI:1931237]	MGI:1931237	Wwox	8	114439655	115352708	1
ENSMUSG00000030630	461.406	408	514.813	1.2618	0.335478	0.0787045	1	0.0253552	0.0176343	ENSMUSG00000030630	fumarylacetoacetate hydrolase [Source:MGI Symbol;Acc:MGI:95482]	MGI:95482	Fah	7	84585159	84606722	-1
ENSMUSG00000063696	1676.47	1482.69	1870.26	1.26139	0.335017	0.668092	1	1.56987	0.0142965	ENSMUSG00000063696	predicted pseudogene 8730 [Source:MGI Symbol;Acc:MGI:3644565]	MGI:3644565	Gm8730	8	102864779	102865853	-1
ENSMUSG00000028883	1088.87	963.867	1213.88	1.25939	0.332722	0.131789	1	0.0348277	0.0143096	ENSMUSG00000028883	sema domain, immunoglobulin domain (Ig), short basic domain, secreted, (semaphorin) 3A [Source:MGI Symbol;Acc:MGI:107558]	MGI:107558	Sema3a	5	13125414	13602565	1
ENSMUSG00000051726	1103.37	976.791	1229.95	1.25918	0.332481	0.0577105	1	0.0211293	0.0143513	ENSMUSG00000051726	potassium voltage-gated channel, subfamily F, member 1 [Source:MGI Symbol;Acc:MGI:2687399]	MGI:2687399	Kcnf1	12	17172100	17176888	-1
ENSMUSG00000035504	223.355	267.096	179.614	0.672472	-0.572455	0.00582759	0.345278	0.00642617	0.0212562	ENSMUSG00000035504	receptor accessory protein 6 [Source:MGI Symbol;Acc:MGI:1917585]	MGI:1917585	Reep6	10	80329953	80336441	1
ENSMUSG00000079484	606.627	537.381	675.874	1.25772	0.330811	0.595845	1	0.123829	0.0161121	ENSMUSG00000079484	phytanoyl-CoA dioxygenase domain containing 1 [Source:MGI Symbol;Acc:MGI:3612860]	MGI:3612860	Phyhd1	2	30266203	30282149	1
ENSMUSG00000039200	13.3644	5.54433	21.1845	3.82093	1.93392	0.00587295	0.345278	0.0149984	0.216277	ENSMUSG00000039200	activating transcription factor 7 interacting protein 2 [Source:MGI Symbol;Acc:MGI:1922579]	MGI:1922579	Atf7ip2	16	10192712	10243051	1
ENSMUSG00000064339	16117.9	14279.8	17956.1	1.25745	0.330497	0.14665	1	0.0410398	0.0126125	ENSMUSG00000064339	mitochondrially encoded 16S rRNA [Source:MGI Symbol;Acc:MGI:102492]	MGI:102492	mt-Rnr2	MT	1094	2675	1
ENSMUSG00000074305	412.855	365.772	459.938	1.25745	0.330496	0.151296	1	0.0158246	0.0175172	ENSMUSG00000074305	pseudopodium-enriched atypical kinase 1 [Source:MGI Symbol;Acc:MGI:2442366]	MGI:2442366	Peak1	9	56201126	56418067	-1
ENSMUSG00000105954	3.92135	7.8427	0	0	-Inf	0.00593178	0.345278	0.864031	0.373242	ENSMUSG00000105954				5	104435121	104436372	1
ENSMUSG00000028334	4452.16	3945.04	4959.27	1.25709	0.330088	0.00969877	0.491916	0.00645041	0.0129641	ENSMUSG00000028334	N-acetylneuraminic acid synthase (sialic acid synthase) [Source:MGI Symbol;Acc:MGI:2149820]	MGI:2149820	Nans	4	46489248	46503632	1
ENSMUSG00000082674	7.11843	11.8935	2.34333	0.197025	-2.34355	0.00620763	0.359622	0.0807069	0.237417	ENSMUSG00000082674	predicted gene 11914 [Source:MGI Symbol;Acc:MGI:3649889]	MGI:3649889	Gm11914	4	27867149	27867655	-1
ENSMUSG00000047307	87.3982	109.496	65.3002	0.59637	-0.745721	0.0063207	0.365348	0.0250287	0.0350199	ENSMUSG00000047307	protocadherin beta 13 [Source:MGI Symbol;Acc:MGI:2136748]	MGI:2136748	Pcdhb13	18	37442500	37446209	1
ENSMUSG00000069072	1041.92	923.586	1160.25	1.25624	0.329114	0.0544845	1	0.0267142	0.014586	ENSMUSG00000069072	solute carrier family 7 (cationic amino acid transporter, y+ system), member 14 [Source:MGI Symbol;Acc:MGI:3040688]	MGI:3040688	Slc7a14	3	31202858	31310378	-1
ENSMUSG00000030067	17626.1	15625.6	19626.7	1.25606	0.32891	0.0175028	0.697358	0.008934	0.0126068	ENSMUSG00000030067	forkhead box P1 [Source:MGI Symbol;Acc:MGI:1914004]	MGI:1914004	Foxp1	6	98925338	99522721	-1
ENSMUSG00000041231	525.925	466.256	585.594	1.25595	0.32878	0.0338603	1	0.00901708	0.0165168	ENSMUSG00000041231	ubiquitin-like domain containing CTD phosphatase 1 [Source:MGI Symbol;Acc:MGI:1933105]	MGI:1933105	Ublcp1	11	44454571	44470498	-1
ENSMUSG00000034413	1667.93	1478.71	1857.14	1.25592	0.328748	0.0164945	0.671928	0.00598152	0.0137862	ENSMUSG00000034413	neuralized homolog 1b (Drosophila) [Source:MGI Symbol;Acc:MGI:3643092]	MGI:3643092	Neurl1b	17	26414829	26446349	1
ENSMUSG00000019899	77.7428	99.2222	56.2634	0.567044	-0.818468	0.00649286	0.370944	0.0124074	0.0359006	ENSMUSG00000019899	laminin, alpha 2 [Source:MGI Symbol;Acc:MGI:99912]	MGI:99912	Lama2	10	26980036	27619758	-1
ENSMUSG00000056972	1171.18	1038.81	1303.54	1.25484	0.327508	0.122703	1	0.0159143	0.0143032	ENSMUSG00000056972	melanoma antigen, family L, 2 [Source:MGI Symbol;Acc:MGI:1351648]	MGI:1351648	Magel2	7	62376979	62381640	1
ENSMUSG00000022231	651.885	578.228	725.542	1.25477	0.327419	0.278467	1	0.0517014	0.0153783	ENSMUSG00000022231	sema domain, seven thrombospondin repeats (type 1 and type 1-like), transmembrane domain (TM) and short cytoplasmic domain, (semaphorin) 5A [Source:MGI Symbol;Acc:MGI:107556]	MGI:107556	Sema5a	15	32244813	32696341	1
ENSMUSG00000003134	573.89	509.089	638.692	1.25458	0.327202	0.0594166	1	0.0104112	0.0162407	ENSMUSG00000003134	TBC1 domain family, member 8 [Source:MGI Symbol;Acc:MGI:1927225]	MGI:1927225	Tbc1d8	1	39371492	39478755	-1
ENSMUSG00000036249	235.318	195.998	274.638	1.40123	0.486691	0.00661052	0.373684	0.0156896	0.0219205	ENSMUSG00000036249	RNA binding motif protein 43 [Source:MGI Symbol;Acc:MGI:1918934]	MGI:1918934	Rbm43	2	51924448	51935163	-1
ENSMUSG00000042797	109.805	83.7085	135.902	1.62352	0.699125	0.00658127	0.373684	0.047405	0.0327535	ENSMUSG00000042797	aquaporin 11 [Source:MGI Symbol;Acc:MGI:1913583]	MGI:1913583	Aqp11	7	97726379	97738247	-1
ENSMUSG00000019312	73.7684	55.4865	92.0503	1.65897	0.730287	0.00663077	0.374004	0.0309043	0.0463788	ENSMUSG00000019312	growth factor receptor bound protein 7 [Source:MGI Symbol;Acc:MGI:102683]	MGI:102683	Grb7	11	98446394	98455373	1
ENSMUSG00000006378	355.777	315.768	395.786	1.25341	0.325857	0.0318402	1	0.0154902	0.0185101	ENSMUSG00000006378	glycine C-acetyltransferase (2-amino-3-ketobutyrate-coenzyme A ligase) [Source:MGI Symbol;Acc:MGI:1349389]	MGI:1349389	Gcat	15	79030874	79043558	1
ENSMUSG00000041930	848.231	752.882	943.58	1.25329	0.32572	0.0369515	1	0.00519249	0.0148801	ENSMUSG00000041930	family with sequence similarity 222, member A [Source:MGI Symbol;Acc:MGI:3605543]	MGI:3605543	Fam222a	5	114568016	114613220	1
ENSMUSG00000037940	112.906	140.09	85.722	0.611908	-0.708613	0.00672744	0.376972	0.0155179	0.0291501	ENSMUSG00000037940	inositol polyphosphate-4-phosphatase, type II [Source:MGI Symbol;Acc:MGI:2158925]	MGI:2158925	Inpp4b	8	81342556	82125036	1
ENSMUSG00000105813	33.5325	22.1507	44.9143	2.02767	1.01982	0.00679085	0.379696	0.0974421	0.0758151	ENSMUSG00000105813				3	121424236	121427574	-1
ENSMUSG00000068184	807.083	716.425	897.74	1.25308	0.325481	0.0191931	0.740904	0.0074903	0.0150633	ENSMUSG00000068184	NADH dehydrogenase (ubiquinone) 1 alpha subcomplex, assembly factor 2 [Source:MGI Symbol;Acc:MGI:1922847]	MGI:1922847	Ndufaf2	13	108052590	108158625	-1
ENSMUSG00000097929	1958.36	1738.58	2178.13	1.25282	0.325181	0.0174409	0.696118	0.011696	0.013605	ENSMUSG00000097929	Tcl1 upstream neural differentiation associated RNA [Source:MGI Symbol;Acc:MGI:1917202]	MGI:1917202	Tunar	12	105336594	105383932	1	NR_125773
ENSMUSG00000050069	265.943	344.526	187.36	0.54382	-0.878798	0.00706784	0.392617	0.0769956	0.0195202	ENSMUSG00000050069	gremlin 2 homolog, cysteine knot superfamily (Xenopus laevis) [Source:MGI Symbol;Acc:MGI:1344367]	MGI:1344367	Grem2	1	174833785	174921819	-1
ENSMUSG00000020323	8.664	2.37556	14.9524	6.29429	2.65404	0.00721047	0.399675	0.0235237	0.303552	ENSMUSG00000020323	protease, serine 57 [Source:MGI Symbol;Acc:MGI:1920356]	MGI:1920356	Prss57	10	79781474	79790961	-1
ENSMUSG00000039661	3344.66	2970.02	3719.31	1.25228	0.324561	0.0225657	0.815998	0.0178041	0.0131393	ENSMUSG00000039661	dual specificity phosphatase 26 (putative) [Source:MGI Symbol;Acc:MGI:1914209]	MGI:1914209	Dusp26	8	31089471	31097047	1
ENSMUSG00000026874	25.7951	14.5056	37.0846	2.55657	1.35421	0.00733986	0.405097	0.0261254	0.104136	ENSMUSG00000026874	hemolytic complement [Source:MGI Symbol;Acc:MGI:96031]	MGI:96031	Hc	2	34983331	35061438	-1
ENSMUSG00000107350	30.3889	12.9432	47.8347	3.69575	1.88587	0.00736977	0.405875	0.248184	0.1051	ENSMUSG00000107350				5	91051871	91074773	-1
ENSMUSG00000060735	71.5643	95.3352	47.7934	0.50132	-0.996196	0.00741009	0.407222	0.0924985	0.0368956	ENSMUSG00000060735	relaxin family peptide receptor 3 [Source:MGI Symbol;Acc:MGI:2441827]	MGI:2441827	Rxfp3	15	11033717	11037991	-1
ENSMUSG00000020644	345.515	306.819	384.212	1.25224	0.324514	0.305182	1	0.0672397	0.0173585	ENSMUSG00000020644	inhibitor of DNA binding 2 [Source:MGI Symbol;Acc:MGI:96397]	MGI:96397	Id2	12	25093801	25096092	-1
ENSMUSG00000021250	152.869	119.285	186.452	1.56309	0.644398	0.00755116	0.413204	0.0308885	0.0260484	ENSMUSG00000021250	FBJ osteosarcoma oncogene [Source:MGI Symbol;Acc:MGI:95574]	MGI:95574	Fos	12	85473890	85477273	1
ENSMUSG00000022240	4809.95	4271.53	5348.36	1.25209	0.324343	0.0206189	0.772603	0.000693172	0.012919	ENSMUSG00000022240	catenin (cadherin associated protein), delta 2 [Source:MGI Symbol;Acc:MGI:1195966]	MGI:1195966	Ctnnd2	15	30172593	31029311	1
ENSMUSG00000031111	121.018	148.789	93.2468	0.626706	-0.674139	0.00779156	0.424549	0.0292586	0.0284568	ENSMUSG00000031111	immunoglobulin superfamily, member 1 [Source:MGI Symbol;Acc:MGI:2147913]	MGI:2147913	Igsf1	X	49782536	49797749	-1
ENSMUSG00000027298	2266.16	2012.87	2519.45	1.25167	0.323856	0.0207075	0.773558	0.00475627	0.0134362	ENSMUSG00000027298	TYRO3 protein tyrosine kinase 3 [Source:MGI Symbol;Acc:MGI:104294]	MGI:104294	Tyro3	2	119797733	119818104	1
ENSMUSG00000022180	562.467	499.865	625.07	1.25048	0.322479	0.0197569	0.754873	0.0111471	0.0162088	ENSMUSG00000022180	solute carrier family 7 (cationic amino acid transporter, y+ system), member 8 [Source:MGI Symbol;Acc:MGI:1355323]	MGI:1355323	Slc7a8	14	54722216	54781886	-1
ENSMUSG00000025946	85.9973	104.925	67.0694	0.639211	-0.645636	0.00793387	0.429567	0.00329174	0.03359	ENSMUSG00000025946	parathyroid hormone 2 receptor [Source:MGI Symbol;Acc:MGI:2180917]	MGI:2180917	Pth2r	1	65282056	65389244	1
ENSMUSG00000041556	26.8876	18.6326	35.1427	1.88608	0.915393	0.0080629	0.434795	0.0761689	0.0859141	ENSMUSG00000041556	F-box protein 2 [Source:MGI Symbol;Acc:MGI:2446216]	MGI:2446216	Fbxo2	4	148160621	148166424	1
ENSMUSG00000056758	24.9245	38.1342	11.7147	0.307198	-1.70276	0.00806431	0.434795	0.216316	0.0650461	ENSMUSG00000056758	high mobility group AT-hook 2 [Source:MGI Symbol;Acc:MGI:101761]	MGI:101761	Hmga2	10	120361275	120476469	-1
ENSMUSG00000098132	21.8288	29.9488	13.7089	0.457743	-1.12739	0.00811278	0.436491	0.0132615	0.0883177	ENSMUSG00000098132	Ras association (RalGDS/AF-6) domain family (N-terminal) member 10 [Source:MGI Symbol;Acc:MGI:1925998]	MGI:1925998	Rassf10	7	112953962	112957457	1
ENSMUSG00000023150	11968.6	10637.3	13299.9	1.2503	0.322273	0.0974309	1	0.0235703	0.0126583	ENSMUSG00000023150	influenza virus NS1A binding protein [Source:MGI Symbol;Acc:MGI:2152389]	MGI:2152389	Ivns1abp	1	151344477	151364422	1
ENSMUSG00000059146	2202.68	1957.77	2447.58	1.25019	0.322145	0.0758046	1	0.0153763	0.0135031	ENSMUSG00000059146	neurotrophic tyrosine kinase, receptor, type 3 [Source:MGI Symbol;Acc:MGI:97385]	MGI:97385	Ntrk3	7	78192362	78578408	-1
ENSMUSG00000024588	1093.5	972.105	1214.9	1.24976	0.321648	0.0132016	0.587186	0.0114375	0.0144594	ENSMUSG00000024588	ferrochelatase [Source:MGI Symbol;Acc:MGI:95513]	MGI:95513	Fech	18	64456550	64489066	-1
ENSMUSG00000039004	26.8792	11.6836	42.0747	3.60116	1.84846	0.008549	0.456136	0.184314	0.0978018	ENSMUSG00000039004	bone morphogenetic protein 6 [Source:MGI Symbol;Acc:MGI:88182]	MGI:88182	Bmp6	13	38345716	38499728	1
ENSMUSG00000029772	1460.53	1298.41	1622.66	1.24973	0.321619	0.0176889	0.700872	0.012945	0.0139695	ENSMUSG00000029772	S-adenosylhomocysteine hydrolase-like 2 [Source:MGI Symbol;Acc:MGI:1921590]	MGI:1921590	Ahcyl2	6	29768011	29912310	1
ENSMUSG00000020620	174.324	209.557	139.092	0.663743	-0.591304	0.00871446	0.46324	0.0392428	0.0238139	ENSMUSG00000020620	ATP-binding cassette, sub-family A (ABC1), member 8b [Source:MGI Symbol;Acc:MGI:1351668]	MGI:1351668	Abca8b	11	109932190	109995845	-1
ENSMUSG00000062054	594.446	528.46	660.432	1.24973	0.321614	0.0236261	0.838643	0.00902578	0.0160963	ENSMUSG00000062054	isoamyl acetate-hydrolyzing esterase 1 homolog (S. cerevisiae) [Source:MGI Symbol;Acc:MGI:1914982]	MGI:1914982	Iah1	12	21316392	21323605	1
ENSMUSG00000026546	116.764	140.854	92.6735	0.657941	-0.60397	0.00883156	0.467326	0.0217464	0.0288025	ENSMUSG00000026546	cilia and flagella associated protein 45 [Source:MGI Symbol;Acc:MGI:1919120]	MGI:1919120	Cfap45	1	172520801	172545870	1
ENSMUSG00000027347	1440.67	1281.53	1599.81	1.24836	0.320036	0.334605	1	0.0959609	0.0139896	ENSMUSG00000027347	RAS guanyl releasing protein 1 [Source:MGI Symbol;Acc:MGI:1314635]	MGI:1314635	Rasgrp1	2	117279993	117343001	-1
ENSMUSG00000055489	31.6814	42.1825	21.1803	0.502111	-0.993921	0.00890798	0.469434	0.054767	0.0729008	ENSMUSG00000055489	anoctamin 5 [Source:MGI Symbol;Acc:MGI:3576659]	MGI:3576659	Ano5	7	51511029	51598709	1
ENSMUSG00000019124	9549.7	8496.72	10602.7	1.24785	0.319449	0.0138726	0.604458	0.00342097	0.0127023	ENSMUSG00000019124	secernin 1 [Source:MGI Symbol;Acc:MGI:1917188]	MGI:1917188	Scrn1	6	54505890	54566489	-1
ENSMUSG00000025885	603.897	537.363	670.431	1.24763	0.319192	0.190149	1	0.0629997	0.0160699	ENSMUSG00000025885	myosin VB [Source:MGI Symbol;Acc:MGI:106598]	MGI:106598	Myo5b	18	74440936	74771493	1
ENSMUSG00000048779	37.3624	23.0429	51.6818	2.24286	1.16534	0.00908719	0.475946	0.0551267	0.0653694	ENSMUSG00000048779	pyrimidinergic receptor P2Y, G-protein coupled, 6 [Source:MGI Symbol;Acc:MGI:2673874]	MGI:2673874	P2ry6	7	100937638	100964391	-1
ENSMUSG00000024357	387.318	344.681	429.955	1.2474	0.318922	0.0246168	0.85219	0.012315	0.0178294	ENSMUSG00000024357	endoplasmic reticulum chaperone SIL1 homolog (S. cerevisiae) [Source:MGI Symbol;Acc:MGI:1932040]	MGI:1932040	Sil1	18	35266400	35498925	-1
ENSMUSG00000091002	337.92	412.904	262.935	0.636795	-0.651098	0.00917089	0.478377	0.0487438	0.0183482	ENSMUSG00000091002	transcription elongation regulator 1-like [Source:MGI Symbol;Acc:MGI:1917821]	MGI:1917821	Tcerg1l	7	138208974	138397730	-1
ENSMUSG00000037466	340.854	303.49	378.219	1.24623	0.31757	0.300954	1	0.0429111	0.0183702	ENSMUSG00000037466	RIKEN cDNA 4930427A07 gene [Source:MGI Symbol;Acc:MGI:2144738]	MGI:2144738	4930427A07Rik	12	113156421	113166048	1
ENSMUSG00000085041	187.001	147.017	226.985	1.54394	0.626617	0.00924688	0.479582	0.0462191	0.0243791	ENSMUSG00000085041	expressed sequence BB031773 [Source:MGI Symbol;Acc:MGI:2140631]	MGI:2140631	BB031773	4	103004106	103011965	-1	NR_028391
ENSMUSG00000085235	5.49902	0.925999	10.072	10.877	3.4432	0.00922186	0.479582	-0.164675	0.418556	ENSMUSG00000085235	predicted gene 12576 [Source:MGI Symbol;Acc:MGI:3650616]	MGI:3650616	Gm12576	11	83817682	83849493	-1
ENSMUSG00000041608	560.453	499.083	621.823	1.24593	0.317223	0.0306692	0.982708	0.0193138	0.0164822	ENSMUSG00000041608	ectonucleoside triphosphate diphosphohydrolase 3 [Source:MGI Symbol;Acc:MGI:1321386]	MGI:1321386	Entpd3	9	120539818	120568318	1
ENSMUSG00000020794	2535.13	2257.73	2812.54	1.24574	0.317002	0.0209541	0.780503	0.000212944	0.0132892	ENSMUSG00000020794	ubiquitin-conjugating enzyme E2G 1 [Source:MGI Symbol;Acc:MGI:1914378]	MGI:1914378	Ube2g1	11	72607283	72686481	1
ENSMUSG00000039043	339.593	393.199	285.987	0.727335	-0.459308	0.00943041	0.486224	0.00586834	0.017929	ENSMUSG00000039043	RIKEN cDNA 2610034B18 gene [Source:MGI Symbol;Acc:MGI:1917670]	MGI:1917670	2610034B18Rik	7	79925361	79935359	-1
ENSMUSG00000038618	569.905	507.672	632.138	1.24517	0.316344	0.0466983	1	0.00975866	0.0161284	ENSMUSG00000038618	Ras association (RalGDS/AF-6) domain family (N-terminal) member 7 [Source:MGI Symbol;Acc:MGI:1914235]	MGI:1914235	Rassf7	7	141215860	141218658	1
ENSMUSG00000032349	1354.78	1206.86	1502.7	1.24513	0.316293	0.0222626	0.812726	0.00433277	0.0139903	ENSMUSG00000032349	ELOVL family member 5, elongation of long chain fatty acids (yeast) [Source:MGI Symbol;Acc:MGI:1916051]	MGI:1916051	Elovl5	9	77917364	77984519	1
ENSMUSG00000043415	208.062	175.252	240.872	1.37443	0.458835	0.00958804	0.490971	0.00938976	0.0232328	ENSMUSG00000043415	OTU domain containing 1 [Source:MGI Symbol;Acc:MGI:1918448]	MGI:1918448	Otud1	2	19657752	19660583	1
ENSMUSG00000085673	3.01606	5.40996	0.622159	0.115003	-3.12026	0.00960441	0.490971	0.408729	0.442897	ENSMUSG00000085673	predicted gene 16122 [Source:MGI Symbol;Acc:MGI:3801886]	MGI:3801886	Gm16122	5	140074105	140085512	1
ENSMUSG00000095407	118.045	90.9598	145.13	1.59554	0.674045	0.00962275	0.490971	0.000893306	0.0324561	ENSMUSG00000095407	transmembrane protein 200C [Source:MGI Symbol;Acc:MGI:3646281]	MGI:3646281	Tmem200c	17	68837136	68843138	1
ENSMUSG00000021754	861.062	767.583	954.542	1.24357	0.314487	0.101234	1	0.0137815	0.0149056	ENSMUSG00000021754	mitogen-activated protein kinase kinase kinase 1 [Source:MGI Symbol;Acc:MGI:1346872]	MGI:1346872	Map3k1	13	111746428	111808993	-1
ENSMUSG00000028737	1018.18	907.827	1128.53	1.24311	0.313955	0.0909099	1	0.0175368	0.0145807	ENSMUSG00000028737	aldehyde dehydrogenase 4 family, member A1 [Source:MGI Symbol;Acc:MGI:2443883]	MGI:2443883	Aldh4a1	4	139622866	139649690	1
ENSMUSG00000101717	65.4761	50.3197	80.6326	1.60241	0.680241	0.00968998	0.491916	0.00963126	0.0458112	ENSMUSG00000101717	predicted gene 28756 [Source:MGI Symbol;Acc:MGI:5579462]	MGI:5579462	Gm28756	1	18034818	18058790	-1
ENSMUSG00000037946	915.693	816.734	1014.65	1.24233	0.313046	0.0268408	0.902808	0.00551611	0.0147639	ENSMUSG00000037946	FYVE, RhoGEF and PH domain containing 3 [Source:MGI Symbol;Acc:MGI:1353657]	MGI:1353657	Fgd3	13	49261554	49320311	-1
ENSMUSG00000042761	38.8236	51.1296	26.5177	0.518636	-0.947205	0.00974063	0.492306	0.0128208	0.0686078	ENSMUSG00000042761	melanocortin 2 receptor accessory protein 2 [Source:MGI Symbol;Acc:MGI:3609239]	MGI:3609239	Mrap2	9	87144306	87184045	1
ENSMUSG00000030545	291.397	330.592	252.202	0.762882	-0.390468	0.00992685	0.500516	0.0135231	0.0189429	ENSMUSG00000030545	peroxisomal biogenesis factor 11 alpha [Source:MGI Symbol;Acc:MGI:1338788]	MGI:1338788	Pex11a	7	79735957	79743131	-1
ENSMUSG00000036264	54.22	66.4568	41.9833	0.631738	-0.662602	0.00996237	0.501322	0.0473367	0.0432271	ENSMUSG00000036264	follistatin-like 4 [Source:MGI Symbol;Acc:MGI:2443199]	MGI:2443199	Fstl4	11	52764634	53188538	1
ENSMUSG00000061080	4372.4	3901.25	4843.56	1.24154	0.31213	0.0384099	1	0.022018	0.0129727	ENSMUSG00000061080	limbic system-associated membrane protein [Source:MGI Symbol;Acc:MGI:1261760]	MGI:1261760	Lsamp	16	39984361	42181679	1
ENSMUSG00000032890	5743.07	5127.08	6359.06	1.24029	0.310677	0.0642846	1	0.0235301	0.0128603	ENSMUSG00000032890	regulating synaptic membrane exocytosis 3 [Source:MGI Symbol;Acc:MGI:2443331]	MGI:2443331	Rims3	4	120854816	120896579	1
ENSMUSG00000024743	3097.22	2765.77	3428.67	1.23968	0.309969	0.0308387	0.984384	0.00467944	0.0131778	ENSMUSG00000024743	synaptotagmin VII [Source:MGI Symbol;Acc:MGI:1859545]	MGI:1859545	Syt7	19	10389090	10453181	1
ENSMUSG00000024378	709.661	633.984	785.337	1.23873	0.308866	0.0351772	1	0.0127168	0.0153635	ENSMUSG00000024378	StAR-related lipid transfer (START) domain containing 4 [Source:MGI Symbol;Acc:MGI:2156764]	MGI:2156764	Stard4	18	33199355	33213862	-1
ENSMUSG00000035202	23057.1	20599.7	25514.5	1.23858	0.308691	0.146621	1	0.047049	0.0125676	ENSMUSG00000035202	leucyl-tRNA synthetase, mitochondrial [Source:MGI Symbol;Acc:MGI:2142973]	MGI:2142973	Lars2	9	123366940	123462664	1
ENSMUSG00000022505	407.866	364.675	451.056	1.23687	0.306697	0.117049	1	0.0386916	0.0170871	ENSMUSG00000022505	epithelial membrane protein 2 [Source:MGI Symbol;Acc:MGI:1098726]	MGI:1098726	Emp2	16	10281749	10313968	-1
ENSMUSG00000021182	5045.65	4512.36	5578.93	1.23637	0.306108	0.0200868	0.765164	0.00622269	0.0129041	ENSMUSG00000021182	coiled-coil domain containing 88C [Source:MGI Symbol;Acc:MGI:1915589]	MGI:1915589	Ccdc88c	12	100912700	101028983	-1
ENSMUSG00000062542	267.781	225.426	310.136	1.37578	0.460246	0.0101228	0.50259	0.0117956	0.0208412	ENSMUSG00000062542	synaptotagmin IX [Source:MGI Symbol;Acc:MGI:1926373]	MGI:1926373	Syt9	7	107370728	107548656	1
ENSMUSG00000052920	57.5911	71.5629	43.6193	0.609523	-0.714246	0.0102245	0.505592	0.00568158	0.0433275	ENSMUSG00000052920	protein kinase, cGMP-dependent, type I [Source:MGI Symbol;Acc:MGI:108174]	MGI:108174	Prkg1	19	30567551	31765033	-1
ENSMUSG00000030000	9812.36	8777.09	10847.6	1.2359	0.305567	0.029231	0.95201	0.00219929	0.0126982	ENSMUSG00000030000	adducin 2 (beta) [Source:MGI Symbol;Acc:MGI:87919]	MGI:87919	Add2	6	86078084	86119555	1
ENSMUSG00000030722	337.194	301.618	372.77	1.2359	0.305562	0.092839	1	0.00116025	0.0183399	ENSMUSG00000030722	nuclear factor of activated T cells, cytoplasmic, calcineurin dependent 2 interacting protein [Source:MGI Symbol;Acc:MGI:1329015]	MGI:1329015	Nfatc2ip	7	126382854	126396737	-1
ENSMUSG00000049287	509.356	455.649	563.062	1.23574	0.305372	0.0358361	1	0.00591803	0.0167231	ENSMUSG00000049287	IBA57, iron-sulfur cluster assembly homolog (S. cerevisiae) [Source:MGI Symbol;Acc:MGI:3041174]	MGI:3041174	Iba57	11	59155369	59163739	-1
ENSMUSG00000009687	297.859	348.783	246.935	0.707992	-0.498196	0.0106945	0.523869	0.0325668	0.0198829	ENSMUSG00000009687	FXYD domain-containing ion transport regulator 5 [Source:MGI Symbol;Acc:MGI:1201785]	MGI:1201785	Fxyd5	7	31032722	31042481	-1
ENSMUSG00000008475	7564.09	6769.32	8358.86	1.23482	0.304296	0.00871825	0.46324	0.00987339	0.0127664	ENSMUSG00000008475	actin related protein 2/3 complex, subunit 5 [Source:MGI Symbol;Acc:MGI:1915021]	MGI:1915021	Arpc5	1	152766542	152775597	1
ENSMUSG00000040680	68.3886	51.1536	85.6235	1.67385	0.74317	0.0107205	0.524059	0.0257245	0.0455574	ENSMUSG00000040680	kringle containing transmembrane protein 2 [Source:MGI Symbol;Acc:MGI:1920266]	MGI:1920266	Kremen2	17	23741200	23745829	-1
ENSMUSG00000034520	1311.81	1174.19	1449.43	1.23441	0.303817	0.0453377	1	0.0100241	0.0140691	ENSMUSG00000034520	gap junction protein, gamma 1 [Source:MGI Symbol;Acc:MGI:95718]	MGI:95718	Gjc1	11	102799579	102819700	-1
ENSMUSG00000056708	1524.74	1364.9	1684.59	1.23422	0.303604	0.0204137	0.768581	0.00479005	0.0138236	ENSMUSG00000056708	immediate early response 5 [Source:MGI Symbol;Acc:MGI:1337072]	MGI:1337072	Ier5	1	155096361	155099636	-1
ENSMUSG00000024664	968.212	867.08	1069.34	1.23327	0.30249	0.0458506	1	0.00554024	0.0147626	ENSMUSG00000024664	fatty acid desaturase 3 [Source:MGI Symbol;Acc:MGI:1928740]	MGI:1928740	Fads3	19	10041548	10059671	1
ENSMUSG00000029819	3274.48	2933.18	3615.79	1.23272	0.301842	0.153346	1	0.05008	0.0131835	ENSMUSG00000029819	neuropeptide Y [Source:MGI Symbol;Acc:MGI:97374]	MGI:97374	Npy	6	49822710	49829507	1
ENSMUSG00000024112	9303.63	8334.05	10273.2	1.23268	0.301797	0.227507	1	0.0337059	0.0127182	ENSMUSG00000024112	calcium channel, voltage-dependent, T type, alpha 1H subunit [Source:MGI Symbol;Acc:MGI:1928842]	MGI:1928842	Cacna1h	17	25374285	25433783	-1
ENSMUSG00000096655	45.2861	30.4632	60.109	1.97317	0.980512	0.0112005	0.541548	0.00972193	0.0636518	ENSMUSG00000096655	RIKEN cDNA 1700065D16 gene [Source:MGI Symbol;Acc:MGI:1920660]	MGI:1920660	1700065D16Rik	9	95855418	95858322	-1
ENSMUSG00000068696	8342.31	7473.2	9211.41	1.23259	0.301696	0.041833	1	0.0218745	0.0127357	ENSMUSG00000068696	G-protein coupled receptor 88 [Source:MGI Symbol;Acc:MGI:1927653]	MGI:1927653	Gpr88	3	116249654	116253503	-1
ENSMUSG00000040312	352.149	315.532	388.765	1.23209	0.30111	0.293554	1	0.0465707	0.0185738	ENSMUSG00000040312	coiled-coil alpha-helical rod protein 1 [Source:MGI Symbol;Acc:MGI:2385321]	MGI:2385321	Cchcr1	17	35517100	35531015	1
ENSMUSG00000034165	667.818	598.576	737.06	1.23136	0.300248	0.254648	1	0.0475749	0.0155166	ENSMUSG00000034165	cyclin D3 [Source:MGI Symbol;Acc:MGI:88315]	MGI:88315	Ccnd3	17	47505051	47599691	1
ENSMUSG00000044562	644.763	577.989	711.537	1.23106	0.299897	0.0761824	1	0.0201394	0.0155199	ENSMUSG00000044562	Ras interacting protein 1 [Source:MGI Symbol;Acc:MGI:1917153]	MGI:1917153	Rasip1	7	45627488	45639093	1
ENSMUSG00000027030	824.583	739.397	909.769	1.23042	0.299151	0.165027	1	0.022444	0.0149786	ENSMUSG00000027030	serine/threonine kinase 39 [Source:MGI Symbol;Acc:MGI:1858416]	MGI:1858416	Stk39	2	68210445	68472268	-1
ENSMUSG00000083856	8.8301	15.561	2.09925	0.134905	-2.88998	0.0114269	0.546464	0.496574	0.187701	ENSMUSG00000083856	predicted gene 13886 [Source:MGI Symbol;Acc:MGI:3649359]	MGI:3649359	Gm13886	2	104820179	104821361	1
ENSMUSG00000042035	4141.72	3714.46	4568.98	1.23005	0.298723	0.0445239	1	0.00260254	0.0129774	ENSMUSG00000042035	immunoglobulin superfamily, member 3 [Source:MGI Symbol;Acc:MGI:1926158]	MGI:1926158	Igsf3	3	101377083	101463059	1
ENSMUSG00000051747	46.3964	59.242	33.5507	0.566332	-0.820279	0.0115341	0.549187	0.0241354	0.0585599	ENSMUSG00000051747	titin [Source:MGI Symbol;Acc:MGI:98864]	MGI:98864	Ttn	2	76703980	76982547	-1
ENSMUSG00000004892	1899.73	1703.79	2095.66	1.23	0.298654	0.275511	1	0.0594942	0.0135844	ENSMUSG00000004892	brevican [Source:MGI Symbol;Acc:MGI:1096385]	MGI:1096385	Bcan	3	87987531	88000230	-1
ENSMUSG00000039316	245.408	284.093	206.723	0.727662	-0.458659	0.0116181	0.551142	0.00151074	0.0204874	ENSMUSG00000039316	raftlin lipid raft linker 1 [Source:MGI Symbol;Acc:MGI:1923688]	MGI:1923688	Rftn1	17	49992257	50190674	-1
ENSMUSG00000028782	11129	9985.11	12272.8	1.22911	0.297614	0.0366098	1	0.00656779	0.0126789	ENSMUSG00000028782	adhesion G protein-coupled receptor B2 [Source:MGI Symbol;Acc:MGI:2451244]	MGI:2451244	Adgrb2	4	129984870	130022633	1
ENSMUSG00000022986	37.8686	13.8774	61.8597	4.45758	2.15626	0.0117226	0.553031	0.406962	0.0807241	ENSMUSG00000022986	keratin 75 [Source:MGI Symbol;Acc:MGI:1923500]	MGI:1923500	Krt75	15	101563345	101573904	-1
ENSMUSG00000071350	130.017	156.322	103.712	0.663452	-0.591937	0.0117123	0.553031	0.00147244	0.0273616	ENSMUSG00000071350	SET domain, bifurcated 2 [Source:MGI Symbol;Acc:MGI:2685139]	MGI:2685139	Setdb2	14	59402009	59440884	-1
ENSMUSG00000025370	186.395	155.285	217.506	1.40069	0.486142	0.0117978	0.554539	0.0274101	0.024817	ENSMUSG00000025370	cadherin 9 [Source:MGI Symbol;Acc:MGI:107433]	MGI:107433	Cdh9	15	16778101	16857094	1
ENSMUSG00000040430	2745.01	2462.92	3027.1	1.22907	0.29757	0.0345571	1	0.0139392	0.0132366	ENSMUSG00000040430	phosphatidylinositol transfer protein, cytoplasmic 1 [Source:MGI Symbol;Acc:MGI:1919045]	MGI:1919045	Pitpnc1	11	107207892	107470699	-1
ENSMUSG00000086587	154.968	193.435	116.5	0.602267	-0.731525	0.0118353	0.555284	0.0410946	0.0246243	ENSMUSG00000086587	predicted gene 11837 [Source:MGI Symbol;Acc:MGI:3702175]	MGI:3702175	Gm11837	4	14929908	14953030	1
ENSMUSG00000078495	95.2559	66.2898	124.222	1.87392	0.906062	0.0118944	0.557041	0.0879932	0.037821	ENSMUSG00000078495	predicted gene 13157 [Source:MGI Symbol;Acc:MGI:3651978]	MGI:3651978	Gm13157	4	147753974	147809788	-1
ENSMUSG00000015484	59.1292	31.9076	86.3509	2.70628	1.43631	0.011935	0.557502	0.278164	0.0592424	ENSMUSG00000015484	family with sequence similarity 163, member A [Source:MGI Symbol;Acc:MGI:3618859]	MGI:3618859	Fam163a	1	156075966	156205026	-1
ENSMUSG00000033955	1593.15	1429.52	1756.79	1.22893	0.297407	0.0649335	1	0.0107917	0.0137961	ENSMUSG00000033955	tankyrase 1 binding protein 1 [Source:MGI Symbol;Acc:MGI:2446193]	MGI:2446193	Tnks1bp1	2	85048022	85073048	1
ENSMUSG00000023995	77.0793	51.9933	102.165	1.96497	0.974508	0.0120764	0.55993	0.102589	0.0384811	ENSMUSG00000023995	translocator protein 2 [Source:MGI Symbol;Acc:MGI:1917276]	MGI:1917276	Tspo2	17	48447956	48451522	-1
ENSMUSG00000045349	1074.98	964.797	1185.16	1.2284	0.296783	0.112383	1	0.0169913	0.0145806	ENSMUSG00000045349	SH2 domain containing 5 [Source:MGI Symbol;Acc:MGI:2446215]	MGI:2446215	Sh2d5	4	138250403	138261332	1
ENSMUSG00000073877	8.24512	12.9631	3.52717	0.272094	-1.87782	0.0120648	0.55993	0.0358688	0.224728	ENSMUSG00000073877	predicted gene 13306 [Source:MGI Symbol;Acc:MGI:3713752]	MGI:3713752	Gm13306	4	42153436	42158839	1
ENSMUSG00000097482	39.3739	51.1777	27.5701	0.538714	-0.892409	0.012068	0.55993	0.0338326	0.0576367	ENSMUSG00000097482	predicted gene, 17634 [Source:MGI Symbol;Acc:MGI:4937268]	MGI:4937268	Gm17634	1	105356007	105361737	1
ENSMUSG00000055567	683.26	613.456	753.064	1.22758	0.295814	0.382231	1	0.0510619	0.0158861	ENSMUSG00000055567	unc-80 homolog (C. elegans) [Source:MGI Symbol;Acc:MGI:2652882]	MGI:2652882	Unc80	1	66468367	66699866	1
ENSMUSG00000026450	18.2895	9.1744	27.4045	2.98706	1.57873	0.0121232	0.560332	0.27876	0.167091	ENSMUSG00000026450	chitinase 1 (chitotriosidase) [Source:MGI Symbol;Acc:MGI:1919134]	MGI:1919134	Chit1	1	134111242	134151540	1
ENSMUSG00000106918	1244.37	1117.4	1371.34	1.22726	0.295438	0.0407198	1	0.0066414	0.0141666	ENSMUSG00000106918	mitochondrial ribosomal protein L33 [Source:MGI Symbol;Acc:MGI:2137225]	MGI:2137225	Mrpl33	5	31596935	31664384	1
ENSMUSG00000102938	34.4244	23.7779	45.0709	1.89549	0.922573	0.0121741	0.560332	0.0278016	0.076785	ENSMUSG00000102938	predicted gene, 38112 [Source:MGI Symbol;Acc:MGI:5611340]	MGI:5611340	Gm38112	3	13471655	13474596	1
ENSMUSG00000022307	994.968	893.604	1096.33	1.22686	0.294976	0.0515965	1	0.000843078	0.0145264	ENSMUSG00000022307	oxidation resistance 1 [Source:MGI Symbol;Acc:MGI:2179326]	MGI:2179326	Oxr1	15	41447482	41861048	1
ENSMUSG00000022949	151.458	115.542	187.373	1.62169	0.697494	0.0124351	0.569174	0.0701607	0.0286445	ENSMUSG00000022949	chloride intracellular channel 6 [Source:MGI Symbol;Acc:MGI:2146607]	MGI:2146607	Clic6	16	92485736	92541243	1
ENSMUSG00000025854	4073.77	3658.82	4488.71	1.22682	0.294921	0.0263608	0.891484	0.00105094	0.0129907	ENSMUSG00000025854	family with sequence similarity 20, member C [Source:MGI Symbol;Acc:MGI:2136853]	MGI:2136853	Fam20c	5	138754514	138810077	1
ENSMUSG00000097129	51.9603	38.7555	65.165	1.68144	0.749695	0.012464	0.569174	0.0501113	0.0606493	ENSMUSG00000097129	RIKEN cDNA 4930507D05 gene [Source:MGI Symbol;Acc:MGI:1921956]	MGI:1921956	4930507D05Rik	10	62449489	62451322	1
ENSMUSG00000025475	71.0597	87.9669	54.1524	0.615599	-0.699936	0.0124965	0.569647	0.0321767	0.0386523	ENSMUSG00000025475	adhesion G protein-coupled receptor A1 [Source:MGI Symbol;Acc:MGI:1277167]	MGI:1277167	Adgra1	7	139834174	139878088	1
ENSMUSG00000001942	313.075	364.317	261.834	0.718698	-0.476542	0.0126836	0.576126	0.019742	0.0186535	ENSMUSG00000001942	sialic acid acetylesterase [Source:MGI Symbol;Acc:MGI:104803]	MGI:104803	Siae	9	37613847	37648318	1
ENSMUSG00000039452	347.008	311.731	382.284	1.22633	0.294343	0.0857184	1	0.01443	0.0189053	ENSMUSG00000039452	sorting nexin 22 [Source:MGI Symbol;Acc:MGI:2685966]	MGI:2685966	Snx22	9	66065176	66069731	-1
ENSMUSG00000026435	136.394	105.242	167.546	1.59201	0.670848	0.0127348	0.57641	0.0369972	0.0293828	ENSMUSG00000026435	solute carrier family 45, member 3 [Source:MGI Symbol;Acc:MGI:1922082]	MGI:1922082	Slc45a3	1	131962967	131982969	1
ENSMUSG00000042834	28941.5	26008.8	31874.2	1.22552	0.293389	0.030454	0.980642	0.00137373	0.0125523	ENSMUSG00000042834	neuronal regeneration related protein [Source:MGI Symbol;Acc:MGI:99444]	MGI:99444	Nrep	18	33437019	33464029	-1
ENSMUSG00000026939	244.484	210.663	278.304	1.32109	0.401723	0.012778	0.577351	0.0149445	0.0212159	ENSMUSG00000026939	transmembrane protein 141 [Source:MGI Symbol;Acc:MGI:1098773]	MGI:1098773	Tmem141	2	25620067	25622005	-1
ENSMUSG00000033377	379.12	340.805	417.435	1.22485	0.292606	0.0758035	1	0.0362462	0.0182987	ENSMUSG00000033377	palmdelphin [Source:MGI Symbol;Acc:MGI:2148896]	MGI:2148896	Palmd	3	116918258	116968987	-1
ENSMUSG00000028278	1475.73	1326.76	1624.7	1.22456	0.292267	0.0350225	1	0.0101998	0.0139192	ENSMUSG00000028278	Ras-related GTP binding D [Source:MGI Symbol;Acc:MGI:1098604]	MGI:1098604	Rragd	4	32983037	33022180	1
ENSMUSG00000022817	506.617	455.5	557.733	1.22444	0.292123	0.174426	1	0.0418645	0.0161499	ENSMUSG00000022817	integrin beta 5 [Source:MGI Symbol;Acc:MGI:96614]	MGI:96614	Itgb5	16	33829665	33949153	1
ENSMUSG00000074517	119.167	155.128	83.2064	0.536372	-0.898693	0.0129602	0.583949	0.0866543	0.0289837	ENSMUSG00000074517	predicted gene 10710 [Source:MGI Symbol;Acc:MGI:3642896]	MGI:3642896	Gm10710	3	83125276	83129246	-1
ENSMUSG00000078905	3.40888	0.23648	6.58127	27.8301	4.79858	0.013071	0.585433	0.510556	0.524929	ENSMUSG00000078905	predicted gene 14393 [Source:MGI Symbol;Acc:MGI:3649576]	MGI:3649576	Gm14393	2	175061549	175067781	-1
ENSMUSG00000029022	1136.92	1022.22	1251.61	1.2244	0.292075	0.364179	1	0.0453748	0.0144771	ENSMUSG00000029022	migration and invasion inhibitory protein [Source:MGI Symbol;Acc:MGI:106506]	MGI:106506	Miip	4	147860778	147868816	-1
ENSMUSG00000037552	3103.35	2790.57	3416.13	1.22417	0.291803	0.217659	1	0.0242371	0.0131928	ENSMUSG00000037552	pleckstrin homology domain containing, family G (with RhoGef domain) member 2 [Source:MGI Symbol;Acc:MGI:2141874]	MGI:2141874	Plekhg2	7	28359604	28372599	-1
ENSMUSG00000028926	1087.17	977.653	1196.68	1.22404	0.291645	0.225081	1	0.0295963	0.0142949	ENSMUSG00000028926	cyclin-dependent kinase 14 [Source:MGI Symbol;Acc:MGI:894318]	MGI:894318	Cdk14	5	4803391	5420312	-1
ENSMUSG00000012126	550.907	495.503	606.311	1.22363	0.291167	0.520548	1	0.0551429	0.0165355	ENSMUSG00000012126	UBX domain protein 11 [Source:MGI Symbol;Acc:MGI:1914836]	MGI:1914836	Ubxn11	4	134102570	134127593	1	NR_045571
ENSMUSG00000026058	325.486	380.088	270.885	0.712692	-0.48865	0.0132719	0.587699	0.0121128	0.0185926	ENSMUSG00000026058	KH domain containing, RNA binding, signal transduction associated 2 [Source:MGI Symbol;Acc:MGI:2159649]	MGI:2159649	Khdrbs2	1	32172714	32658568	1
ENSMUSG00000023235	355.121	319.524	390.718	1.22281	0.290204	0.249631	1	0.0348645	0.0186553	ENSMUSG00000023235	chemokine (C-C motif) ligand 25 [Source:MGI Symbol;Acc:MGI:1099448]	MGI:1099448	Ccl25	8	4325210	4360020	1
ENSMUSG00000045589	1539.69	1385.41	1693.97	1.22272	0.290094	0.285989	1	0.0489523	0.0138715	ENSMUSG00000045589	ferric-chelate reductase 1 like [Source:MGI Symbol;Acc:MGI:2442704]	MGI:2442704	Frrs1l	4	56957173	56990391	-1
ENSMUSG00000050199	196.543	252.343	140.743	0.557744	-0.842325	0.0133059	0.587699	0.0677558	0.0214253	ENSMUSG00000050199	leucine-rich repeat-containing G protein-coupled receptor 4 [Source:MGI Symbol;Acc:MGI:1891468]	MGI:1891468	Lgr4	2	109917647	110014257	1
ENSMUSG00000098973	16216.3	14591.7	17840.9	1.22268	0.290046	0.190275	1	0.0592922	0.0126041	ENSMUSG00000098973	microRNA 6236 [Source:MGI Symbol;Acc:MGI:5530929]	MGI:5530929	Mir6236	9	110281287	110281409	1	NR_105744
ENSMUSG00000026483	35.5237	45.8683	25.1792	0.548946	-0.865264	0.0133973	0.589759	0.0783902	0.0707538	ENSMUSG00000026483	family with sequence similarity 129, member A [Source:MGI Symbol;Acc:MGI:2137237]	MGI:2137237	Fam129a	1	151571186	151721939	1
ENSMUSG00000046722	2200.77	1981.17	2420.37	1.22169	0.288879	0.0820805	1	0.0189022	0.0133772	ENSMUSG00000046722	CDC42 small effector 1 [Source:MGI Symbol;Acc:MGI:1889510]	MGI:1889510	Cdc42se1	3	95228732	95236409	1
ENSMUSG00000030352	11279.5	10155.6	12403.4	1.22134	0.288459	0.0140035	0.606321	0.00654612	0.0126707	ENSMUSG00000030352	tetraspanin 9 [Source:MGI Symbol;Acc:MGI:1924558]	MGI:1924558	Tspan9	6	127961396	128143594	-1
ENSMUSG00000031523	379.194	341.498	416.891	1.22077	0.287796	0.326542	1	0.0386209	0.0179075	ENSMUSG00000031523	deleted in liver cancer 1 [Source:MGI Symbol;Acc:MGI:1354949]	MGI:1354949	Dlc1	8	36567751	36953143	-1
ENSMUSG00000032175	749.531	675.144	823.918	1.22036	0.287307	0.334692	1	0.0267938	0.015321	ENSMUSG00000032175	tyrosine kinase 2 [Source:MGI Symbol;Acc:MGI:1929470]	MGI:1929470	Tyk2	9	21104069	21127346	-1
ENSMUSG00000035189	497.422	448.08	546.764	1.22024	0.287164	0.0920356	1	0.00417808	0.0168561	ENSMUSG00000035189	anoctamin 4 [Source:MGI Symbol;Acc:MGI:2443344]	MGI:2443344	Ano4	10	88948994	89344762	-1
ENSMUSG00000098234	1378.08	1241.41	1514.76	1.2202	0.287115	0.0480703	1	0.0190312	0.0139621	ENSMUSG00000098234	small nucleolar RNA host gene 6 [Source:MGI Symbol;Acc:MGI:1921074]	MGI:1921074	Snhg6	1	9941959	9944118	-1
ENSMUSG00000028172	70.5523	92.03	49.0745	0.533244	-0.907132	0.0139208	0.605529	0.0567922	0.0398898	ENSMUSG00000028172	tachykinin receptor 3 [Source:MGI Symbol;Acc:MGI:892968]	MGI:892968	Tacr3	3	134829007	134934579	1
ENSMUSG00000020901	51.3012	63.7509	38.8515	0.609427	-0.714474	0.0140098	0.606321	0.056543	0.0512703	ENSMUSG00000020901	phosphoinositide-3-kinase, regulatory subunit 5, p101 [Source:MGI Symbol;Acc:MGI:2443588]	MGI:2443588	Pik3r5	11	68432121	68497849	1
ENSMUSG00000039835	645.214	581.367	709.06	1.21964	0.286458	0.359021	1	0.0471984	0.0154259	ENSMUSG00000039835	NHS-like 1 [Source:MGI Symbol;Acc:MGI:106390]	MGI:106390	Nhsl1	10	18390322	18533892	1
ENSMUSG00000023232	1473.62	1327.89	1619.35	1.21949	0.286278	0.309019	1	0.0423418	0.0139297	ENSMUSG00000023232	serine incorporator 2 [Source:MGI Symbol;Acc:MGI:1919132]	MGI:1919132	Serinc2	4	130253495	130279205	-1
ENSMUSG00000040936	220.616	255.47	185.762	0.727139	-0.459697	0.0140589	0.607419	0.00593352	0.0210873	ENSMUSG00000040936	unc-51-like kinase 4 [Source:MGI Symbol;Acc:MGI:1921622]	MGI:1921622	Ulk4	9	120960268	121277197	-1
ENSMUSG00000092564	363.496	327.618	399.374	1.21902	0.285724	0.200946	1	0.0518657	0.0177854	ENSMUSG00000092564	cDNA sequence BC051226 [Source:MGI Symbol;Acc:MGI:3039585]	MGI:3039585	BC051226	17	33908182	33909317	-1	NR_045146
ENSMUSG00000028370	10.3525	15.5726	5.13232	0.329573	-1.60133	0.0141509	0.609345	0.0964632	0.17188	ENSMUSG00000028370	pregnancy-associated plasma protein A [Source:MGI Symbol;Acc:MGI:97479]	MGI:97479	Pappa	4	65124174	65357509	1
ENSMUSG00000030465	1687.21	1520.76	1853.66	1.2189	0.285583	0.100375	1	0.0240021	0.0137485	ENSMUSG00000030465	pleckstrin and Sec7 domain containing 3 [Source:MGI Symbol;Acc:MGI:1918215]	MGI:1918215	Psd3	8	67689082	68062286	-1
ENSMUSG00000025352	1406.13	1267.46	1544.79	1.21881	0.285476	0.0502584	1	0.0021765	0.013967	ENSMUSG00000025352	growth differentiation factor 11 [Source:MGI Symbol;Acc:MGI:1338027]	MGI:1338027	Gdf11	10	128882295	128891718	-1
ENSMUSG00000050538	254.204	294.337	214.071	0.727298	-0.459381	0.0145313	0.621553	0.0048364	0.0198521	ENSMUSG00000050538	RIKEN cDNA B230217C12 gene [Source:MGI Symbol;Acc:MGI:1915377]	MGI:1915377	B230217C12Rik	11	97840780	97844099	1
ENSMUSG00000028393	2426.79	2187.55	2666.04	1.21873	0.285381	0.0245623	0.85219	0.0150204	0.0133652	ENSMUSG00000028393	aminolevulinate, delta-, dehydratase [Source:MGI Symbol;Acc:MGI:96853]	MGI:96853	Alad	4	62509169	62519918	-1
ENSMUSG00000066652	192.469	159.716	225.221	1.41013	0.495832	0.0146359	0.624983	0.0287383	0.0234439	ENSMUSG00000066652	left-right determination factor 2 [Source:MGI Symbol;Acc:MGI:2443573]	MGI:2443573	Lefty2	1	180893108	180899103	1
ENSMUSG00000051279	6.69427	11.4538	1.9348	0.168923	-2.56557	0.0146876	0.626149	0.306678	0.295678	ENSMUSG00000051279	growth differentiation factor 6 [Source:MGI Symbol;Acc:MGI:95689]	MGI:95689	Gdf6	4	9844372	9862345	1
ENSMUSG00000020635	713.899	643.538	784.259	1.21867	0.285304	0.0497991	1	0.00370387	0.0155669	ENSMUSG00000020635	FK506 binding protein 1b [Source:MGI Symbol;Acc:MGI:1336205]	MGI:1336205	Fkbp1b	12	4833175	4841595	-1
ENSMUSG00000039253	364.211	328.341	400.081	1.21849	0.285097	0.179202	1	0.00441356	0.0181588	ENSMUSG00000039253	fructosamine 3 kinase related protein [Source:MGI Symbol;Acc:MGI:2679256]	MGI:2679256	Fn3krp	11	121421401	121431288	1
ENSMUSG00000037211	417.538	376.553	458.523	1.21769	0.284141	0.116734	1	0.00752848	0.0174216	ENSMUSG00000037211	sprouty homolog 1 (Drosophila) [Source:MGI Symbol;Acc:MGI:1345139]	MGI:1345139	Spry1	3	37639947	37644598	1
ENSMUSG00000023909	1084.86	978.447	1191.26	1.2175	0.283927	0.0337214	1	0.00367985	0.0143705	ENSMUSG00000023909	progestin and adipoQ receptor family member IV [Source:MGI Symbol;Acc:MGI:1923748]	MGI:1923748	Paqr4	17	23736186	23740330	-1
ENSMUSG00000089997	30.4468	20.2573	40.6362	2.006	1.00432	0.015055	0.63697	-0.00430687	0.0965384	ENSMUSG00000089997	Riken cDNA 1810020O05 gene [Source:MGI Symbol;Acc:MGI:3586838]	MGI:3586838	1810020O05Rik	6	87675593	87690847	-1	NR_045482
ENSMUSG00000079557	1445.76	1304.23	1587.29	1.21703	0.283367	0.0261814	0.889872	0.00415597	0.0139322	ENSMUSG00000079557	membrane-associated ring finger (C3HC4) 2 [Source:MGI Symbol;Acc:MGI:1925915]	MGI:1925915	March2	17	33685692	33718670	-1
ENSMUSG00000022112	40.5427	53.2048	27.8806	0.524025	-0.932291	0.0152276	0.641566	0.0309878	0.0601177	ENSMUSG00000022112	glypican 5 [Source:MGI Symbol;Acc:MGI:1194894]	MGI:1194894	Gpc5	14	115092215	116525179	1
ENSMUSG00000038119	949.504	856.615	1042.39	1.21687	0.283179	0.596858	1	0.10921	0.0145452	ENSMUSG00000038119	cell adhesion molecule-related/down-regulated by oncogenes [Source:MGI Symbol;Acc:MGI:1926387]	MGI:1926387	Cdon	9	35421128	35507652	1
ENSMUSG00000042353	18.6011	9.31885	27.8834	2.99215	1.58118	0.0153001	0.642653	0.171244	0.164806	ENSMUSG00000042353	Fras1 related extracellular matrix protein 3 [Source:MGI Symbol;Acc:MGI:2685641]	MGI:2685641	Frem3	8	80611080	80695356	1
ENSMUSG00000019851	101.843	76.2541	127.432	1.67114	0.740836	0.0153331	0.642726	0.0676702	0.0360519	ENSMUSG00000019851	PERP, TP53 apoptosis effector [Source:MGI Symbol;Acc:MGI:1929938]	MGI:1929938	Perp	10	18845071	18857073	1
ENSMUSG00000021458	489.211	441.403	537.019	1.21662	0.282876	0.191802	1	0.00464406	0.0169185	ENSMUSG00000021458	RIKEN cDNA 2010111I01 gene [Source:MGI Symbol;Acc:MGI:1919311]	MGI:1919311	2010111I01Rik	13	63014934	63326096	1
ENSMUSG00000103662	11.1888	16.3892	5.9884	0.365388	-1.4525	0.0154665	0.646468	0.202981	0.170719	ENSMUSG00000103662	predicted gene, 34294 [Source:MGI Symbol;Acc:MGI:5593453]	MGI:5593453	Gm34294	2	169624056	169628318	-1
ENSMUSG00000052848	188.941	228.835	149.047	0.651331	-0.618538	0.0155883	0.650499	0.02729	0.0226979	ENSMUSG00000052848	RIKEN cDNA C130026L21 gene [Source:MGI Symbol;Acc:MGI:3041189]	MGI:3041189	C130026L21Rik	5	111581422	111604932	1	NR_015546
ENSMUSG00000043192	448.279	404.504	492.054	1.21644	0.282664	0.508869	1	0.10582	0.0177096	ENSMUSG00000043192	predicted gene 1840 [Source:MGI Symbol;Acc:MGI:3037698]	MGI:3037698	Gm1840	8	5639584	5640996	1
ENSMUSG00000022790	327.335	279.974	374.695	1.33832	0.420424	0.0156634	0.651518	0.0207708	0.018844	ENSMUSG00000022790	immunoglobulin superfamily, member 11 [Source:MGI Symbol;Acc:MGI:2388477]	MGI:2388477	Igsf11	16	38901471	39027159	1
ENSMUSG00000043621	21.8493	31.2754	12.4232	0.397219	-1.33199	0.0157418	0.653719	0.10807	0.086683	ENSMUSG00000043621	UBX domain protein 10 [Source:MGI Symbol;Acc:MGI:2443123]	MGI:2443123	Ubxn10	4	138709837	138737167	-1
ENSMUSG00000071632	371.605	335.377	407.833	1.21604	0.282194	0.128652	1	0.0213602	0.018335	ENSMUSG00000071632	RIKEN cDNA 2510002D24 gene [Source:MGI Symbol;Acc:MGI:1919557]	MGI:1919557	2510002D24Rik	16	18836578	18840160	1
ENSMUSG00000020092	1052.97	951.027	1154.92	1.2144	0.280238	0.0664175	1	0.00170366	0.014507	ENSMUSG00000020092	phosphatase domain containing, paladin 1 [Source:MGI Symbol;Acc:MGI:1351623]	MGI:1351623	Pald1	10	61319657	61383523	-1
ENSMUSG00000036834	86.9587	120.231	53.6861	0.446523	-1.16319	0.0159017	0.657775	0.120517	0.0323793	ENSMUSG00000036834	phospholipase C, eta 1 [Source:MGI Symbol;Acc:MGI:2683547]	MGI:2683547	Plch1	3	63696234	63899472	-1
ENSMUSG00000034579	61.4881	38.8883	84.0879	2.16229	1.11256	0.0160443	0.661995	0.134358	0.0508819	ENSMUSG00000034579	phospholipase A2, group III [Source:MGI Symbol;Acc:MGI:2444945]	MGI:2444945	Pla2g3	11	3488284	3499350	1
ENSMUSG00000042256	106.607	128.342	84.8715	0.661291	-0.596643	0.0161574	0.664526	0.0156426	0.0313206	ENSMUSG00000042256	patched domain containing 4 [Source:MGI Symbol;Acc:MGI:1920485]	MGI:1920485	Ptchd4	17	42315947	42507741	1
ENSMUSG00000060487	58.8307	80.7548	36.9066	0.457021	-1.12967	0.0161351	0.664526	0.122419	0.0431465	ENSMUSG00000060487	sterile alpha motif domain containing 5 [Source:MGI Symbol;Acc:MGI:2444815]	MGI:2444815	Samd5	10	9627259	9675208	-1
ENSMUSG00000048758	4081.49	3688.14	4474.85	1.21331	0.278946	0.0635798	1	0.0213744	0.012994	ENSMUSG00000048758	ribosomal protein L29 [Source:MGI Symbol;Acc:MGI:99687]	MGI:99687	Rpl29	9	106429454	106431568	1
ENSMUSG00000090336	21.4676	13.6716	29.2636	2.14046	1.09792	0.0162577	0.666513	0.134601	0.117093	ENSMUSG00000090336	RIKEN cDNA 4932443I19 gene [Source:MGI Symbol;Acc:MGI:2685952]	MGI:2685952	4932443I19Rik	8	13705889	13743066	1
ENSMUSG00000062372	1774.21	1603.55	1944.86	1.21285	0.278398	0.715289	1	0.102581	0.013719	ENSMUSG00000062372	otoferlin [Source:MGI Symbol;Acc:MGI:1891247]	MGI:1891247	Otof	5	30367062	30461932	-1
ENSMUSG00000028047	7770.26	7024.14	8516.37	1.21244	0.277917	0.492807	1	0.057229	0.0127764	ENSMUSG00000028047	thrombospondin 3 [Source:MGI Symbol;Acc:MGI:98739]	MGI:98739	Thbs3	3	89215180	89226837	1
ENSMUSG00000040714	118.954	142.303	95.6038	0.67183	-0.573831	0.016336	0.668638	0.0152019	0.0311442	ENSMUSG00000040714	kinesin light chain 3 [Source:MGI Symbol;Acc:MGI:1277971]	MGI:1277971	Klc3	7	19394437	19404104	-1
ENSMUSG00000019590	1215.86	1099.13	1332.58	1.2124	0.277861	0.271142	1	0.0287782	0.0142549	ENSMUSG00000019590	cytochrome b-561 [Source:MGI Symbol;Acc:MGI:103253]	MGI:103253	Cyb561	11	105933702	105953336	-1
ENSMUSG00000044288	2128.06	1924.03	2332.09	1.21209	0.277492	0.186753	1	0.0362012	0.0135333	ENSMUSG00000044288	cannabinoid receptor 1 (brain) [Source:MGI Symbol;Acc:MGI:104615]	MGI:104615	Cnr1	4	33924593	33948831	1
ENSMUSG00000025329	22.0072	31.503	12.5115	0.397153	-1.33223	0.0166568	0.676393	0.216848	0.0989048	ENSMUSG00000025329	peptidyl arginine deiminase, type I [Source:MGI Symbol;Acc:MGI:1338893]	MGI:1338893	Padi1	4	140812983	140845778	-1
ENSMUSG00000039137	468.347	260.893	675.801	2.59034	1.37314	0.0167589	0.679463	0.210446	0.0175107	ENSMUSG00000039137	whirlin [Source:MGI Symbol;Acc:MGI:2682003]	MGI:2682003	Whrn	4	63414910	63495991	-1
ENSMUSG00000086273	3.52094	6.41973	0.622159	0.0969136	-3.36716	0.0168608	0.682516	-0.187145	0.569557	ENSMUSG00000086273	RNA binding motif protein 46, opposite strand [Source:MGI Symbol;Acc:MGI:1925462]	MGI:1925462	Rbm46os	3	82876705	82943638	1	NR_040382
ENSMUSG00000040009	3052.69	2760.49	3344.89	1.2117	0.277036	0.0390858	1	0.0110472	0.013186	ENSMUSG00000040009	guanine nucleotide binding protein, alpha z subunit [Source:MGI Symbol;Acc:MGI:95780]	MGI:95780	Gnaz	10	74967177	75016907	1
ENSMUSG00000071567	394.386	356.653	432.12	1.2116	0.276911	0.293143	1	0.0431475	0.0179457	ENSMUSG00000071567	RIKEN cDNA A830039N20 gene [Source:MGI Symbol;Acc:MGI:2445176]	MGI:2445176	A830039N20Rik	14	23292291	23293643	-1
ENSMUSG00000049176	291.823	232.365	351.282	1.51176	0.596234	0.017026	0.685958	0.0436187	0.0201493	ENSMUSG00000049176	FERM and PDZ domain containing 4 [Source:MGI Symbol;Acc:MGI:3042378]	MGI:3042378	Frmpd4	X	167471309	168577231	-1
ENSMUSG00000029009	1131.85	1023.71	1239.99	1.21127	0.27652	0.332649	1	0.025734	0.0143265	ENSMUSG00000029009	5,10-methylenetetrahydrofolate reductase [Source:MGI Symbol;Acc:MGI:106639]	MGI:106639	Mthfr	4	148039077	148059551	1
ENSMUSG00000098010	14.6926	8.55214	20.8331	2.43601	1.28452	0.0171857	0.690225	0.0935519	0.144933	ENSMUSG00000098010	predicted gene, 21542 [Source:MGI Symbol;Acc:MGI:5434897]	MGI:5434897	Gm21542	19	23666591	23667583	1
ENSMUSG00000022441	228.243	263.956	192.529	0.729397	-0.455223	0.0174163	0.696118	0.0121244	0.0215638	ENSMUSG00000022441	EF-hand calcium binding domain 6 [Source:MGI Symbol;Acc:MGI:1924877]	MGI:1924877	Efcab6	15	83866712	84065379	-1
ENSMUSG00000057963	1901.08	1719.61	2082.55	1.21106	0.276269	0.030595	0.982708	0.00440984	0.0136048	ENSMUSG00000057963	inositol 1,3,4-triphosphate 5/6 kinase [Source:MGI Symbol;Acc:MGI:2446159]	MGI:2446159	Itpk1	12	102568582	102704930	-1
ENSMUSG00000030527	722.878	654.011	791.744	1.2106	0.275719	0.0835232	1	0.0124821	0.0154233	ENSMUSG00000030527	CREB regulated transcription coactivator 3 [Source:MGI Symbol;Acc:MGI:1917711]	MGI:1917711	Crtc3	7	80586627	80688877	-1
ENSMUSG00000035840	337.345	305.406	369.283	1.20915	0.273998	0.23525	1	0.00464262	0.0184987	ENSMUSG00000035840	LysM, putative peptidoglycan-binding, domain containing 3 [Source:MGI Symbol;Acc:MGI:1915906]	MGI:1915906	Lysmd3	13	81657806	81671888	1
ENSMUSG00000040852	463.552	419.727	507.378	1.20883	0.273609	0.0997725	1	0.0180527	0.0168584	ENSMUSG00000040852	pleckstrin homology domain containing, family H (with MyTH4 domain) member 2 [Source:MGI Symbol;Acc:MGI:2146813]	MGI:2146813	Plekhh2	17	84511895	84622142	1
ENSMUSG00000092004	332.05	300.662	363.438	1.20879	0.273567	0.254799	1	0.0400502	0.0187502	ENSMUSG00000092004	predicted gene, 17482 [Source:MGI Symbol;Acc:MGI:4937116]	MGI:4937116	Gm17482	6	115227343	115259294	1
ENSMUSG00000020614	209.107	247.441	170.774	0.690161	-0.534995	0.0176789	0.700872	0.0113237	0.0221963	ENSMUSG00000020614	family with sequence similarity 20, member A [Source:MGI Symbol;Acc:MGI:2388266]	MGI:2388266	Fam20a	11	109669749	109722279	-1
ENSMUSG00000028758	1207.59	1093.53	1321.66	1.20862	0.273361	0.108163	1	0.0115629	0.0143405	ENSMUSG00000028758	kinesin family member 17 [Source:MGI Symbol;Acc:MGI:1098229]	MGI:1098229	Kif17	4	138250435	138301967	1
ENSMUSG00000017491	5657.25	5123.6	6190.91	1.20831	0.272994	0.321455	1	0.0349004	0.0128706	ENSMUSG00000017491	retinoic acid receptor, beta [Source:MGI Symbol;Acc:MGI:97857]	MGI:97857	Rarb	14	16430842	16575472	-1
ENSMUSG00000045689	135.574	159.6	111.549	0.698924	-0.516792	0.0177309	0.701148	0.0255093	0.0269769	ENSMUSG00000045689	protocadherin beta 4 [Source:MGI Symbol;Acc:MGI:2136738]	MGI:2136738	Pcdhb4	18	37307455	37311172	1
ENSMUSG00000026972	751.227	680.379	822.074	1.20826	0.27293	0.16421	1	0.026735	0.0154539	ENSMUSG00000026972	arrestin domain containing 1 [Source:MGI Symbol;Acc:MGI:2446136]	MGI:2446136	Arrdc1	2	24925352	24935252	-1	NR_027876
ENSMUSG00000037224	511.023	462.851	559.196	1.20816	0.272806	0.196869	1	0.0159007	0.0166225	ENSMUSG00000037224	zinc finger, FYVE domain containing 28 [Source:MGI Symbol;Acc:MGI:2684992]	MGI:2684992	Zfyve28	5	34194893	34288449	-1
ENSMUSG00000005968	147.447	120.241	174.653	1.45252	0.538561	0.0181342	0.713798	0.013083	0.0279154	ENSMUSG00000005968	tuftelin 1 [Source:MGI Symbol;Acc:MGI:109572]	MGI:109572	Tuft1	3	94612757	94658872	-1
ENSMUSG00000041735	2.39343	4.51464	0.272215	0.0602961	-4.05179	0.0183922	0.722555	0.503218	0.546999	ENSMUSG00000041735	predicted gene 13178 [Source:MGI Symbol;Acc:MGI:3650721]	MGI:3650721	Gm13178	4	144703191	144721404	-1
ENSMUSG00000053465	225.173	188.787	261.558	1.38547	0.470372	0.018413	0.722555	0.0228168	0.0218552	ENSMUSG00000053465	heparan sulfate 6-O-sulfotransferase 3 [Source:MGI Symbol;Acc:MGI:1354960]	MGI:1354960	Hs6st3	14	119138415	119869594	1
ENSMUSG00000020226	13.2345	5.60659	20.8624	3.72104	1.89571	0.0185207	0.724565	0.0974942	0.212611	ENSMUSG00000020226	solute carrier family 5 (neutral amino acid transporters, system A), member 4b [Source:MGI Symbol;Acc:MGI:1890478]	MGI:1890478	Slc5a4b	10	76057494	76110961	-1
ENSMUSG00000021217	201.541	240.84	162.242	0.673651	-0.569926	0.0185066	0.724565	0.055068	0.021811	ENSMUSG00000021217	teashirt zinc finger family member 3 [Source:MGI Symbol;Acc:MGI:2442819]	MGI:2442819	Tshz3	7	36698118	36773553	1
ENSMUSG00000050910	2013.91	1824.14	2203.67	1.20806	0.272691	0.0784053	1	0.00369642	0.0135424	ENSMUSG00000050910	cerebellar degeneration-related protein 2-like [Source:MGI Symbol;Acc:MGI:2684867]	MGI:2684867	Cdr2l	11	115381916	115396132	1
ENSMUSG00000107071	1563.48	1416.38	1710.57	1.2077	0.272268	0.112965	1	0.0316913	0.013782	ENSMUSG00000107071				6	39585753	39596595	1
ENSMUSG00000061186	121.38	141.037	101.724	0.721257	-0.471415	0.0189094	0.736404	0.0208858	0.0288533	ENSMUSG00000061186	Scm-like with four mbt domains 2 [Source:MGI Symbol;Acc:MGI:2447794]	MGI:2447794	Sfmbt2	2	10370510	10595253	1
ENSMUSG00000084865	67.457	82.3728	52.5412	0.637846	-0.648719	0.0190209	0.738505	0.0320849	0.0390221	ENSMUSG00000084865	predicted gene 15723 [Source:MGI Symbol;Acc:MGI:3783167]	MGI:3783167	Gm15723	10	114801726	114816831	1
ENSMUSG00000021361	1320.84	1197.02	1444.65	1.20687	0.271268	0.0392212	1	0.00437238	0.0140543	ENSMUSG00000021361	transmembrane protein 14C [Source:MGI Symbol;Acc:MGI:1913404]	MGI:1913404	Tmem14c	13	41016250	41022575	1
ENSMUSG00000034324	75.1097	57.3154	92.9041	1.62093	0.696821	0.0191736	0.740904	0.0133107	0.0380741	ENSMUSG00000034324	transmembrane protein 132C [Source:MGI Symbol;Acc:MGI:2443061]	MGI:2443061	Tmem132c	5	127241808	127565793	1
ENSMUSG00000021242	3572.59	3238.48	3906.69	1.20634	0.270633	0.0352946	1	0.0117863	0.0130579	ENSMUSG00000021242	Niemann-Pick type C2 [Source:MGI Symbol;Acc:MGI:1915213]	MGI:1915213	Npc2	12	84754560	84773112	-1
ENSMUSG00000054434	373.047	338.211	407.882	1.206	0.27023	0.167009	1	0.00827406	0.0182578	ENSMUSG00000054434	transmembrane protein 120B [Source:MGI Symbol;Acc:MGI:3603158]	MGI:3603158	Tmem120b	5	123068415	123117749	1
ENSMUSG00000049577	198.571	165.428	231.714	1.4007	0.486149	0.0192559	0.740904	0.00393375	0.0232861	ENSMUSG00000049577	zinc finger protein, multitype 1 [Source:MGI Symbol;Acc:MGI:1095400]	MGI:1095400	Zfpm1	8	122282141	122337251	1
ENSMUSG00000061533	277.638	230.92	324.357	1.40463	0.490188	0.0192322	0.740904	0.0231639	0.0198448	ENSMUSG00000061533	centrosomal protein 128 [Source:MGI Symbol;Acc:MGI:1922466]	MGI:1922466	Cep128	12	90998492	91384409	-1
ENSMUSG00000037653	657.308	595.927	718.689	1.206	0.27023	0.187002	1	0.0396259	0.0158575	ENSMUSG00000037653	potassium channel tetramerisation domain containing 8 [Source:MGI Symbol;Acc:MGI:2443804]	MGI:2443804	Kctd8	5	69109285	69341679	-1
ENSMUSG00000040139	98.5733	116.317	80.8298	0.694911	-0.525101	0.0193839	0.744713	0.0308433	0.0334933	ENSMUSG00000040139	RIKEN cDNA 9430038I01 gene [Source:MGI Symbol;Acc:MGI:1924502]	MGI:1924502	9430038I01Rik	7	137375574	137410762	-1
ENSMUSG00000020105	66.8065	46.878	86.7349	1.85022	0.887699	0.0195469	0.749853	0.064818	0.0474583	ENSMUSG00000020105	leucine-rich repeats and immunoglobulin-like domains 3 [Source:MGI Symbol;Acc:MGI:2443955]	MGI:2443955	Lrig3	10	125966219	126015359	1
ENSMUSG00000026678	1855.25	1682.82	2027.67	1.20493	0.268945	0.0664361	1	0.00609506	0.0136311	ENSMUSG00000026678	regulator of G-protein signaling 5 [Source:MGI Symbol;Acc:MGI:1098434]	MGI:1098434	Rgs5	1	169655501	169695813	1
ENSMUSG00000049038	679.923	616.912	742.935	1.20428	0.268171	0.155658	1	0.0123682	0.0155552	ENSMUSG00000049038	mitochondrial transcription termination factor 2 [Source:MGI Symbol;Acc:MGI:1921488]	MGI:1921488	Mterf2	10	85119435	85128027	-1
ENSMUSG00000019478	1244.41	1129.25	1359.57	1.20395	0.267776	0.0459585	1	0.00301493	0.0141481	ENSMUSG00000019478	RAB4A, member RAS oncogene family [Source:MGI Symbol;Acc:MGI:105069]	MGI:105069	Rab4a	8	123805985	123835287	1
ENSMUSG00000063765	893.524	810.888	976.16	1.20382	0.267614	0.0781784	1	0.017886	0.0149815	ENSMUSG00000063765	chondroadherin-like [Source:MGI Symbol;Acc:MGI:3036284]	MGI:3036284	Chadl	15	81678296	81697287	-1
ENSMUSG00000028121	231.819	167.587	296.05	1.76654	0.820929	0.0202442	0.765164	0.083726	0.0220933	ENSMUSG00000028121	breast cancer anti-estrogen resistance 3 [Source:MGI Symbol;Acc:MGI:1352501]	MGI:1352501	Bcar3	3	122294136	122530191	1
ENSMUSG00000057455	618.439	561.328	675.55	1.20349	0.26722	0.403206	1	0.100872	0.0160423	ENSMUSG00000057455	Ras-like without CAAX 2 [Source:MGI Symbol;Acc:MGI:108054]	MGI:108054	Rit2	18	30973489	31317290	-1
ENSMUSG00000030538	216.527	181.201	251.853	1.38991	0.474992	0.0202218	0.765164	0.00884466	0.022081	ENSMUSG00000030538	calcium and integrin binding 1 (calmyrin) [Source:MGI Symbol;Acc:MGI:1344418]	MGI:1344418	Cib1	7	80227156	80232813	-1
ENSMUSG00000019066	765.451	694.811	836.091	1.20334	0.26704	0.0841154	1	0.000169037	0.015169	ENSMUSG00000019066	RAB3D, member RAS oncogene family [Source:MGI Symbol;Acc:MGI:97844]	MGI:97844	Rab3d	9	21907491	21918192	-1
ENSMUSG00000045871	46.8951	61.1853	32.6048	0.532887	-0.908099	0.0201907	0.765164	0.0894993	0.0474591	ENSMUSG00000045871	SLIT and NTRK-like family, member 6 [Source:MGI Symbol;Acc:MGI:2443198]	MGI:2443198	Slitrk6	14	110748578	110755149	-1
ENSMUSG00000086188	3.96346	0.596579	7.33033	12.2873	3.61909	0.0201579	0.765164	-0.207103	0.755926	ENSMUSG00000086188	predicted gene 15169 [Source:MGI Symbol;Acc:MGI:3705215]	MGI:3705215	Gm15169	X	157757427	157798019	-1
ENSMUSG00000039263	926.315	841.08	1011.55	1.20268	0.266253	0.324495	1	0.0342892	0.0147671	ENSMUSG00000039263	aminopeptidase-like 1 [Source:MGI Symbol;Acc:MGI:2448523]	MGI:2448523	Npepl1	2	174110349	174123070	1
ENSMUSG00000038665	515.907	468.479	563.335	1.20248	0.266008	0.087042	1	0.0109324	0.0167186	ENSMUSG00000038665	diacylglycerol kinase, iota [Source:MGI Symbol;Acc:MGI:2443430]	MGI:2443430	Dgki	6	36846022	37300184	-1
ENSMUSG00000046798	457.2	415.308	499.091	1.20174	0.265123	0.0906283	1	0.0162675	0.0169051	ENSMUSG00000046798	claudin 12 [Source:MGI Symbol;Acc:MGI:1929288]	MGI:1929288	Cldn12	5	5489537	5514958	-1
ENSMUSG00000025478	5807.5	5276.14	6338.86	1.20142	0.26474	0.0685994	1	0.00407797	0.0128509	ENSMUSG00000025478	dihydropyrimidinase-like 4 [Source:MGI Symbol;Acc:MGI:1349764]	MGI:1349764	Dpysl4	7	139086001	139102704	1
ENSMUSG00000051777	40.998	26.365	55.6309	2.11003	1.07726	0.0205901	0.772603	0.128476	0.0753888	ENSMUSG00000051777	IQ motif containing J [Source:MGI Symbol;Acc:MGI:3644166]	MGI:3644166	Iqcj	3	67892220	68056593	1
ENSMUSG00000033209	3393.4	3083.04	3703.76	1.20133	0.264634	0.223553	1	0.0234193	0.0130578	ENSMUSG00000033209	tetratricopeptide repeat domain 28 [Source:MGI Symbol;Acc:MGI:2140873]	MGI:2140873	Ttc28	5	110879803	111289780	1
ENSMUSG00000048148	393.227	357.308	429.145	1.20105	0.264299	0.469507	1	0.0977299	0.0174238	ENSMUSG00000048148	NACHT and WD repeat domain containing 1 [Source:MGI Symbol;Acc:MGI:2442268]	MGI:2442268	Nwd1	8	72646711	72714746	1
ENSMUSG00000025889	3713.84	3375.05	4052.63	1.20076	0.263948	0.148319	1	0.033923	0.0130791	ENSMUSG00000025889	synuclein, alpha [Source:MGI Symbol;Acc:MGI:1277151]	MGI:1277151	Snca	6	60731573	60829855	-1
ENSMUSG00000000078	812.554	738.449	886.658	1.2007	0.263879	0.227413	1	0.0596226	0.0150822	ENSMUSG00000000078	Kruppel-like factor 6 [Source:MGI Symbol;Acc:MGI:1346318]	MGI:1346318	Klf6	13	5861489	5870393	1
ENSMUSG00000022849	625.08	568.118	682.042	1.20053	0.26367	0.0934855	1	0.000625954	0.0158213	ENSMUSG00000022849	Hspb associated protein 1 [Source:MGI Symbol;Acc:MGI:1913917]	MGI:1913917	Hspbap1	16	35770386	35828446	1
ENSMUSG00000024558	1126.34	1023.76	1228.91	1.20039	0.263502	0.110562	1	0.0020759	0.0144168	ENSMUSG00000024558	mitogen-activated protein kinase 4 [Source:MGI Symbol;Acc:MGI:2444559]	MGI:2444559	Mapk4	18	73928486	74065359	-1
ENSMUSG00000053070	195.288	160.893	229.683	1.42755	0.513545	0.0210109	0.781061	0.0246401	0.022985	ENSMUSG00000053070	RIKEN cDNA 9230110C19 gene [Source:MGI Symbol;Acc:MGI:3045346]	MGI:3045346	9230110C19Rik	9	8021672	8042823	-1
ENSMUSG00000027820	296.981	391.052	202.909	0.51888	-0.946528	0.0212641	0.788614	0.111768	0.01895	ENSMUSG00000027820	membrane metallo endopeptidase [Source:MGI Symbol;Acc:MGI:97004]	MGI:97004	Mme	3	63241537	63386030	1
ENSMUSG00000023873	55.6395	69.0272	42.2518	0.612104	-0.708151	0.0213634	0.791155	0.014453	0.0476504	ENSMUSG00000023873	RIKEN cDNA 1700010I14 gene [Source:MGI Symbol;Acc:MGI:1914181]	MGI:1914181	1700010I14Rik	17	8988333	9008319	1
ENSMUSG00000024526	67.4978	54.3629	80.6326	1.48323	0.56874	0.0214397	0.792835	0.0539819	0.0474319	ENSMUSG00000024526	cell death-inducing DNA fragmentation factor, alpha subunit-like effector A [Source:MGI Symbol;Acc:MGI:1270845]	MGI:1270845	Cidea	18	67343564	67367794	1
ENSMUSG00000002668	185.991	218.954	153.028	0.698903	-0.516836	0.0215429	0.794364	0.032703	0.0230162	ENSMUSG00000002668	DENN/MADD domain containing 1C [Source:MGI Symbol;Acc:MGI:1918035]	MGI:1918035	Dennd1c	17	57066056	57078510	-1
ENSMUSG00000040254	234.805	182.951	286.66	1.56687	0.647882	0.021526	0.794364	0.0808927	0.021327	ENSMUSG00000040254	sema domain, immunoglobulin domain (Ig), short basic domain, secreted, (semaphorin) 3D [Source:MGI Symbol;Acc:MGI:1860118]	MGI:1860118	Sema3d	5	12383385	12588948	1
ENSMUSG00000026224	174.86	140.54	209.179	1.48839	0.573754	0.021692	0.79782	0.016973	0.0242967	ENSMUSG00000026224	RIKEN cDNA 4933407L21 gene [Source:MGI Symbol;Acc:MGI:1918391]	MGI:1918391	4933407L21Rik	1	85928483	85940624	1
ENSMUSG00000027215	170.248	199.884	140.612	0.703465	-0.507448	0.0217014	0.79782	0.00476443	0.0238945	ENSMUSG00000027215	CD82 antigen [Source:MGI Symbol;Acc:MGI:104651]	MGI:104651	Cd82	2	93419111	93463140	-1
ENSMUSG00000007207	3544.91	3222.45	3867.37	1.20013	0.263193	0.0471651	1	0.00566701	0.0130993	ENSMUSG00000007207	syntaxin 1A (brain) [Source:MGI Symbol;Acc:MGI:109355]	MGI:109355	Stx1a	5	135023482	135051100	1
ENSMUSG00000104939	35.3523	44.8875	25.8171	0.57515	-0.797989	0.0217448	0.79782	0.0453393	0.071311	ENSMUSG00000104939				3	143576614	143589170	1
ENSMUSG00000072640	1736.82	1578.93	1894.7	1.19999	0.26302	0.115674	1	0.00507654	0.0137361	ENSMUSG00000072640	LYR motif containing 9 [Source:MGI Symbol;Acc:MGI:1913524]	MGI:1913524	Lyrm9	11	78826584	78846870	1
ENSMUSG00000097906	715.471	650.553	780.388	1.19958	0.262525	0.647337	1	1.03135	0.0164341	ENSMUSG00000097906	predicted gene 9625 [Source:MGI Symbol;Acc:MGI:3780033]	MGI:3780033	Gm9625	13	67810246	67811200	1
ENSMUSG00000055471	105.169	123.564	86.7738	0.702258	-0.509927	0.0222391	0.812726	0.0418922	0.0301826	ENSMUSG00000055471	anaplastic lymphoma kinase [Source:MGI Symbol;Acc:MGI:103305]	MGI:103305	Alk	17	71869442	72603709	-1
ENSMUSG00000021221	161.157	187.165	135.15	0.722088	-0.469754	0.0223269	0.81292	0.0252397	0.024261	ENSMUSG00000021221	D4, zinc and double PHD fingers, family 3 [Source:MGI Symbol;Acc:MGI:1917377]	MGI:1917377	Dpf3	12	83213745	83487716	-1
ENSMUSG00000048416	103.986	123.923	84.0486	0.678232	-0.560148	0.0223312	0.81292	0.00146372	0.030968	ENSMUSG00000048416	myeloid leukemia factor 1 [Source:MGI Symbol;Acc:MGI:1341819]	MGI:1341819	Mlf1	3	67374097	67400003	1
ENSMUSG00000030223	2495.26	2269.2	2721.33	1.19925	0.262128	0.0862395	1	0.00925744	0.0133014	ENSMUSG00000030223	protein tyrosine phosphatase, receptor type, O [Source:MGI Symbol;Acc:MGI:1097152]	MGI:1097152	Ptpro	6	137252299	137464629	1
ENSMUSG00000028813	59.3852	73.0788	45.6915	0.625236	-0.677527	0.0224299	0.814202	0.00951947	0.0468347	ENSMUSG00000028813	cDNA sequence CK137956 [Source:MGI Symbol;Acc:MGI:3616080]	MGI:3616080	CK137956	4	127927592	127970951	-1
ENSMUSG00000059631	601.023	546.609	655.437	1.1991	0.261948	0.236158	1	0.0796613	0.0164595	ENSMUSG00000059631	RIKEN cDNA 1500035N22 gene [Source:MGI Symbol;Acc:MGI:1917508]	MGI:1917508	1500035N22Rik	5	24985842	24998168	1
ENSMUSG00000021365	2242.23	2039.3	2445.15	1.19902	0.26185	0.171734	1	0.0163969	0.0133895	ENSMUSG00000021365	neural precursor cell expressed, developmentally down-regulated gene 9 [Source:MGI Symbol;Acc:MGI:97302]	MGI:97302	Nedd9	13	41309916	41487320	-1
ENSMUSG00000055652	721.513	656.25	786.776	1.1989	0.261707	0.0831866	1	0.00905089	0.0151918	ENSMUSG00000055652	kelch-like 25 [Source:MGI Symbol;Acc:MGI:2668031]	MGI:2668031	Klhl25	7	75848338	75874130	1
ENSMUSG00000026110	996.099	906.24	1085.96	1.19831	0.261002	0.0930651	1	0.0074292	0.0146261	ENSMUSG00000026110	mannoside acetylglucosaminyltransferase 4, isoenzyme A [Source:MGI Symbol;Acc:MGI:2662992]	MGI:2662992	Mgat4a	1	37439340	37541016	-1
ENSMUSG00000031610	158.057	134.456	181.658	1.35105	0.434085	0.0227452	0.819849	0.0277036	0.0247046	ENSMUSG00000031610	scrapie responsive gene 1 [Source:MGI Symbol;Acc:MGI:1328308]	MGI:1328308	Scrg1	8	57455923	57477585	1
ENSMUSG00000048186	76.7334	94.701	58.7657	0.620539	-0.688405	0.0228423	0.821404	0.0262039	0.0384758	ENSMUSG00000048186	BEN domain containing 7 [Source:MGI Symbol;Acc:MGI:2443100]	MGI:2443100	Bend7	2	4717831	4802142	1
ENSMUSG00000024286	2650.78	2411.82	2889.73	1.19815	0.260812	0.0484848	1	0.0044399	0.0132659	ENSMUSG00000024286	cyclin Y [Source:MGI Symbol;Acc:MGI:1915224]	MGI:1915224	Ccny	18	9314044	9450150	-1
ENSMUSG00000024975	1578.99	1436.75	1721.24	1.19801	0.260643	0.119335	1	0.0180016	0.0137974	ENSMUSG00000024975	programmed cell death 4 [Source:MGI Symbol;Acc:MGI:107490]	MGI:107490	Pdcd4	19	53892231	53929861	1
ENSMUSG00000055214	42.3467	30.0408	54.6525	1.81927	0.863363	0.0232691	0.834047	-0.00945954	0.0655844	ENSMUSG00000055214	phospholipase D family, member 5 [Source:MGI Symbol;Acc:MGI:2442056]	MGI:2442056	Pld5	1	175962306	176275312	-1
ENSMUSG00000001986	504.676	459.253	550.098	1.19781	0.260399	0.0573504	1	0.00888525	0.0165325	ENSMUSG00000001986	glutamate receptor, ionotropic, AMPA3 (alpha 3) [Source:MGI Symbol;Acc:MGI:95810]	MGI:95810	Gria3	X	41400854	41678601	1
ENSMUSG00000079330	1031.66	938.872	1124.45	1.19767	0.260225	0.205857	1	0.0170135	0.0145689	ENSMUSG00000079330	LEM domain containing 1 [Source:MGI Symbol;Acc:MGI:1922403]	MGI:1922403	Lemd1	1	132191431	132259227	1
ENSMUSG00000029832	175.302	204.319	146.284	0.715959	-0.482052	0.0233533	0.835514	0.0120323	0.0237925	ENSMUSG00000029832	nuclear factor, erythroid derived 2, like 3 [Source:MGI Symbol;Acc:MGI:1339958]	MGI:1339958	Nfe2l3	6	51432670	51458768	1
ENSMUSG00000003469	331.567	405.453	257.682	0.63554	-0.653944	0.0235575	0.838643	0.0483787	0.0183787	ENSMUSG00000003469	phytanoyl-CoA hydroxylase interacting protein [Source:MGI Symbol;Acc:MGI:1860417]	MGI:1860417	Phyhip	14	70457476	70468832	1
ENSMUSG00000027597	766.163	697.289	835.037	1.19755	0.260082	0.0752414	1	-0.000282025	0.0151384	ENSMUSG00000027597	S-adenosylhomocysteine hydrolase [Source:MGI Symbol;Acc:MGI:87968]	MGI:87968	Ahcy	2	155059310	155074497	-1
ENSMUSG00000053399	153.297	188.989	117.604	0.622282	-0.68436	0.0236157	0.838643	0.0585212	0.0244019	ENSMUSG00000053399	a disintegrin-like and metallopeptidase (reprolysin type) with thrombospondin type 1 motif, 18 [Source:MGI Symbol;Acc:MGI:2442600]	MGI:2442600	Adamts18	8	113697126	113848615	-1
ENSMUSG00000022965	1715.56	1561.61	1869.51	1.19717	0.259623	0.039942	1	0.0119434	0.0136908	ENSMUSG00000022965	interferon gamma receptor 2 [Source:MGI Symbol;Acc:MGI:107654]	MGI:107654	Ifngr2	16	91547072	91565169	1
ENSMUSG00000027359	527.732	480.436	575.028	1.19689	0.259289	0.244403	1	0.0224683	0.0166661	ENSMUSG00000027359	solute carrier family 27 (fatty acid transporter), member 2 [Source:MGI Symbol;Acc:MGI:1347099]	MGI:1347099	Slc27a2	2	126552407	126588243	1
ENSMUSG00000038900	17867.9	16266.9	19468.8	1.19684	0.25923	0.0267911	0.902808	0.010722	0.0125993	ENSMUSG00000038900	ribosomal protein L12 [Source:MGI Symbol;Acc:MGI:98002]	MGI:98002	Rpl12	2	32961559	32965345	1
ENSMUSG00000009075	47.3654	34.9911	59.7398	1.70729	0.771704	0.0238921	0.844223	-0.00610277	0.0563885	ENSMUSG00000009075	calcium binding protein 7 [Source:MGI Symbol;Acc:MGI:2183437]	MGI:2183437	Cabp7	11	4736892	4746778	-1
ENSMUSG00000081309	6.33854	2.13908	10.538	4.92642	2.30054	0.0239148	0.844223	-0.0580278	0.306018	ENSMUSG00000081309	predicted gene 12397 [Source:MGI Symbol;Acc:MGI:3649202]	MGI:3649202	Gm12397	4	40912741	40913355	-1
ENSMUSG00000034687	247.404	290.565	204.243	0.702915	-0.508578	0.0239794	0.845338	0.0399154	0.0207484	ENSMUSG00000034687	Fraser syndrome 1 homolog (human) [Source:MGI Symbol;Acc:MGI:2385368]	MGI:2385368	Fras1	5	96373955	96784728	1
ENSMUSG00000023043	3.36276	6.13265	0.592867	0.0966739	-3.37073	0.0240589	0.845817	0.353715	0.678886	ENSMUSG00000023043	keratin 18 [Source:MGI Symbol;Acc:MGI:96692]	MGI:96692	Krt18	15	102028216	102032026	1
ENSMUSG00000053626	51.7492	64.1784	39.32	0.612668	-0.706822	0.0240405	0.845817	0.0813312	0.0466453	ENSMUSG00000053626	tolloid-like [Source:MGI Symbol;Acc:MGI:106923]	MGI:106923	Tll1	8	64014770	64205993	-1
ENSMUSG00000033849	310.664	365.745	255.584	0.698805	-0.517039	0.0241631	0.846111	0.0398776	0.0181563	ENSMUSG00000033849	UDP-Gal:betaGlcNAc beta 1,3-galactosyltransferase, polypeptide 2 [Source:MGI Symbol;Acc:MGI:1349461]	MGI:1349461	B3galt2	1	143640664	143654614	1
ENSMUSG00000032398	557.462	507.616	607.309	1.19639	0.258693	0.0989007	1	0.00287521	0.0162103	ENSMUSG00000032398	small nuclear RNA activating complex, polypeptide 5 [Source:MGI Symbol;Acc:MGI:1914282]	MGI:1914282	Snapc5	9	64179297	64182684	1
ENSMUSG00000101462	21.8818	13.4974	30.2661	2.24237	1.16502	0.0241026	0.846111	0.147328	0.117865	ENSMUSG00000101462	predicted gene 3052 [Source:MGI Symbol;Acc:MGI:3781230]	MGI:3781230	Gm3052	1	34415050	34417986	-1
ENSMUSG00000024064	288.172	348.907	227.437	0.651854	-0.617379	0.0243078	0.849752	0.0505443	0.0193218	ENSMUSG00000024064	UDP-N-acetyl-alpha-D-galactosamine:polypeptide N-acetylgalactosaminyltransferase 14 [Source:MGI Symbol;Acc:MGI:1918935]	MGI:1918935	Galnt14	17	73493228	73710453	-1
ENSMUSG00000031604	2764.03	2517.34	3010.72	1.19599	0.258207	0.0371165	1	0.00491612	0.013229	ENSMUSG00000031604	methylsterol monoxygenase 1 [Source:MGI Symbol;Acc:MGI:1913484]	MGI:1913484	Msmo1	8	64718139	64733792	-1
ENSMUSG00000020865	9.35341	4.80421	13.9026	2.89384	1.53298	0.0245829	0.85219	0.140069	0.14887	ENSMUSG00000020865	ATP-binding cassette, sub-family C (CFTR/MRP), member 3 [Source:MGI Symbol;Acc:MGI:1923658]	MGI:1923658	Abcc3	11	94343295	94392997	-1
ENSMUSG00000037315	756.159	688.676	823.641	1.19598	0.258189	0.166219	1	0.010867	0.0153417	ENSMUSG00000037315	jade family PHD finger 3 [Source:MGI Symbol;Acc:MGI:2148019]	MGI:2148019	Jade3	X	20425688	20519939	1
ENSMUSG00000073940	1510.65	1375.86	1645.45	1.19594	0.258146	0.283094	1	0.0605338	0.0138375	ENSMUSG00000073940	hemoglobin, beta adult t chain [Source:MGI Symbol;Acc:MGI:5474850]	MGI:5474850	Hbb-bt	7	103812524	103813996	-1
ENSMUSG00000032939	1521.22	1385.5	1656.95	1.19593	0.258129	0.115722	1	0.0102117	0.0138189	ENSMUSG00000032939	nucleoporin 93 [Source:MGI Symbol;Acc:MGI:1919055]	MGI:1919055	Nup93	8	94214597	94315066	1
ENSMUSG00000055409	309.025	401.208	216.841	0.54047	-0.887714	0.0246152	0.85219	0.108368	0.0178197	ENSMUSG00000055409	NEL-like 1 [Source:MGI Symbol;Acc:MGI:2443902]	MGI:2443902	Nell1	7	49974864	50865255	1
ENSMUSG00000071267	382.399	348.299	416.498	1.19581	0.257984	0.209007	1	0.0107117	0.0178543	ENSMUSG00000071267	zinc finger protein 942 [Source:MGI Symbol;Acc:MGI:1920483]	MGI:1920483	Zfp942	17	21926960	21962464	-1
ENSMUSG00000080002	5.99609	10.8256	1.16659	0.107762	-3.21408	0.0246386	0.85219	0.494578	0.353346	ENSMUSG00000080002	predicted pseudogene 5566 [Source:MGI Symbol;Acc:MGI:3648428]	MGI:3648428	Gm5566	5	149660765	149661223	-1
ENSMUSG00000079442	992.226	904.111	1080.34	1.19492	0.256915	0.10101	1	0.00439116	0.0146359	ENSMUSG00000079442	ST6 (alpha-N-acetyl-neuraminyl-2,3-beta-galactosyl-1,3)-N-acetylgalactosaminide alpha-2,6-sialyltransferase 4 [Source:MGI Symbol;Acc:MGI:1341894]	MGI:1341894	St6galnac4	2	32587095	32599698	1
ENSMUSG00000052133	1040.52	948.117	1132.92	1.19492	0.25691	0.348819	1	0.0511108	0.014413	ENSMUSG00000052133	sema domain, seven thrombospondin repeats (type 1 and type 1-like), transmembrane domain (TM) and short cytoplasmic domain, (semaphorin) 5B [Source:MGI Symbol;Acc:MGI:107555]	MGI:107555	Sema5b	16	35541145	35664732	1
ENSMUSG00000057914	247.068	287.754	206.381	0.717212	-0.479528	0.0249033	0.857877	0.0333642	0.0200802	ENSMUSG00000057914	calcium channel, voltage-dependent, beta 2 subunit [Source:MGI Symbol;Acc:MGI:894644]	MGI:894644	Cacnb2	2	14603088	14987908	1
ENSMUSG00000032534	1470.93	1340.5	1601.35	1.19459	0.256513	0.366602	1	0.0337433	0.0139347	ENSMUSG00000032534	centrosomal protein 63 [Source:MGI Symbol;Acc:MGI:2158560]	MGI:2158560	Cep63	9	102584598	102626534	-1
ENSMUSG00000026321	58.8931	46.7285	71.0577	1.52065	0.604688	0.0251453	0.863647	0.0194517	0.052692	ENSMUSG00000026321	tumor necrosis factor receptor superfamily, member 11a, NFKB activator [Source:MGI Symbol;Acc:MGI:1314891]	MGI:1314891	Tnfrsf11a	1	105780718	105847981	1
ENSMUSG00000037705	39.7985	52.8214	26.7757	0.50691	-0.9802	0.0251717	0.863647	0.0932279	0.061264	ENSMUSG00000037705	tectorin alpha [Source:MGI Symbol;Acc:MGI:109575]	MGI:109575	Tecta	9	42329619	42399929	-1
ENSMUSG00000024013	155.816	132.816	178.816	1.34634	0.429046	0.0252437	0.864958	0.0160393	0.0257061	ENSMUSG00000024013	FYVE, RhoGEF and PH domain containing 2 [Source:MGI Symbol;Acc:MGI:1347084]	MGI:1347084	Fgd2	17	29360914	29379660	1
ENSMUSG00000032911	399.466	364.079	434.852	1.19439	0.256272	0.111002	1	0.0168544	0.017517	ENSMUSG00000032911	chondroitin sulfate proteoglycan 4 [Source:MGI Symbol;Acc:MGI:2153093]	MGI:2153093	Cspg4	9	56865104	56899870	1
ENSMUSG00000021573	1076.31	980.988	1171.63	1.19433	0.256206	0.102515	1	0.0229356	0.0144882	ENSMUSG00000021573	tubulin polymerization promoting protein [Source:MGI Symbol;Acc:MGI:1920198]	MGI:1920198	Tppp	13	74009407	74035753	1
ENSMUSG00000063646	2191.85	1997.89	2385.8	1.19416	0.255996	0.0439085	1	0.00440336	0.0134534	ENSMUSG00000063646	janus kinase and microtubule interacting protein 1 [Source:MGI Symbol;Acc:MGI:1923321]	MGI:1923321	Jakmip1	5	37028335	37148001	1
ENSMUSG00000021091	4.66869	7.86929	1.4681	0.18656	-2.42229	0.0260314	0.886034	-0.0914871	0.394526	ENSMUSG00000021091	serine (or cysteine) peptidase inhibitor, clade A, member 3N [Source:MGI Symbol;Acc:MGI:105045]	MGI:105045	Serpina3n	12	104406729	104414329	1
ENSMUSG00000058260	18.9273	26.8913	10.9634	0.407692	-1.29445	0.0260158	0.886034	0.283534	0.0854522	ENSMUSG00000058260	serine (or cysteine) peptidase inhibitor, clade A (alpha-1 antiproteinase, antitrypsin), member 9 [Source:MGI Symbol;Acc:MGI:1919157]	MGI:1919157	Serpina9	12	103994743	104013755	-1
ENSMUSG00000026674	98.2518	78.4854	118.018	1.5037	0.588513	0.0262482	0.889872	0.0319356	0.0332225	ENSMUSG00000026674	discoidin domain receptor family, member 2 [Source:MGI Symbol;Acc:MGI:1345277]	MGI:1345277	Ddr2	1	169972307	170110762	-1
ENSMUSG00000055069	90.2477	73.7716	106.724	1.44668	0.532745	0.0262476	0.889872	0.00491464	0.0358088	ENSMUSG00000055069	RAB39, member RAS oncogene family [Source:MGI Symbol;Acc:MGI:2442855]	MGI:2442855	Rab39	9	53684110	53706232	-1
ENSMUSG00000058454	2178.78	1986.67	2370.89	1.1934	0.255076	0.0509878	1	0.00270702	0.0134229	ENSMUSG00000058454	7-dehydrocholesterol reductase [Source:MGI Symbol;Acc:MGI:1298378]	MGI:1298378	Dhcr7	7	143823145	143848410	1
ENSMUSG00000033316	2002.8	1826.81	2178.79	1.19267	0.254199	0.0515587	1	0.00375139	0.0135436	ENSMUSG00000033316	UDP-N-acetyl-alpha-D-galactosamine:polypeptide N-acetylgalactosaminyltransferase 9 [Source:MGI Symbol;Acc:MGI:2677965]	MGI:2677965	Galnt9	5	110544355	110621380	1
ENSMUSG00000045968	80.7475	62.9875	98.5074	1.56392	0.645168	0.0263652	0.891484	0.0373499	0.0373777	ENSMUSG00000045968	transmembrane epididymal family member 2 [Source:MGI Symbol;Acc:MGI:1923273]	MGI:1923273	Teddm2	1	153849542	153900228	-1
ENSMUSG00000003872	315.885	362.131	269.638	0.744587	-0.425488	0.026603	0.898341	0.0106471	0.0192765	ENSMUSG00000003872	lin-7 homolog B (C. elegans) [Source:MGI Symbol;Acc:MGI:1330858]	MGI:1330858	Lin7b	7	45367891	45370583	-1
ENSMUSG00000025289	543.078	495.504	590.652	1.19202	0.253412	0.0919134	1	0.0221194	0.0161004	ENSMUSG00000025289	peroxiredoxin 4 [Source:MGI Symbol;Acc:MGI:1859815]	MGI:1859815	Prdx4	X	155323918	155340754	-1
ENSMUSG00000039747	1992.49	1818.28	2166.7	1.19162	0.252923	0.0475263	1	0.00902275	0.0135567	ENSMUSG00000039747	ORAI calcium release-activated calcium modulator 2 [Source:MGI Symbol;Acc:MGI:2443195]	MGI:2443195	Orai2	5	136147459	136170713	-1
ENSMUSG00000038372	798.342	728.613	868.072	1.1914	0.252662	0.0763323	1	0.00839211	0.0151503	ENSMUSG00000038372	GDP-mannose 4, 6-dehydratase [Source:MGI Symbol;Acc:MGI:1891112]	MGI:1891112	Gmds	13	31819579	32338712	-1
ENSMUSG00000032475	447.787	408.848	486.727	1.19048	0.251547	0.0688687	1	0.0167597	0.0171643	ENSMUSG00000032475	non-catalytic region of tyrosine kinase adaptor protein 1 [Source:MGI Symbol;Acc:MGI:109601]	MGI:109601	Nck1	9	100492293	100546134	-1
ENSMUSG00000097378	14.9849	21.3468	8.62309	0.403953	-1.30774	0.0271398	0.910477	0.0410469	0.11505	ENSMUSG00000097378	RIKEN cDNA B230208H11 gene [Source:MGI Symbol;Acc:MGI:2443719]	MGI:2443719	B230208H11Rik	10	12916648	12923100	-1	NR_038028
ENSMUSG00000030530	1145.28	1045.76	1244.8	1.19033	0.251363	0.124224	1	0.000698067	0.0142966	ENSMUSG00000030530	furin (paired basic amino acid cleaving enzyme) [Source:MGI Symbol;Acc:MGI:97513]	MGI:97513	Furin	7	80388585	80405436	-1
ENSMUSG00000032174	249.291	322.188	176.394	0.547488	-0.8691	0.0273562	0.915346	0.0895396	0.0201521	ENSMUSG00000032174	intercellular adhesion molecule 5, telencephalin [Source:MGI Symbol;Acc:MGI:109430]	MGI:109430	Icam5	9	21032038	21039036	1
ENSMUSG00000033111	430.592	393.213	467.972	1.19012	0.251109	0.270872	1	0.0121895	0.0172132	ENSMUSG00000033111	RIKEN cDNA 3830406C13 gene [Source:MGI Symbol;Acc:MGI:1917937]	MGI:1917937	3830406C13Rik	14	12284209	12303231	1
ENSMUSG00000024533	2971.16	2713.53	3228.8	1.18989	0.250826	0.071917	1	0.00474589	0.0131732	ENSMUSG00000024533	spire homolog 1 (Drosophila) [Source:MGI Symbol;Acc:MGI:1915416]	MGI:1915416	Spire1	18	67488209	67552777	-1
ENSMUSG00000052629	196.957	169.528	224.386	1.32359	0.404462	0.0280311	0.934274	0.0222606	0.0235274	ENSMUSG00000052629	predicted gene 9885 [Source:MGI Symbol;Acc:MGI:3641726]	MGI:3641726	Gm9885	7	78578830	78581038	1
ENSMUSG00000026469	13320.2	12165.7	14474.7	1.1898	0.250713	0.077164	1	0.00994097	0.0126385	ENSMUSG00000026469	xenotropic and polytropic retrovirus receptor 1 [Source:MGI Symbol;Acc:MGI:97932]	MGI:97932	Xpr1	1	155275701	155417415	-1
ENSMUSG00000016995	142.123	116.766	167.481	1.43433	0.520381	0.0284255	0.939791	0.0284569	0.0268032	ENSMUSG00000016995	matrilin 4 [Source:MGI Symbol;Acc:MGI:1328314]	MGI:1328314	Matn4	2	164389393	164405160	-1
ENSMUSG00000019916	724.669	661.902	787.437	1.18966	0.250548	0.256138	1	0.0290814	0.0150567	ENSMUSG00000019916	procollagen-proline, 2-oxoglutarate 4-dioxygenase (proline 4-hydroxylase), alpha 1 polypeptide [Source:MGI Symbol;Acc:MGI:97463]	MGI:97463	P4ha1	10	59323296	59373304	1
ENSMUSG00000045216	3430.57	3133.89	3727.26	1.18934	0.250161	0.0513817	1	0.00305502	0.0130801	ENSMUSG00000045216	heparan sulfate 6-O-sulfotransferase 1 [Source:MGI Symbol;Acc:MGI:1354958]	MGI:1354958	Hs6st1	1	36068400	36106446	1
ENSMUSG00000041616	2.50062	4.68059	0.320652	0.0685067	-3.86761	0.0283915	0.939791	0.791113	0.603911	ENSMUSG00000041616	natriuretic peptide type A [Source:MGI Symbol;Acc:MGI:97367]	MGI:97367	Nppa	4	148000722	148002079	1
ENSMUSG00000000085	3856.11	3522.81	4189.41	1.18923	0.250023	0.0918999	1	0.00419149	0.0130267	ENSMUSG00000000085	sex comb on midleg homolog 1 [Source:MGI Symbol;Acc:MGI:1352762]	MGI:1352762	Scmh1	4	120405281	120530186	1
ENSMUSG00000100475	32.8985	42.2215	23.5755	0.558378	-0.840686	0.0284311	0.939791	0.0170514	0.0627759	ENSMUSG00000100475	predicted gene 29543 [Source:MGI Symbol;Acc:MGI:5580249]	MGI:5580249	Gm29543	13	96133369	96134335	1
ENSMUSG00000032394	115.925	141.421	90.4284	0.639428	-0.645146	0.028504	0.940267	0.0556119	0.0281147	ENSMUSG00000032394	immunoglobulin superfamily, DCC subclass, member 3 [Source:MGI Symbol;Acc:MGI:1202390]	MGI:1202390	Igdcc3	9	65141154	65185857	1
ENSMUSG00000023845	300.148	339.187	261.109	0.769807	-0.377432	0.02874	0.946835	0.0181106	0.0189079	ENSMUSG00000023845	leucyl/cystinyl aminopeptidase [Source:MGI Symbol;Acc:MGI:2387123]	MGI:2387123	Lnpep	17	17527723	17624489	-1
ENSMUSG00000062202	4511.78	4122.13	4901.43	1.18905	0.249815	0.0875686	1	0.00156189	0.0129464	ENSMUSG00000062202	BTB (POZ) domain containing 9 [Source:MGI Symbol;Acc:MGI:1916625]	MGI:1916625	Btbd9	17	30215524	30576287	-1
ENSMUSG00000091272	3.95104	6.69605	1.20603	0.18011	-2.47305	0.028916	0.950192	0.443216	0.508108	ENSMUSG00000091272	predicted gene, 17641 [Source:MGI Symbol;Acc:MGI:4937275]	MGI:4937275	Gm17641	3	68867917	68870266	-1
ENSMUSG00000033356	210.98	175.2	246.761	1.40845	0.494108	0.0290521	0.951733	0.0291296	0.0215961	ENSMUSG00000033356	pseudouridylate synthase 7 homolog (S. cerevisiae)-like [Source:MGI Symbol;Acc:MGI:1926145]	MGI:1926145	Pus7l	15	94522688	94543547	-1
ENSMUSG00000046699	151.569	184.764	118.374	0.640677	-0.642331	0.0290379	0.951733	0.0492116	0.024486	ENSMUSG00000046699	SLIT and NTRK-like family, member 4 [Source:MGI Symbol;Acc:MGI:2442509]	MGI:2442509	Slitrk4	X	64264885	64276996	-1
ENSMUSG00000085287	95.6629	75.9645	115.361	1.51862	0.602762	0.0291112	0.951733	0.0533374	0.0371257	ENSMUSG00000085287	RIKEN cDNA 4833418N02 gene [Source:MGI Symbol;Acc:MGI:1921847]	MGI:1921847	4833418N02Rik	17	87274886	87282814	-1	NR_015506
ENSMUSG00000105945	40.4292	51.1976	29.6608	0.579339	-0.787519	0.0290802	0.951733	0.026694	0.0664443	ENSMUSG00000105945				3	59002471	59006158	-1
ENSMUSG00000022179	231.213	262.408	200.017	0.762238	-0.391687	0.0291956	0.95201	0.010433	0.0208385	ENSMUSG00000022179	RIKEN cDNA 4931414P19 gene [Source:MGI Symbol;Acc:MGI:1921609]	MGI:1921609	4931414P19Rik	14	54583663	54605908	-1
ENSMUSG00000000794	379.654	346.888	412.42	1.18892	0.249646	0.103526	1	0.0148322	0.0179169	ENSMUSG00000000794	potassium intermediate/small conductance calcium-activated channel, subfamily N, member 3 [Source:MGI Symbol;Acc:MGI:2153183]	MGI:2153183	Kcnn3	3	89520164	89675132	1
ENSMUSG00000025417	851.224	777.769	924.678	1.18889	0.24961	0.165579	1	0.00289909	0.0148528	ENSMUSG00000025417	phosphatidylinositol-5-phosphate 4-kinase, type II, gamma [Source:MGI Symbol;Acc:MGI:2152214]	MGI:2152214	Pip4k2c	10	127197067	127211622	-1
ENSMUSG00000078429	2323.76	2123.25	2524.28	1.18887	0.249595	0.357297	1	0.0382629	0.0133381	ENSMUSG00000078429	CTD (carboxy-terminal domain, RNA polymerase II, polypeptide A) small phosphatase 2 [Source:MGI Symbol;Acc:MGI:1098748]	MGI:1098748	Ctdsp2	10	126978717	126999975	1
ENSMUSG00000007039	4645.63	4245	5046.27	1.18876	0.249455	0.445077	1	0.0907358	0.0128984	ENSMUSG00000007039	dimethylarginine dimethylaminohydrolase 2 [Source:MGI Symbol;Acc:MGI:1859016]	MGI:1859016	Ddah2	17	35059035	35062095	1
ENSMUSG00000030898	93.6499	75.7463	111.553	1.47272	0.558487	0.0299044	0.970249	0.0248159	0.0377926	ENSMUSG00000030898	cholecystokinin B receptor [Source:MGI Symbol;Acc:MGI:99479]	MGI:99479	Cckbr	7	105425817	105470898	1
ENSMUSG00000028645	1727.52	1578.72	1876.33	1.18851	0.249153	0.311536	1	0.0424236	0.0135971	ENSMUSG00000028645	solute carrier family 2 (facilitated glucose transporter), member 1 [Source:MGI Symbol;Acc:MGI:95755]	MGI:95755	Slc2a1	4	119108711	119137983	1
ENSMUSG00000089665	75.6271	60.9131	90.3411	1.48312	0.568631	0.0300744	0.973303	0.0203556	0.0379408	ENSMUSG00000089665	Foxo1 corepressor [Source:MGI Symbol;Acc:MGI:1915484]	MGI:1915484	Fcor	8	3671188	3672336	-1
ENSMUSG00000025932	133.55	156.48	110.619	0.706916	-0.500388	0.030287	0.978046	-0.000223495	0.0266701	ENSMUSG00000025932	eyes absent 1 homolog (Drosophila) [Source:MGI Symbol;Acc:MGI:109344]	MGI:109344	Eya1	1	14168954	14310235	-1
ENSMUSG00000034006	1788.89	1635.13	1942.65	1.18807	0.248619	0.0612015	1	0.00224693	0.0136377	ENSMUSG00000034006	PQ loop repeat containing 1 [Source:MGI Symbol;Acc:MGI:1914193]	MGI:1914193	Pqlc1	18	80253292	80292725	1
ENSMUSG00000085767	462.999	423.27	502.729	1.18773	0.248201	0.600455	1	0.118246	0.0171187	ENSMUSG00000085767	predicted gene 13563 [Source:MGI Symbol;Acc:MGI:3652052]	MGI:3652052	Gm13563	2	26381526	26389018	1
ENSMUSG00000104184	198.166	228.354	167.978	0.735602	-0.443003	0.0304246	0.980642	0.00757219	0.022953	ENSMUSG00000104184	predicted gene, 37818 [Source:MGI Symbol;Acc:MGI:5611046]	MGI:5611046	Gm37818	11	18884623	18887791	-1
ENSMUSG00000023367	161.888	190.348	133.428	0.700967	-0.512581	0.0306971	0.982708	0.00675963	0.0240861	ENSMUSG00000023367	transmembrane protein 176A [Source:MGI Symbol;Acc:MGI:1913308]	MGI:1913308	Tmem176a	6	48841483	48845364	1
ENSMUSG00000066838	341.536	312.256	370.817	1.18754	0.247981	0.207043	1	0.020822	0.0188884	ENSMUSG00000066838	zinc finger protein 772 [Source:MGI Symbol;Acc:MGI:2385265]	MGI:2385265	Zfp772	7	7202122	7209998	-1
ENSMUSG00000053199	965.631	882.86	1048.4	1.18751	0.247936	0.35186	1	0.0424012	0.0146739	ENSMUSG00000053199	Rho GTPase activating protein 20 [Source:MGI Symbol;Acc:MGI:2445175]	MGI:2445175	Arhgap20	9	51765337	51853856	1
ENSMUSG00000027630	1367.94	1250.68	1485.19	1.1875	0.247933	0.103189	1	-3.80573e-05	0.0139708	ENSMUSG00000027630	transducin (beta)-like 1X-linked receptor 1 [Source:MGI Symbol;Acc:MGI:2441730]	MGI:2441730	Tbl1xr1	3	22076652	22216594	1
ENSMUSG00000018809	557.046	509.306	604.785	1.18747	0.247889	0.18681	1	0.00536866	0.0163187	ENSMUSG00000018809	SET and MYND domain containing 4 [Source:MGI Symbol;Acc:MGI:2442796]	MGI:2442796	Smyd4	11	75348433	75405705	1
ENSMUSG00000006471	1381.43	1263.37	1499.48	1.18689	0.247182	0.324863	1	0.0256717	0.0140073	ENSMUSG00000006471	NADPH dependent diflavin oxidoreductase 1 [Source:MGI Symbol;Acc:MGI:1926047]	MGI:1926047	Ndor1	2	25244821	25256022	-1
ENSMUSG00000006218	1082.99	990.455	1175.52	1.18685	0.247141	0.0644391	1	0.00842287	0.014434	ENSMUSG00000006218	family with sequence similarity 131, member C [Source:MGI Symbol;Acc:MGI:2685539]	MGI:2685539	Fam131c	4	141368220	141384175	1
ENSMUSG00000096934	15.0337	8.13645	21.9309	2.6954	1.4305	0.0308912	0.984835	0.0235394	0.19822	ENSMUSG00000096934	predicted gene, 26658 [Source:MGI Symbol;Acc:MGI:5477152]	MGI:5477152	Gm26658	18	31440318	31449099	1
ENSMUSG00000037984	366.797	335.509	398.084	1.18651	0.246721	0.554543	1	0.312313	0.0160873	ENSMUSG00000037984	neurogenic differentiation 6 [Source:MGI Symbol;Acc:MGI:106593]	MGI:106593	Neurod6	6	55677818	55681263	-1
ENSMUSG00000034595	1680.46	1537.24	1823.69	1.18635	0.246525	0.191658	1	0.0262861	0.0137048	ENSMUSG00000034595	protein phosphatase 1, regulatory subunit 18 [Source:MGI Symbol;Acc:MGI:1923698]	MGI:1923698	Ppp1r18	17	35865593	35875596	1
ENSMUSG00000049148	344.695	421.984	267.406	0.633688	-0.658156	0.0313694	0.996366	0.0572096	0.0180121	ENSMUSG00000049148	phosphatidylinositol-specific phospholipase C, X domain containing 3 [Source:MGI Symbol;Acc:MGI:2442605]	MGI:2442605	Plcxd3	15	4375491	4575553	1
ENSMUSG00000039899	151.011	127.4	174.621	1.37065	0.45486	0.031517	0.999816	0.00954162	0.0270539	ENSMUSG00000039899	fibrinogen-like protein 2 [Source:MGI Symbol;Acc:MGI:103266]	MGI:103266	Fgl2	5	21372642	21378374	1
ENSMUSG00000046605	413.955	378.713	449.197	1.18612	0.246244	0.326237	1	0.0286994	0.0176826	ENSMUSG00000046605	UDP-GlcNAc:betaGal beta-1,3-N-acetylglucosaminyltransferase-like 1 [Source:MGI Symbol;Acc:MGI:2441705]	MGI:2441705	B3gntl1	11	121616197	121673153	-1
ENSMUSG00000000028	145.576	160.99	130.162	0.80851	-0.306663	0.773242	1	0.566658	0.0238834	ENSMUSG00000000028	cell division cycle 45 [Source:MGI Symbol;Acc:MGI:1338073]	MGI:1338073	Cdc45	16	18780447	18811987	-1
ENSMUSG00000027894	4371.44	3999.85	4743.03	1.1858	0.245864	0.052425	1	0.00956327	0.0129674	ENSMUSG00000027894	solute carrier family 6 (neurotransmitter transporter), member 17 [Source:MGI Symbol;Acc:MGI:2442535]	MGI:2442535	Slc6a17	3	107467543	107518018	-1
ENSMUSG00000000037	287.323	290.182	284.464	0.980296	-0.0287103	0.825704	1	0.0235951	0.0201176	ENSMUSG00000000037	sex comb on midleg-like 2 (Drosophila) [Source:MGI Symbol;Acc:MGI:1340042]	MGI:1340042	Scml2	X	161117193	161258213	1
ENSMUSG00000000049	8.01966	9.51548	6.52384	0.685602	-0.544556	0.543583	1	0.127025	0.233085	ENSMUSG00000000049	apolipoprotein H [Source:MGI Symbol;Acc:MGI:88058]	MGI:88058	Apoh	11	108343354	108414396	1
ENSMUSG00000028073	399.225	365.318	433.132	1.18563	0.245653	0.314167	1	0.0170079	0.0178358	ENSMUSG00000028073	platelet endothelial aggregation receptor 1 [Source:MGI Symbol;Acc:MGI:1920432]	MGI:1920432	Pear1	3	87747890	87824306	-1
ENSMUSG00000000058	90.1522	88.4207	91.8836	1.03916	0.0554219	0.923055	1	0.0128066	0.0351739	ENSMUSG00000000058	caveolin 2 [Source:MGI Symbol;Acc:MGI:107571]	MGI:107571	Cav2	6	17281185	17289115	1
ENSMUSG00000011256	1615.6	1478.47	1752.74	1.18551	0.245502	0.153572	1	0.00302744	0.0137689	ENSMUSG00000011256	a disintegrin and metallopeptidase domain 19 (meltrin beta) [Source:MGI Symbol;Acc:MGI:105377]	MGI:105377	Adam19	11	46055992	46147343	1
ENSMUSG00000032537	7738.3	7085.9	8390.7	1.18414	0.243841	0.0307479	0.982708	0.00691864	0.0127608	ENSMUSG00000032537	Eph receptor B1 [Source:MGI Symbol;Acc:MGI:1096337]	MGI:1096337	Ephb1	9	101922128	102354693	-1
ENSMUSG00000046402	4666.6	4274.25	5058.96	1.18359	0.243169	0.212744	1	0.0299742	0.0129261	ENSMUSG00000046402	retinol binding protein 1, cellular [Source:MGI Symbol;Acc:MGI:97876]	MGI:97876	Rbp1	9	98422961	98446575	1
ENSMUSG00000000093	113.829	113.578	114.081	1.00443	0.00637238	0.892004	1	0.0441309	0.0321562	ENSMUSG00000000093	T-box 2 [Source:MGI Symbol;Acc:MGI:98494]	MGI:98494	Tbx2	11	85832551	85841948	1
ENSMUSG00000000094	17.5954	23.0669	12.124	0.525602	-0.927956	0.0648793	1	-0.00815589	0.114101	ENSMUSG00000000094	T-box 4 [Source:MGI Symbol;Acc:MGI:102556]	MGI:102556	Tbx4	11	85886422	85916097	1
ENSMUSG00000000120	87.4448	100.241	74.6482	0.744684	-0.425301	0.0443191	1	0.0364037	0.035126	ENSMUSG00000000120	nerve growth factor receptor (TNFR superfamily, member 16) [Source:MGI Symbol;Acc:MGI:97323]	MGI:97323	Ngfr	11	95568818	95587735	-1
ENSMUSG00000000125	200.063	213.775	186.351	0.871717	-0.198069	0.275227	1	0.0270849	0.0230389	ENSMUSG00000000125	wingless-type MMTV integration site family, member 3 [Source:MGI Symbol;Acc:MGI:98955]	MGI:98955	Wnt3	11	103774150	103817957	1
ENSMUSG00000000126	6.64507	8.08834	5.20179	0.643122	-0.636836	0.493982	1	0.244189	0.270216	ENSMUSG00000000126	wingless-type MMTV integration site family, member 9A [Source:MGI Symbol;Acc:MGI:2446084]	MGI:2446084	Wnt9a	11	59306928	59333552	1
ENSMUSG00000029348	3058.08	2801.32	3314.83	1.18331	0.242827	0.0714339	1	0.00273598	0.0131705	ENSMUSG00000029348	aspartate beta-hydroxylase domain containing 2 [Source:MGI Symbol;Acc:MGI:1920148]	MGI:1920148	Asphd2	5	112384354	112394866	-1
ENSMUSG00000020263	403.51	369.635	437.385	1.18329	0.242803	0.34614	1	0.0271136	0.017349	ENSMUSG00000020263	adaptor protein, phosphotyrosine interaction, PH domain and leucine zipper containing 2 [Source:MGI Symbol;Acc:MGI:2384914]	MGI:2384914	Appl2	10	83600033	83648738	-1
ENSMUSG00000060260	428.458	392.635	464.282	1.18248	0.241812	0.119922	1	0.00450388	0.0174177	ENSMUSG00000060260	PWWP domain containing 2B [Source:MGI Symbol;Acc:MGI:2142008]	MGI:2142008	Pwwp2b	7	139248482	139267253	1
ENSMUSG00000052146	7918.38	7256.59	8580.17	1.1824	0.241715	0.031202	0.993509	0.0062704	0.0127412	ENSMUSG00000052146	ribosomal protein S10 [Source:MGI Symbol;Acc:MGI:1914347]	MGI:1914347	Rps10	17	27630422	27636629	-1
ENSMUSG00000027618	1726.11	1581.89	1870.34	1.18235	0.241653	0.0944286	1	0.00185559	0.0136755	ENSMUSG00000027618	nitrogen fixation gene 1 (S. cerevisiae) [Source:MGI Symbol;Acc:MGI:1316706]	MGI:1316706	Nfs1	2	156123639	156144186	-1
ENSMUSG00000028207	1284.63	1177.47	1391.79	1.18201	0.241248	0.0778598	1	0.0109637	0.0141386	ENSMUSG00000028207	aspartate-beta-hydroxylase [Source:MGI Symbol;Acc:MGI:1914186]	MGI:1914186	Asph	4	9448069	9669344	-1
ENSMUSG00000000154	19.4288	22.7972	16.0604	0.704491	-0.505346	0.268607	1	-0.00487183	0.125172	ENSMUSG00000000154	solute carrier family 22 (organic cation transporter), member 18 [Source:MGI Symbol;Acc:MGI:1336884]	MGI:1336884	Slc22a18	7	143473721	143499334	1
ENSMUSG00000000157	0.226519	0.453038	0	0	-Inf	0.917692	1	2.12292	13.4667	ENSMUSG00000000157	integrin beta 2-like [Source:MGI Symbol;Acc:MGI:1277979]	MGI:1277979	Itgb2l	16	96422288	96443619	-1
ENSMUSG00000021373	454.529	416.62	492.439	1.18199	0.241215	0.134204	1	0.0129829	0.0167328	ENSMUSG00000021373	CAP, adenylate cyclase-associated protein, 2 (yeast) [Source:MGI Symbol;Acc:MGI:1914502]	MGI:1914502	Cap2	13	46501848	46649642	1
ENSMUSG00000000167	34.6925	29.7978	39.5871	1.32853	0.409826	0.449574	1	0.0383758	0.0682928	ENSMUSG00000000167	PIH1 domain containing 2 [Source:MGI Symbol;Acc:MGI:1919864]	MGI:1919864	Pih1d2	9	50617321	50625000	1
ENSMUSG00000093071	346.521	317.681	375.361	1.18156	0.240698	0.221938	1	0.0106348	0.0182242	ENSMUSG00000093071	predicted gene, 25951 [Source:MGI Symbol;Acc:MGI:5455728]	MGI:5455728	Gm25951	4	140717043	140717106	1
ENSMUSG00000007097	2201.02	2017.88	2384.17	1.18152	0.240647	0.265733	1	0.0344004	0.0133692	ENSMUSG00000007097	ATPase, Na+/K+ transporting, alpha 2 polypeptide [Source:MGI Symbol;Acc:MGI:88106]	MGI:88106	Atp1a2	1	172271709	172298064	-1
ENSMUSG00000000182	9.42098	9.20848	9.63348	1.04615	0.065094	0.955597	1	-0.0201427	0.223137	ENSMUSG00000000182	fibroblast growth factor 23 [Source:MGI Symbol;Acc:MGI:1891427]	MGI:1891427	Fgf23	6	127072902	127082294	1
ENSMUSG00000000183	0.298289	0.596579	0	0	-Inf	0.917694	1	3.77758	10.2295	ENSMUSG00000000183	fibroblast growth factor 6 [Source:MGI Symbol;Acc:MGI:95520]	MGI:95520	Fgf6	6	127015586	127028187	1
ENSMUSG00000050002	532.29	488.011	576.569	1.18147	0.24058	0.101887	1	0.000462744	0.0163628	ENSMUSG00000050002	idnK gluconokinase homolog (E. coli) [Source:MGI Symbol;Acc:MGI:1922981]	MGI:1922981	Idnk	13	58157649	58164693	1
ENSMUSG00000034993	3613.76	3313.27	3914.25	1.18139	0.24048	0.0486713	1	0.00372051	0.0130599	ENSMUSG00000034993	vesicle amine transport protein 1 homolog (T californica) [Source:MGI Symbol;Acc:MGI:1349450]	MGI:1349450	Vat1	11	101458745	101466230	-1
ENSMUSG00000054723	589.031	540.174	637.888	1.18089	0.23988	0.254421	1	0.0272545	0.0159463	ENSMUSG00000054723	vimentin-type intermediate filament associated coiled-coil protein [Source:MGI Symbol;Acc:MGI:2146912]	MGI:2146912	Vmac	17	56713932	56717699	-1
ENSMUSG00000000202	108.588	102.452	114.724	1.11977	0.163208	0.608167	1	0.0833429	0.0290386	ENSMUSG00000000202	BTB (POZ) domain containing 17 [Source:MGI Symbol;Acc:MGI:1919264]	MGI:1919264	Btbd17	11	114791217	114795945	-1
ENSMUSG00000000204	2.44802	2.97214	1.92391	0.647316	-0.627458	0.763885	1	1.68636	1.25742	ENSMUSG00000000204	schlafen 4 [Source:MGI Symbol;Acc:MGI:1329010]	MGI:1329010	Slfn4	11	83175186	83190221	1
ENSMUSG00000059743	4719.44	4328	5110.88	1.18089	0.239873	0.0589231	1	0.00267882	0.012941	ENSMUSG00000059743	farnesyl diphosphate synthetase [Source:MGI Symbol;Acc:MGI:104888]	MGI:104888	Fdps	3	89093588	89101959	-1
ENSMUSG00000000215	0.931664	0.47296	1.39037	2.93971	1.55568	0.880058	1	1.00027	2.86726	ENSMUSG00000000215	insulin II [Source:MGI Symbol;Acc:MGI:96573]	MGI:96573	Ins2	7	142678656	142699510	-1
ENSMUSG00000000216	0.759433	0.925999	0.592867	0.640246	-0.643302	0.85871	1	0.944065	1.58197	ENSMUSG00000000216	sodium channel, nonvoltage-gated 1 gamma [Source:MGI Symbol;Acc:MGI:104695]	MGI:104695	Scnn1g	7	121734479	121768475	1
ENSMUSG00000015843	16486.6	15119.4	17853.7	1.18084	0.239819	0.0975935	1	0.014047	0.012615	ENSMUSG00000015843	retinoid X receptor gamma [Source:MGI Symbol;Acc:MGI:98216]	MGI:98216	Rxrg	1	167598384	167639623	1
ENSMUSG00000000244	1.6009	1.66612	1.53568	0.92171	-0.117614	1	1	0.0424458	1.17221	ENSMUSG00000000244	tetraspanin 32 [Source:MGI Symbol;Acc:MGI:1350360]	MGI:1350360	Tspan32	7	143005046	143019644	1
ENSMUSG00000000247	276.05	276.034	276.066	1.00012	0.00016666	0.960483	1	0.763951	0.0175977	ENSMUSG00000000247	LIM homeobox protein 2 [Source:MGI Symbol;Acc:MGI:96785]	MGI:96785	Lhx2	2	38339281	38369733	1
ENSMUSG00000030199	703.94	645.691	762.189	1.18042	0.239305	0.152524	1	0.0169805	0.0154169	ENSMUSG00000030199	ets variant 6 [Source:MGI Symbol;Acc:MGI:109336]	MGI:109336	Etv6	6	134035700	134270158	1
ENSMUSG00000000263	0.422969	0	0.845937	Inf	Inf	0.709446	1	-0.562825	5.31519	ENSMUSG00000000263	glycine receptor, alpha 1 subunit [Source:MGI Symbol;Acc:MGI:95747]	MGI:95747	Glra1	11	55514238	55608198	-1
ENSMUSG00000069094	2691.93	2469.49	2914.37	1.18015	0.238972	0.118258	1	0.0024975	0.0132468	ENSMUSG00000069094	phosphodiesterase 7A [Source:MGI Symbol;Acc:MGI:1202402]	MGI:1202402	Pde7a	3	19223108	19311322	-1
ENSMUSG00000000275	137.795	141.561	134.029	0.946796	-0.0788747	0.815949	1	-0.000693612	0.0266275	ENSMUSG00000000275	tripartite motif-containing 25 [Source:MGI Symbol;Acc:MGI:102749]	MGI:102749	Trim25	11	88999376	89020293	1
ENSMUSG00000029672	996.541	914.242	1078.84	1.18004	0.238834	0.054656	1	0.0142117	0.0145703	ENSMUSG00000029672	family with sequence similarity 3, member C [Source:MGI Symbol;Acc:MGI:107892]	MGI:107892	Fam3c	6	22306520	22356243	-1
ENSMUSG00000048251	22778.3	20901.6	24655	1.17957	0.238266	0.0804438	1	0.00555656	0.0125729	ENSMUSG00000048251	B cell leukemia/lymphoma 11B [Source:MGI Symbol;Acc:MGI:1929913]	MGI:1929913	Bcl11b	12	107910403	108003602	-1
ENSMUSG00000039706	4017.59	3686.69	4348.49	1.17951	0.238186	0.0228965	0.821841	0.01238	0.0130161	ENSMUSG00000039706	LIM domain binding 2 [Source:MGI Symbol;Acc:MGI:894670]	MGI:894670	Ldb2	5	44472132	44799680	-1
ENSMUSG00000000290	13.2501	13.6302	12.87	0.944231	-0.0827888	0.960979	1	0.00363954	0.139726	ENSMUSG00000000290	integrin beta 2 [Source:MGI Symbol;Acc:MGI:96611]	MGI:96611	Itgb2	10	77530252	77565708	1
ENSMUSG00000000296	240.901	241.699	240.104	0.993402	-0.00955068	0.714159	1	0.026669	0.0214276	ENSMUSG00000000296	tumor protein D52-like 1 [Source:MGI Symbol;Acc:MGI:1298386]	MGI:1298386	Tpd52l1	10	31332380	31445921	-1
ENSMUSG00000000301	92.4067	89.0631	95.7502	1.07508	0.104449	0.8814	1	-0.000406041	0.0342085	ENSMUSG00000000301	phosphatidylethanolamine N-methyltransferase [Source:MGI Symbol;Acc:MGI:104535]	MGI:104535	Pemt	11	59970614	60046489	-1
ENSMUSG00000000303	2.24892	2.04863	2.4492	1.19553	0.257646	0.953486	1	1.13649	1.02575	ENSMUSG00000000303	cadherin 1 [Source:MGI Symbol;Acc:MGI:88354]	MGI:88354	Cdh1	8	106603351	106670246	1
ENSMUSG00000020038	1205.77	1106.63	1304.9	1.17917	0.237771	0.0876742	1	0.00176381	0.0141886	ENSMUSG00000020038	cryptochrome 1 (photolyase-like) [Source:MGI Symbol;Acc:MGI:1270841]	MGI:1270841	Cry1	10	85131702	85185054	-1
ENSMUSG00000000317	143.067	132.556	153.578	1.15859	0.212366	0.415309	1	0.0199148	0.0265871	ENSMUSG00000000317	B cell CLL/lymphoma 6, member B [Source:MGI Symbol;Acc:MGI:1278332]	MGI:1278332	Bcl6b	11	70224128	70229798	-1
ENSMUSG00000000318	0.524809	1.04962	0	0	-Inf	0.6034	1	0.564256	3.45766	ENSMUSG00000000318	C-type lectin domain family 10, member A [Source:MGI Symbol;Acc:MGI:96975]	MGI:96975	Clec10a	11	70156197	70170834	1
ENSMUSG00000000320	3.9202	1.852	5.9884	3.23348	1.69309	0.300348	1	-0.00714061	0.609197	ENSMUSG00000000320	arachidonate 12-lipoxygenase [Source:MGI Symbol;Acc:MGI:87998]	MGI:87998	Alox12	11	70241457	70255353	-1
ENSMUSG00000000325	40.4511	41.8986	39.0037	0.930906	-0.103293	0.994748	1	0.130034	0.0579985	ENSMUSG00000000325	armadillo repeat gene deleted in velo-cardio-facial syndrome [Source:MGI Symbol;Acc:MGI:109620]	MGI:109620	Arvcf	16	18348182	18407076	1
ENSMUSG00000031970	2645.01	2427.57	2862.44	1.17914	0.237734	0.0617719	1	0.00772459	0.0132589	ENSMUSG00000031970	dysbindin (dystrobrevin binding protein 1) domain containing 1 [Source:MGI Symbol;Acc:MGI:1919435]	MGI:1919435	Dbndd1	8	123504718	123515463	-1
ENSMUSG00000020282	351.74	322.843	380.637	1.17902	0.237586	0.687079	1	0.106583	0.0184585	ENSMUSG00000020282	rhomboid family 1 (Drosophila) [Source:MGI Symbol;Acc:MGI:104328]	MGI:104328	Rhbdf1	11	32209585	32222300	-1
ENSMUSG00000039601	1542.76	1416.06	1669.46	1.17895	0.237503	0.128938	1	0.0215994	0.0138717	ENSMUSG00000039601	regulator of calcineurin 2 [Source:MGI Symbol;Acc:MGI:1858219]	MGI:1858219	Rcan2	17	43801851	44039516	1
ENSMUSG00000074259	404.235	371.038	437.432	1.17894	0.23749	0.252858	1	0.037069	0.0182232	ENSMUSG00000074259	GRAM domain containing 2 [Source:MGI Symbol;Acc:MGI:3528937]	MGI:3528937	Gramd2	9	59680144	59718874	1
ENSMUSG00000000359	8.38552	7.63281	9.13823	1.19723	0.2597	0.806006	1	-0.0694194	0.23086	ENSMUSG00000000359	rad and gem related GTP binding protein 1 [Source:MGI Symbol;Acc:MGI:1097696]	MGI:1097696	Rem1	2	152626951	152635198	1
ENSMUSG00000000365	14.7572	17.6943	11.8202	0.668024	-0.582028	0.336624	1	0.0614206	0.152942	ENSMUSG00000000365	ring finger protein 17 [Source:MGI Symbol;Acc:MGI:1353419]	MGI:1353419	Rnf17	14	56402697	56525032	1
ENSMUSG00000031861	429.597	394.506	464.688	1.1779	0.236215	0.146624	1	0.00175702	0.0170406	ENSMUSG00000031861	lysophosphatidic acid receptor 2 [Source:MGI Symbol;Acc:MGI:1858422]	MGI:1858422	Lpar2	8	69822429	69831102	1
ENSMUSG00000039629	2990.82	2746.56	3235.07	1.17786	0.236173	0.276282	1	0.0433813	0.0132351	ENSMUSG00000039629	striatin interacting protein 2 [Source:MGI Symbol;Acc:MGI:2444363]	MGI:2444363	Strip2	6	29917013	29959681	1
ENSMUSG00000038132	386.983	355.412	418.553	1.17766	0.235918	0.322715	1	0.0313241	0.0180189	ENSMUSG00000038132	RNA binding motif protein 24 [Source:MGI Symbol;Acc:MGI:3610364]	MGI:3610364	Rbm24	13	46418300	46431090	1
ENSMUSG00000000385	0.254348	0.23648	0.272215	1.15111	0.203028	1	1	-1.60245	11.9947	ENSMUSG00000000385	transmembrane protease, serine 2 [Source:MGI Symbol;Acc:MGI:1354381]	MGI:1354381	Tmprss2	16	97564684	97611195	-1
ENSMUSG00000000386	0.644803	0.47296	0.816645	1.72667	0.78799	1	1	1.48561	3.70792	ENSMUSG00000000386	MX dynamin-like GTPase 1 [Source:MGI Symbol;Acc:MGI:97243]	MGI:97243	Mx1	16	97447035	97462907	-1
ENSMUSG00000000392	2.92282	4.13461	1.71102	0.413828	-1.2729	0.338201	1	0.507362	0.599842	ENSMUSG00000000392	fibroblast activation protein [Source:MGI Symbol;Acc:MGI:109608]	MGI:109608	Fap	2	62500943	62574075	-1
ENSMUSG00000000394	12.1582	11.6479	12.6684	1.08762	0.12117	0.725696	1	0.394559	0.114318	ENSMUSG00000000394	glucagon [Source:MGI Symbol;Acc:MGI:95674]	MGI:95674	Gcg	2	62474530	62483650	-1
ENSMUSG00000041468	444.385	408.156	480.614	1.17753	0.235758	0.260093	1	0.0319315	0.0172466	ENSMUSG00000041468	G-protein coupled receptor 12 [Source:MGI Symbol;Acc:MGI:101909]	MGI:101909	Gpr12	5	146582398	146585239	-1
ENSMUSG00000000402	27.4442	22.9822	31.9061	1.3883	0.473316	0.246412	1	-0.0211143	0.0842899	ENSMUSG00000000402	EGF-like-domain, multiple 6 [Source:MGI Symbol;Acc:MGI:1858599]	MGI:1858599	Egfl6	X	166523007	166585720	-1
ENSMUSG00000049036	646.729	594.044	699.414	1.17738	0.235577	0.0643069	1	0.0130501	0.0155545	ENSMUSG00000049036	transmembrane protein 121 [Source:MGI Symbol;Acc:MGI:1916445]	MGI:1916445	Tmem121	12	113185930	113189523	1
ENSMUSG00000000411	10.6149	9.30142	11.9284	1.28242	0.358874	0.65536	1	-0.0631536	0.216769	ENSMUSG00000000411	testis-specific serine kinase 3 [Source:MGI Symbol;Acc:MGI:1929914]	MGI:1929914	Tssk3	4	129489014	129491022	-1
ENSMUSG00000033684	699.018	642.113	755.924	1.17724	0.235413	0.128347	1	0.00485028	0.0154578	ENSMUSG00000033684	quiescin Q6 sulfhydryl oxidase 1 [Source:MGI Symbol;Acc:MGI:1330818]	MGI:1330818	Qsox1	1	155776029	155812889	-1
ENSMUSG00000026456	358.355	329.187	387.523	1.17721	0.235376	0.269715	1	0.0027624	0.0186395	ENSMUSG00000026456	cytochrome b5 reductase 1 [Source:MGI Symbol;Acc:MGI:1919267]	MGI:1919267	Cyb5r1	1	134405559	134411740	1
ENSMUSG00000000435	0.136107	0	0.272215	Inf	Inf	1	1	-2.4453	22.4039	ENSMUSG00000000435	myogenic factor 5 [Source:MGI Symbol;Acc:MGI:97252]	MGI:97252	Myf5	10	107482908	107486134	-1
ENSMUSG00000058600	7726.27	7097.65	8354.9	1.17714	0.23528	0.0488921	1	0.00537671	0.0127436	ENSMUSG00000058600	ribosomal protein L30 [Source:MGI Symbol;Acc:MGI:98037]	MGI:98037	Rpl30	15	34440505	34443640	-1
ENSMUSG00000000440	9.43531	14.6225	4.24809	0.290517	-1.78331	0.0340961	1	0.088931	0.225265	ENSMUSG00000000440	peroxisome proliferator activated receptor gamma [Source:MGI Symbol;Acc:MGI:97747]	MGI:97747	Pparg	6	115361221	115490401	1
ENSMUSG00000024785	751.076	689.969	812.184	1.17713	0.235276	0.133809	1	0.00360694	0.0151848	ENSMUSG00000024785	RNA terminal phosphate cyclase-like 1 [Source:MGI Symbol;Acc:MGI:1913275]	MGI:1913275	Rcl1	19	29101375	29143843	1
ENSMUSG00000000486	30.252	25.1529	35.3512	1.40545	0.491035	0.622762	1	0.362749	0.0676642	ENSMUSG00000000486	septin 1 [Source:MGI Symbol;Acc:MGI:1858916]	MGI:1858916	Sept1	7	127214447	127218498	-1
ENSMUSG00000000489	322.656	298.332	346.981	1.16307	0.217939	0.310248	1	0.00926462	0.0190798	ENSMUSG00000000489	platelet derived growth factor, B polypeptide [Source:MGI Symbol;Acc:MGI:97528]	MGI:97528	Pdgfb	15	79995900	80014808	-1
ENSMUSG00000000530	228.612	207.238	249.986	1.20628	0.270565	0.208863	1	0.0204967	0.0217964	ENSMUSG00000000530	activin A receptor, type II-like 1 [Source:MGI Symbol;Acc:MGI:1338946]	MGI:1338946	Acvrl1	15	101128522	101145336	1
ENSMUSG00000000531	238.588	243.246	233.93	0.961698	-0.0563436	0.933342	1	0.00963337	0.0211613	ENSMUSG00000000531	GRP1 (general receptor for phosphoinositides 1)-associated scaffold protein [Source:MGI Symbol;Acc:MGI:1860303]	MGI:1860303	Grasp	15	101224207	101232755	1
ENSMUSG00000030291	517.048	475.009	559.087	1.177	0.235119	0.0989792	1	0.010683	0.0164927	ENSMUSG00000030291	mediator complex subunit 21 [Source:MGI Symbol;Acc:MGI:1347064]	MGI:1347064	Med21	6	146642547	146650602	1
ENSMUSG00000016427	1981.03	1820.63	2141.43	1.1762	0.234139	0.0397705	1	0.00864873	0.0135149	ENSMUSG00000016427	NADH dehydrogenase (ubiquinone) 1 alpha subcomplex, 1 [Source:MGI Symbol;Acc:MGI:1929511]	MGI:1929511	Ndufa1	X	37187588	37191163	-1
ENSMUSG00000000544	8.90932	9.72795	8.0907	0.831696	-0.265873	0.725205	1	1.15153	0.354555	ENSMUSG00000000544	glycoprotein A33 (transmembrane) [Source:MGI Symbol;Acc:MGI:1891703]	MGI:1891703	Gpa33	1	166130238	166166510	1
ENSMUSG00000052040	1305.67	1200.21	1411.14	1.17574	0.233575	0.115178	1	0.0123321	0.0140869	ENSMUSG00000052040	Kruppel-like factor 13 [Source:MGI Symbol;Acc:MGI:1354948]	MGI:1354948	Klf13	7	63886347	63938915	-1
ENSMUSG00000000555	163.886	170.497	157.275	0.922447	-0.116462	0.714736	1	0.0537616	0.0251929	ENSMUSG00000000555	integrin alpha 5 (fibronectin receptor alpha) [Source:MGI Symbol;Acc:MGI:96604]	MGI:96604	Itga5	15	103344289	103366763	-1
ENSMUSG00000055639	2768.42	2545.03	2991.82	1.17556	0.233342	0.168328	1	0.0355382	0.0132696	ENSMUSG00000055639	dachshund 1 (Drosophila) [Source:MGI Symbol;Acc:MGI:1277991]	MGI:1277991	Dach1	14	97786853	98169765	-1
ENSMUSG00000098051	652.84	600.167	705.513	1.17553	0.233309	0.621577	1	0.0581193	0.0155575	ENSMUSG00000098051	predicted gene, 27032 [Source:MGI Symbol;Acc:MGI:5504147]	MGI:5504147	Gm27032	2	180894105	180895220	1
ENSMUSG00000000562	5.17856	5.87625	4.48087	0.762539	-0.391117	0.724392	1	0.117227	0.381639	ENSMUSG00000000562	adenosine A3 receptor [Source:MGI Symbol;Acc:MGI:104847]	MGI:104847	Adora3	3	105870858	105908926	1
ENSMUSG00000033032	498.675	458.448	538.902	1.17549	0.233266	0.123102	1	0.00669283	0.0167807	ENSMUSG00000033032	actin filament associated protein 1-like 1 [Source:MGI Symbol;Acc:MGI:2147199]	MGI:2147199	Afap1l1	18	61730261	61786702	-1
ENSMUSG00000029552	1162.11	1068.48	1255.75	1.17527	0.232988	0.116979	1	0.0040397	0.014358	ENSMUSG00000029552	testis derived transcript [Source:MGI Symbol;Acc:MGI:105081]	MGI:105081	Tes	6	17065149	17105828	1
ENSMUSG00000072692	427.354	392.943	461.765	1.17515	0.232839	0.11804	1	0.0194211	0.0173825	ENSMUSG00000072692	ribosomal protein L37, retrotransposed [Source:MGI Symbol;Acc:MGI:3651519]	MGI:3651519	Rpl37rt	5	115102923	115110268	-1
ENSMUSG00000000579	64.6909	68.4208	60.961	0.890972	-0.166548	0.377089	1	0.0491817	0.0448135	ENSMUSG00000000579	dynein light chain Tctex-type 1C [Source:MGI Symbol;Acc:MGI:3807476]	MGI:3807476	Dynlt1c	17	6601671	6609774	1
ENSMUSG00000016664	404.92	372.385	437.455	1.17474	0.232342	0.425449	1	0.0380619	0.0173435	ENSMUSG00000016664	protein kinase C and casein kinase substrate in neurons 2 [Source:MGI Symbol;Acc:MGI:1345153]	MGI:1345153	Pacsin2	15	83375607	83464606	-1
ENSMUSG00000020576	1076.27	989.795	1162.75	1.17474	0.23234	0.103163	1	0.00192293	0.0143571	ENSMUSG00000020576	neuroblastoma amplified sequence [Source:MGI Symbol;Acc:MGI:1918419]	MGI:1918419	Nbas	12	13269127	13583810	1
ENSMUSG00000028229	398.797	366.825	430.768	1.17432	0.23182	0.455203	1	0.0259214	0.0177885	ENSMUSG00000028229	regulator of microtubule dynamics 1 [Source:MGI Symbol;Acc:MGI:1913552]	MGI:1913552	Rmdn1	4	19575162	19606932	1
ENSMUSG00000018405	500.284	460.208	540.36	1.17416	0.231633	0.125288	1	0.00092092	0.0166888	ENSMUSG00000018405	mitochondrial rRNA methyltransferase 1 homolog (S. cerevisiae) [Source:MGI Symbol;Acc:MGI:2443470]	MGI:2443470	Mrm1	11	84813061	84819515	-1
ENSMUSG00000000617	2.33972	1.65536	3.02407	1.82683	0.869346	1	1	0.931717	1.04798	ENSMUSG00000000617	glutamate receptor, metabotropic 6 [Source:MGI Symbol;Acc:MGI:1351343]	MGI:1351343	Grm6	11	50850685	50866208	1
ENSMUSG00000032625	1070.7	984.957	1156.45	1.17411	0.231569	0.134847	1	0.012398	0.0143876	ENSMUSG00000032625	thrombospondin, type I, domain containing 7A [Source:MGI Symbol;Acc:MGI:2685683]	MGI:2685683	Thsd7a	6	12311610	12749410	-1
ENSMUSG00000000628	99.3093	94.9657	103.653	1.09148	0.126281	0.706189	1	0.0907725	0.0317793	ENSMUSG00000000628	hexokinase 2 [Source:MGI Symbol;Acc:MGI:1315197]	MGI:1315197	Hk2	6	82725025	82774454	-1
ENSMUSG00000062352	990.298	911.075	1069.52	1.17391	0.231324	0.03546	1	0.0155024	0.0146661	ENSMUSG00000062352	integrin beta 1 binding protein 1 [Source:MGI Symbol;Acc:MGI:1306802]	MGI:1306802	Itgb1bp1	12	21269806	21286237	-1
ENSMUSG00000000673	0.84546	1.04962	0.641304	0.610988	-0.710783	1	1	0.46896	2.66493	ENSMUSG00000000673	3-hydroxyanthranilate 3,4-dioxygenase [Source:MGI Symbol;Acc:MGI:1349444]	MGI:1349444	Haao	17	83831356	83846790	-1
ENSMUSG00000000682	9.19962	7.83194	10.5673	1.34926	0.432164	0.547112	1	0.161399	0.219558	ENSMUSG00000000682	CD52 antigen [Source:MGI Symbol;Acc:MGI:1346088]	MGI:1346088	Cd52	4	134082448	134095082	-1
ENSMUSG00000000686	18.4047	17.5697	19.2396	1.09504	0.130982	0.630208	1	0.170741	0.120984	ENSMUSG00000000686	abhydrolase domain containing 15 [Source:MGI Symbol;Acc:MGI:1914727]	MGI:1914727	Abhd15	11	77515121	77538607	1
ENSMUSG00000000693	95.8027	95.2893	96.3161	1.01078	0.0154624	0.934868	1	0.0132098	0.033748	ENSMUSG00000000693	lysyl oxidase-like 3 [Source:MGI Symbol;Acc:MGI:1337004]	MGI:1337004	Loxl3	6	83034173	83052562	1
ENSMUSG00000000706	7.24155	7.6859	6.7972	0.884372	-0.177274	0.945671	1	0.178267	0.323744	ENSMUSG00000000706	butyrophilin, subfamily 1, member A1 [Source:MGI Symbol;Acc:MGI:103118]	MGI:103118	Btn1a1	13	23456992	23465901	-1
ENSMUSG00000033278	2804.88	2580.7	3029.06	1.17373	0.231103	0.190371	1	0.018163	0.0132021	ENSMUSG00000033278	protein tyrosine phosphatase, receptor type, M [Source:MGI Symbol;Acc:MGI:102694]	MGI:102694	Ptprm	17	66666848	67354459	-1
ENSMUSG00000058881	664.284	611.197	717.371	1.17372	0.231083	0.659734	1	0.112021	0.0153414	ENSMUSG00000058881	zinc finger protein 516 [Source:MGI Symbol;Acc:MGI:2443957]	MGI:2443957	Zfp516	18	82910879	83005314	1
ENSMUSG00000000724	0.35472	0.70944	0	0	-Inf	0.486566	1	2.32004	4.27776	ENSMUSG00000000724	crystallin, beta A1 [Source:MGI Symbol;Acc:MGI:88518]	MGI:88518	Cryba1	11	77718615	77725283	-1
ENSMUSG00000000731	9.46548	6.72923	12.2017	1.81324	0.858574	0.339164	1	0.0384573	0.265878	ENSMUSG00000000731	autoimmune regulator (autoimmune polyendocrinopathy candidiasis ectodermal dystrophy) [Source:MGI Symbol;Acc:MGI:1338803]	MGI:1338803	Aire	10	78030022	78043610	-1
ENSMUSG00000000732	10.3692	7.96223	12.7762	1.6046	0.682214	0.400054	1	0.188166	0.197229	ENSMUSG00000000732	icos ligand [Source:MGI Symbol;Acc:MGI:1354701]	MGI:1354701	Icosl	10	78069360	78079525	1
ENSMUSG00000026688	2368.52	2179.43	2557.61	1.17352	0.230842	0.063035	1	0.0147806	0.013393	ENSMUSG00000026688	microsomal glutathione S-transferase 3 [Source:MGI Symbol;Acc:MGI:1913697]	MGI:1913697	Mgst3	1	167371966	167393841	-1
ENSMUSG00000000739	36.1319	30.5271	41.7368	1.36721	0.451231	0.238175	1	0.0532756	0.0742252	ENSMUSG00000000739	sulfotransferase family 5A, member 1 [Source:MGI Symbol;Acc:MGI:1931463]	MGI:1931463	Sult5a1	8	123142847	123158315	-1
ENSMUSG00000027533	7882.3	7253.58	8511.02	1.17335	0.230638	0.0776863	1	0.00557991	0.0127382	ENSMUSG00000027533	fatty acid binding protein 5, epidermal [Source:MGI Symbol;Acc:MGI:101790]	MGI:101790	Fabp5	3	10012548	10016607	1
ENSMUSG00000055725	1571.65	1446.97	1696.32	1.17233	0.229378	0.114347	1	0.00990654	0.0138078	ENSMUSG00000055725	progestin and adipoQ receptor family member III [Source:MGI Symbol;Acc:MGI:2679683]	MGI:2679683	Paqr3	5	97082329	97111596	-1
ENSMUSG00000022332	2154	1983.22	2324.78	1.17223	0.22925	0.221492	1	0.028126	0.0133855	ENSMUSG00000022332	KH domain containing, RNA binding, signal transduction associated 3 [Source:MGI Symbol;Acc:MGI:1313312]	MGI:1313312	Khdrbs3	15	68928420	69093512	1
ENSMUSG00000000753	14.5118	17.1665	11.857	0.690705	-0.533859	0.648037	1	0.600064	0.158245	ENSMUSG00000000753	serine (or cysteine) peptidase inhibitor, clade F, member 1 [Source:MGI Symbol;Acc:MGI:108080]	MGI:108080	Serpinf1	11	75409769	75422701	-1
ENSMUSG00000022639	572.977	527.584	618.371	1.17208	0.229073	0.241268	1	0.0313176	0.0160682	ENSMUSG00000022639	RIKEN cDNA 5330426P16 gene [Source:MGI Symbol;Acc:MGI:1915440]	MGI:1915440	5330426P16Rik	16	50719294	50732773	-1
ENSMUSG00000029309	2805.41	2583.9	3026.93	1.17146	0.228303	0.0772031	1	0.0134289	0.0131943	ENSMUSG00000029309	SPARC-like 1 [Source:MGI Symbol;Acc:MGI:108110]	MGI:108110	Sparcl1	5	104079111	104113733	-1
ENSMUSG00000000782	129.58	137.398	121.763	0.886206	-0.174285	0.489179	1	0.00468943	0.0270934	ENSMUSG00000000782	transcription factor 7, T cell specific [Source:MGI Symbol;Acc:MGI:98507]	MGI:98507	Tcf7	11	52252371	52283014	-1
ENSMUSG00000031838	368.578	339.558	397.599	1.17093	0.227657	0.39026	1	0.030438	0.0183993	ENSMUSG00000031838	interferon gamma inducible protein 30 [Source:MGI Symbol;Acc:MGI:2137648]	MGI:2137648	Ifi30	8	70762774	70766663	-1
ENSMUSG00000000791	11.2896	9.83415	12.745	1.296	0.374061	0.826812	1	-0.0234191	0.224667	ENSMUSG00000000791	interleukin 12 receptor, beta 1 [Source:MGI Symbol;Acc:MGI:104579]	MGI:104579	Il12rb1	8	70808449	70821424	1
ENSMUSG00000000792	107.403	100.164	114.643	1.14455	0.194782	0.417474	1	0.00695608	0.033519	ENSMUSG00000000792	solute carrier family 5 (sodium iodide symporter), member 5 [Source:MGI Symbol;Acc:MGI:2149330]	MGI:2149330	Slc5a5	8	70882889	70892757	-1
ENSMUSG00000038260	459.888	423.685	496.091	1.1709	0.227613	0.176693	1	0.0173244	0.0171781	ENSMUSG00000038260	transient receptor potential cation channel, subfamily M, member 4 [Source:MGI Symbol;Acc:MGI:1915917]	MGI:1915917	Trpm4	7	45303155	45333780	-1
ENSMUSG00000090553	1930.3	1778.36	2082.23	1.17087	0.227581	0.0594685	1	0.00500179	0.0135302	ENSMUSG00000090553	small nuclear ribonucleoprotein E [Source:MGI Symbol;Acc:MGI:98346]	MGI:98346	Snrpe	1	133603871	133610291	-1
ENSMUSG00000000805	63.7253	55.4309	72.0198	1.29927	0.377703	0.257966	1	0.0931738	0.0464994	ENSMUSG00000000805	carbonic anhydrase 4 [Source:MGI Symbol;Acc:MGI:1096574]	MGI:1096574	Car4	11	84957786	84966044	1
ENSMUSG00000006356	7990.17	7361.32	8619.03	1.17085	0.227562	0.0467325	1	0.00560286	0.0127434	ENSMUSG00000006356	cysteine rich protein 2 [Source:MGI Symbol;Acc:MGI:1915587]	MGI:1915587	Crip2	12	113140236	113145506	1
ENSMUSG00000000817	7.3853	10.678	4.09263	0.383279	-1.38353	0.139004	1	-0.0754934	0.356165	ENSMUSG00000000817	Fas ligand (TNF superfamily, member 6) [Source:MGI Symbol;Acc:MGI:99255]	MGI:99255	Fasl	1	161780689	161788495	-1
ENSMUSG00000104953	564.939	520.515	609.363	1.17069	0.227362	0.318607	1	0.0348978	0.0160582	ENSMUSG00000104953				9	64726624	64726730	-1
ENSMUSG00000033735	646.904	596.035	697.773	1.17069	0.227361	0.130959	1	0.00264274	0.0156897	ENSMUSG00000033735	sepiapterin reductase [Source:MGI Symbol;Acc:MGI:103078]	MGI:103078	Spr	6	85133678	85137766	-1
ENSMUSG00000031508	5268.15	4854.09	5682.21	1.1706	0.22725	0.303009	1	0.0228148	0.012891	ENSMUSG00000031508	ankyrin repeat domain 10 [Source:MGI Symbol;Acc:MGI:1921840]	MGI:1921840	Ankrd10	8	11611583	11635754	-1
ENSMUSG00000033577	529.219	487.657	570.782	1.17046	0.227075	0.16701	1	0.0129814	0.0161723	ENSMUSG00000033577	myosin VI [Source:MGI Symbol;Acc:MGI:104785]	MGI:104785	Myo6	9	80165031	80311729	1
ENSMUSG00000027849	6417.27	5913.44	6921.11	1.1704	0.227005	0.10134	1	0.00397165	0.0128148	ENSMUSG00000027849	synaptotagmin VI [Source:MGI Symbol;Acc:MGI:1859544]	MGI:1859544	Syt6	3	103575231	103645569	1
ENSMUSG00000000869	2.50151	2.59212	2.41091	0.930092	-0.104554	1	1	-0.16251	0.566334	ENSMUSG00000000869	interleukin 4 [Source:MGI Symbol;Acc:MGI:96556]	MGI:96556	Il4	11	53602982	53618669	-1
ENSMUSG00000000876	261.281	263.379	259.184	0.984074	-0.0231606	0.988662	1	0.00997493	0.0204584	ENSMUSG00000000876	peroxisomal membrane protein 4 [Source:MGI Symbol;Acc:MGI:1891701]	MGI:1891701	Pxmp4	2	154585758	154603708	-1
ENSMUSG00000103309	477.804	440.388	515.219	1.16992	0.226409	0.118888	1	0.00912885	0.0167275	ENSMUSG00000103309	cDNA sequence BC037039 [Source:MGI Symbol;Acc:MGI:3697820]	MGI:3697820	BC037039	18	37805718	37807922	-1
ENSMUSG00000048920	932.202	859.223	1005.18	1.16987	0.226351	0.0853746	1	0.00916568	0.0147182	ENSMUSG00000048920	fukutin related protein [Source:MGI Symbol;Acc:MGI:2447586]	MGI:2447586	Fkrp	7	16809270	16816732	-1
ENSMUSG00000000889	6.63201	5.73021	7.53382	1.31475	0.394793	0.692759	1	0.0225501	0.234926	ENSMUSG00000000889	dopamine beta hydroxylase [Source:MGI Symbol;Acc:MGI:94864]	MGI:94864	Dbh	2	27165233	27183200	1
ENSMUSG00000094910	17868	16469.9	19266.1	1.16978	0.226237	0.087113	1	0.00703957	0.0125972	ENSMUSG00000094910	RIKEN cDNA D430019H16 gene [Source:MGI Symbol;Acc:MGI:2443127]	MGI:2443127	D430019H16Rik	12	105453856	105493095	1
ENSMUSG00000032482	9469.3	8729.13	10209.5	1.16959	0.225999	0.0550904	1	0.0145682	0.0127059	ENSMUSG00000032482	chondroitin sulfate proteoglycan 5 [Source:MGI Symbol;Acc:MGI:1352747]	MGI:1352747	Cspg5	9	110243783	110262576	1
ENSMUSG00000026640	9914.99	9140.06	10689.9	1.16957	0.225975	0.109943	1	0.0122216	0.0126905	ENSMUSG00000026640	plexin A2 [Source:MGI Symbol;Acc:MGI:107684]	MGI:107684	Plxna2	1	194618218	194816869	1
ENSMUSG00000016487	378.559	348.98	408.138	1.16952	0.225911	0.264856	1	0.000339221	0.0178321	ENSMUSG00000016487	PTPRF interacting protein, binding protein 1 (liprin beta 1) [Source:MGI Symbol;Acc:MGI:1914783]	MGI:1914783	Ppfibp1	6	146888487	147032025	1
ENSMUSG00000034111	1295.75	1194.51	1396.99	1.1695	0.225897	0.127074	1	0.00915134	0.014103	ENSMUSG00000034111	transmembrane emp24 domain containing 8 [Source:MGI Symbol;Acc:MGI:1923480]	MGI:1923480	Tmed8	12	87166242	87200229	-1
ENSMUSG00000089996	442.973	408.366	477.579	1.16949	0.225877	0.116399	1	0.00692542	0.0171481	ENSMUSG00000089996	thymosin beta 15b2 [Source:MGI Symbol;Acc:MGI:3843061]	MGI:3843061	Tmsb15b2	X	136955265	136958025	-1
ENSMUSG00000008393	14005.9	12912.4	15099.3	1.16936	0.225719	0.0851906	1	0.00876925	0.0126304	ENSMUSG00000008393	calcium regulated heat stable protein 1 [Source:MGI Symbol;Acc:MGI:1196368]	MGI:1196368	Carhsp1	16	8658587	8672153	-1
ENSMUSG00000000958	46.6916	44.095	49.2882	1.11777	0.160628	0.506006	1	-0.00677949	0.0557965	ENSMUSG00000000958	solute carrier family 7 (cationic amino acid transporter, y+ system), member 7 [Source:MGI Symbol;Acc:MGI:1337120]	MGI:1337120	Slc7a7	14	54369442	54417780	-1
ENSMUSG00000034220	8414.68	7757.98	9071.38	1.1693	0.225641	0.146606	1	0.00813938	0.0127334	ENSMUSG00000034220	glypican 1 [Source:MGI Symbol;Acc:MGI:1194891]	MGI:1194891	Gpc1	1	92831645	92860779	1
ENSMUSG00000105913	2525.08	2328.09	2722.07	1.16923	0.225556	0.0542541	1	0.0121552	0.013263	ENSMUSG00000105913	mmu-mir-5121 [Source:miRBase;Acc:MI0018030]			7	45126918	45126991	-1	NR_039581
ENSMUSG00000000982	9.99689	15.4141	4.57963	0.297106	-1.75095	0.038544	1	0.298485	0.15769	ENSMUSG00000000982	chemokine (C-C motif) ligand 3 [Source:MGI Symbol;Acc:MGI:98260]	MGI:98260	Ccl3	11	83647844	83649355	-1
ENSMUSG00000000983	18.3895	15.1777	21.6013	1.42323	0.509167	0.392018	1	0.123322	0.137884	ENSMUSG00000000983	WAP four-disulfide core domain 18 [Source:MGI Symbol;Acc:MGI:107506]	MGI:107506	Wfdc18	11	83709015	83711348	1
ENSMUSG00000103906	502.347	463.18	541.514	1.16912	0.225426	0.200664	1	0.0026281	0.0164052	ENSMUSG00000103906	tigger transposable element derived 5 [Source:MGI Symbol;Acc:MGI:2145902]	MGI:2145902	Tigd5	15	75909735	75914535	1
ENSMUSG00000037366	386.433	356.346	416.52	1.16887	0.225109	0.228792	1	0.000905497	0.0179751	ENSMUSG00000037366	platelet-activating factor acetylhydrolase 2 [Source:MGI Symbol;Acc:MGI:2140321]	MGI:2140321	Pafah2	4	134396320	134427413	1
ENSMUSG00000042594	401.153	369.948	432.359	1.1687	0.22491	0.208559	1	0.00740965	0.0181373	ENSMUSG00000042594	SH2B adaptor protein 3 [Source:MGI Symbol;Acc:MGI:893598]	MGI:893598	Sh2b3	5	121815488	121837646	-1
ENSMUSG00000001020	4.34414	4.53705	4.15122	0.914959	-0.128221	0.81024	1	0.0326312	0.401344	ENSMUSG00000001020	S100 calcium binding protein A4 [Source:MGI Symbol;Acc:MGI:1330282]	MGI:1330282	S100a4	3	90603771	90606045	1
ENSMUSG00000001021	7.70234	8.22939	7.17529	0.87191	-0.197748	0.860799	1	-0.00259553	0.274063	ENSMUSG00000001021	S100 calcium binding protein A3 [Source:MGI Symbol;Acc:MGI:1338849]	MGI:1338849	S100a3	3	90560578	90602702	1
ENSMUSG00000001025	42.0198	44.3836	39.6559	0.893479	-0.162494	0.974959	1	0.0598763	0.0521657	ENSMUSG00000001025	S100 calcium binding protein A6 (calcyclin) [Source:MGI Symbol;Acc:MGI:1339467]	MGI:1339467	S100a6	3	90612882	90624181	1
ENSMUSG00000001027	1.21503	0	2.43005	Inf	Inf	0.204325	1	-0.34088	1.87242	ENSMUSG00000001027	sodium channel, voltage-gated, type IV, alpha [Source:MGI Symbol;Acc:MGI:98250]	MGI:98250	Scn4a	11	106318592	106353288	-1
ENSMUSG00000001029	108.951	118.885	99.0172	0.832884	-0.263813	0.289504	1	0.0383315	0.0318089	ENSMUSG00000001029	intercellular adhesion molecule 2 [Source:MGI Symbol;Acc:MGI:96394]	MGI:96394	Icam2	11	106377656	106388075	-1
ENSMUSG00000013495	528.751	487.629	569.872	1.16866	0.224855	0.648858	1	0.0619489	0.0165724	ENSMUSG00000013495	transmembrane protein 175 [Source:MGI Symbol;Acc:MGI:1919642]	MGI:1919642	Tmem175	5	108629770	108648782	1
ENSMUSG00000026259	8140.89	7508.6	8773.19	1.16842	0.224559	0.111145	1	0.0161483	0.0127519	ENSMUSG00000026259	neuronal guanine nucleotide exchange factor [Source:MGI Symbol;Acc:MGI:1858414]	MGI:1858414	Ngef	1	87476834	87573870	-1
ENSMUSG00000024451	340.668	314.234	367.102	1.16824	0.224341	0.501434	1	0.0303715	0.0185602	ENSMUSG00000024451	ArfGAP with RhoGAP domain, ankyrin repeat and PH domain 3 [Source:MGI Symbol;Acc:MGI:2147274]	MGI:2147274	Arap3	18	37972624	37997574	-1
ENSMUSG00000051495	1425.63	1315.07	1536.2	1.16815	0.224224	0.105567	1	0.00648369	0.0139182	ENSMUSG00000051495	interferon regulatory factor 2 binding protein 2 [Source:MGI Symbol;Acc:MGI:2443921]	MGI:2443921	Irf2bp2	8	126588296	126593986	-1
ENSMUSG00000026614	622.813	574.53	671.095	1.16808	0.224134	0.109622	1	0.0124148	0.0159355	ENSMUSG00000026614	solute carrier family 30, member 10 [Source:MGI Symbol;Acc:MGI:2685058]	MGI:2685058	Slc30a10	1	185454848	185468762	1
ENSMUSG00000048281	620.166	572.116	668.217	1.16797	0.224008	0.129722	1	0.00366129	0.0157679	ENSMUSG00000048281	deleted in lymphocytic leukemia, 7 [Source:MGI Symbol;Acc:MGI:2447771]	MGI:2447771	Dleu7	14	62276231	62292979	-1
ENSMUSG00000002343	3179.21	2933.12	3425.31	1.16781	0.223801	0.0663434	1	0.00311418	0.0131493	ENSMUSG00000002343	armadillo repeat containing 6 [Source:MGI Symbol;Acc:MGI:1924063]	MGI:1924063	Armc6	8	70220172	70234466	-1
ENSMUSG00000062175	378.741	349.43	408.052	1.16777	0.223753	0.571997	1	0.11995	0.0173815	ENSMUSG00000062175	TGFB-induced factor homeobox 2 [Source:MGI Symbol;Acc:MGI:1915299]	MGI:1915299	Tgif2	2	156840007	156855570	1
ENSMUSG00000063229	7461.31	6884.48	8038.13	1.16757	0.223512	0.040391	1	0.00712837	0.0127608	ENSMUSG00000063229	lactate dehydrogenase A [Source:MGI Symbol;Acc:MGI:96759]	MGI:96759	Ldha	7	46841475	46855627	1
ENSMUSG00000069171	1576.09	1454.25	1697.93	1.16757	0.223507	0.466017	1	0.0889034	0.0136492	ENSMUSG00000069171	nuclear receptor subfamily 2, group F, member 1 [Source:MGI Symbol;Acc:MGI:1352451]	MGI:1352451	Nr2f1	13	78188973	78199757	-1
ENSMUSG00000027371	463.119	427.351	498.888	1.1674	0.223294	0.19932	1	0.00746744	0.0169085	ENSMUSG00000027371	fumarylacetoacetate hydrolase domain containing 2A [Source:MGI Symbol;Acc:MGI:1915376]	MGI:1915376	Fahd2a	2	127436215	127444565	-1
ENSMUSG00000001095	0.268994	0.23648	0.301507	1.27498	0.350474	1	1	-1.22544	11.3423	ENSMUSG00000001095	solute carrier family 13 (sodium-dependent dicarboxylate transporter), member 2 [Source:MGI Symbol;Acc:MGI:1276558]	MGI:1276558	Slc13a2	11	78397087	78422217	-1
ENSMUSG00000038705	1642.42	1515.6	1769.23	1.16735	0.223237	0.119541	1	0.00533218	0.0137411	ENSMUSG00000038705	glucocorticoid modulatory element binding protein 2 [Source:MGI Symbol;Acc:MGI:2652836]	MGI:2652836	Gmeb2	2	181251449	181288035	-1
ENSMUSG00000034780	813.101	750.448	875.755	1.16698	0.222776	0.343389	1	0.0230674	0.0150399	ENSMUSG00000034780	UDP-Gal:betaGlcNAc beta 1,3-galactosyltransferase, polypeptide 1 [Source:MGI Symbol;Acc:MGI:1349403]	MGI:1349403	B3galt1	2	67565871	68122689	1
ENSMUSG00000001103	0.656227	0.70944	0.603015	0.849986	-0.234488	0.865071	1	0.263209	2.14771	ENSMUSG00000001103	SEBOX homeobox [Source:MGI Symbol;Acc:MGI:108012]	MGI:108012	Sebox	11	78503447	78505081	1
ENSMUSG00000003752	764.948	706.006	823.89	1.16697	0.22277	0.11399	1	0.00417676	0.0151631	ENSMUSG00000003752	inositol 1,4,5-trisphosphate 3-kinase C [Source:MGI Symbol;Acc:MGI:2442554]	MGI:2442554	Itpkc	7	27207172	27228628	-1
ENSMUSG00000074682	435.877	402.314	469.44	1.16685	0.222616	0.481136	1	0.0404497	0.0168711	ENSMUSG00000074682	zinc finger, CCHC domain containing 3 [Source:MGI Symbol;Acc:MGI:1915167]	MGI:1915167	Zcchc3	2	152411955	152415027	-1
ENSMUSG00000001123	87.2019	87.3536	87.0502	0.996526	-0.00502053	0.83218	1	0.0165003	0.0339216	ENSMUSG00000001123	lectin, galactose binding, soluble 9 [Source:MGI Symbol;Acc:MGI:109496]	MGI:109496	Lgals9	11	78962974	78984946	-1
ENSMUSG00000024078	628.252	579.879	676.626	1.16684	0.222607	0.210685	1	0.000708598	0.0156387	ENSMUSG00000024078	tetratricopeptide repeat domain 27 [Source:MGI Symbol;Acc:MGI:1921446]	MGI:1921446	Ttc27	17	74717750	74863570	1
ENSMUSG00000009566	793.213	732.259	854.167	1.16648	0.222163	0.367234	1	0.0243228	0.0152632	ENSMUSG00000009566	folylpolyglutamyl synthetase [Source:MGI Symbol;Acc:MGI:95576]	MGI:95576	Fpgs	2	32682609	32704145	-1
ENSMUSG00000001131	11.9761	12.9656	10.9867	0.847376	-0.238926	0.821216	1	0.473979	0.167136	ENSMUSG00000001131	tissue inhibitor of metalloproteinase 1 [Source:MGI Symbol;Acc:MGI:98752]	MGI:98752	Timp1	X	20870166	20874735	1
ENSMUSG00000047013	2628.3	2427.18	2829.42	1.16572	0.221225	0.154414	1	0.00299729	0.0132756	ENSMUSG00000047013	F-box protein 41 [Source:MGI Symbol;Acc:MGI:1261912]	MGI:1261912	Fbxo41	6	85469574	85502994	-1
ENSMUSG00000078453	648.68	599.056	698.304	1.16567	0.221163	0.790911	1	0.328954	0.0152038	ENSMUSG00000078453	ABRA C-terminal like [Source:MGI Symbol;Acc:MGI:1920362]	MGI:1920362	Abracl	10	18011263	18023252	-1
ENSMUSG00000049734	593.354	548.013	638.695	1.16547	0.220915	0.303222	1	0.0167253	0.0160421	ENSMUSG00000049734	three prime repair exonuclease 1 [Source:MGI Symbol;Acc:MGI:1328317]	MGI:1328317	Trex1	9	109057933	109059734	-1
ENSMUSG00000020857	6648.89	6140.99	7156.8	1.16541	0.220844	0.0322643	1	0.0108087	0.0128021	ENSMUSG00000020857	NME/NM23 nucleoside diphosphate kinase 2 [Source:MGI Symbol;Acc:MGI:97356]	MGI:97356	Nme2	11	93949814	93956259	-1
ENSMUSG00000020034	1011.89	934.614	1089.16	1.16536	0.220779	0.131353	1	0.0124667	0.0144827	ENSMUSG00000020034	t-complex 11 (mouse) like 2 [Source:MGI Symbol;Acc:MGI:2444679]	MGI:2444679	Tcp11l2	10	84576626	84614359	1
ENSMUSG00000001155	14.4841	13.7256	15.2426	1.11053	0.151243	0.855094	1	-0.0110361	0.159472	ENSMUSG00000001155	formiminotransferase cyclodeaminase [Source:MGI Symbol;Acc:MGI:1339962]	MGI:1339962	Ftcd	10	76575648	76590338	1
ENSMUSG00000102014	438.124	404.693	471.555	1.16522	0.220599	0.146774	1	0.0118658	0.0175378	ENSMUSG00000102014	RIKEN cDNA 2900009J06 gene [Source:MGI Symbol;Acc:MGI:1920137]	MGI:1920137	2900009J06Rik	1	127753616	127774092	-1
ENSMUSG00000026848	1116.27	1031.1	1201.43	1.16519	0.220571	0.404191	1	0.0237813	0.0143769	ENSMUSG00000026848	torsin family 1, member B [Source:MGI Symbol;Acc:MGI:1353605]	MGI:1353605	Tor1b	2	30952959	30959015	1
ENSMUSG00000027739	890.524	822.657	958.391	1.16499	0.220323	0.166937	1	0.0027949	0.014774	ENSMUSG00000027739	RAB33B, member RAS oncogene family [Source:MGI Symbol;Acc:MGI:1330805]	MGI:1330805	Rab33b	3	51483920	51496232	1
ENSMUSG00000001166	43.1777	36.337	50.0185	1.37652	0.461025	0.252254	1	-0.00725966	0.0647973	ENSMUSG00000001166	2'-5' oligoadenylate synthetase 1C [Source:MGI Symbol;Acc:MGI:2149633]	MGI:2149633	Oas1c	5	120800194	120812514	-1
ENSMUSG00000001168	0.150754	0	0.301507	Inf	Inf	1	1	-0.260369	5.17646	ENSMUSG00000001168	2'-5' oligoadenylate synthetase 1H [Source:MGI Symbol;Acc:MGI:2180853]	MGI:2180853	Oas1h	5	120861421	120873506	1
ENSMUSG00000054252	830.829	767.531	894.126	1.16494	0.220253	0.251882	1	0.0258937	0.0148945	ENSMUSG00000054252	fibroblast growth factor receptor 3 [Source:MGI Symbol;Acc:MGI:95524]	MGI:95524	Fgfr3	5	33721674	33737068	1
ENSMUSG00000027525	5315.09	4910.42	5719.76	1.16482	0.220107	0.0765063	1	0.00824962	0.0128862	ENSMUSG00000027525	phosphatase and actin regulator 3 [Source:MGI Symbol;Acc:MGI:1921439]	MGI:1921439	Phactr3	2	178118975	178338492	1
ENSMUSG00000013150	2338.73	2160.71	2516.76	1.16478	0.220059	0.0981279	1	0.00346547	0.0133585	ENSMUSG00000013150	glucose-fructose oxidoreductase domain containing 2 [Source:MGI Symbol;Acc:MGI:1917825]	MGI:1917825	Gfod2	8	105713854	105758664	-1
ENSMUSG00000001225	1.25006	1.95569	0.54443	0.278382	-1.84486	0.71873	1	0.927722	2.18653	ENSMUSG00000001225	solute carrier family 26, member 3 [Source:MGI Symbol;Acc:MGI:107181]	MGI:107181	Slc26a3	12	31390871	31473917	1
ENSMUSG00000032570	4516.4	4172.91	4859.88	1.16462	0.219865	0.135134	1	0.00750455	0.0129543	ENSMUSG00000032570	ATPase, Ca++-sequestering [Source:MGI Symbol;Acc:MGI:1889008]	MGI:1889008	Atp2c1	9	105403539	105527319	-1
ENSMUSG00000030872	1960.9	1811.79	2110	1.16459	0.219822	0.222918	1	0.0125024	0.0135368	ENSMUSG00000030872	golgi associated, gamma adaptin ear containing, ARF binding protein 2 [Source:MGI Symbol;Acc:MGI:1921355]	MGI:1921355	Gga2	7	121986722	122021222	-1
ENSMUSG00000057541	1031.33	952.914	1109.75	1.16459	0.21982	0.102853	1	0.0110047	0.0145319	ENSMUSG00000057541	pseudouridylate synthase 7 homolog (S. cerevisiae) [Source:MGI Symbol;Acc:MGI:1925947]	MGI:1925947	Pus7	5	23740648	23783711	-1
ENSMUSG00000039886	1178.63	1089.17	1268.09	1.16428	0.219432	0.0956803	1	0.00269842	0.0142685	ENSMUSG00000039886	transmembrane protein 120A [Source:MGI Symbol;Acc:MGI:2686991]	MGI:2686991	Tmem120a	5	135735485	135744448	-1
ENSMUSG00000001247	226.797	232.619	220.974	0.949939	-0.0740934	0.652393	1	0.0238209	0.0216164	ENSMUSG00000001247	lipolysis stimulated lipoprotein receptor [Source:MGI Symbol;Acc:MGI:1927471]	MGI:1927471	Lsr	7	30957775	30973464	-1
ENSMUSG00000003955	910.106	841.051	979.161	1.16421	0.219353	0.115573	1	0.00466707	0.0147733	ENSMUSG00000003955	family with sequence similarity 162, member A [Source:MGI Symbol;Acc:MGI:1917436]	MGI:1917436	Fam162a	16	36043844	36071515	-1
ENSMUSG00000001249	6.8983	5.70779	8.08881	1.41715	0.502994	0.604437	1	0.276995	0.332778	ENSMUSG00000001249	hepsin [Source:MGI Symbol;Acc:MGI:1196620]	MGI:1196620	Hpn	7	31098725	31115290	-1
ENSMUSG00000001260	278.928	367.353	190.504	0.518586	-0.947345	0.142525	1	0.277604	0.0185605	ENSMUSG00000001260	gamma-aminobutyric acid (GABA) A receptor, subunit gamma 1 [Source:MGI Symbol;Acc:MGI:103156]	MGI:103156	Gabrg1	5	70751047	70842617	-1
ENSMUSG00000085208	981.688	907.303	1056.07	1.16397	0.219054	0.150258	1	0.014235	0.0144981	ENSMUSG00000085208	BRCA1 interacting protein C-terminal helicase 1, opposite strand [Source:MGI Symbol;Acc:MGI:1921288]	MGI:1921288	Brip1os	11	86201370	86304443	1	NR_130959
ENSMUSG00000032501	437.569	404.427	470.71	1.16389	0.218957	0.173061	1	0.0016645	0.017234	ENSMUSG00000032501	tribbles homolog 1 (Drosophila) [Source:MGI Symbol;Acc:MGI:2443397]	MGI:2443397	Trib1	15	59648350	59656550	1
ENSMUSG00000001281	1.34713	1.78974	0.904522	0.505394	-0.98452	1	1	1.59923	1.54044	ENSMUSG00000001281	integrin beta 7 [Source:MGI Symbol;Acc:MGI:96616]	MGI:96616	Itgb7	15	102215995	102231935	-1
ENSMUSG00000041774	1877.82	1735.66	2019.98	1.16381	0.21886	0.101117	1	0.0042006	0.0136371	ENSMUSG00000041774	YdjC homolog (bacterial) [Source:MGI Symbol;Acc:MGI:1916351]	MGI:1916351	Ydjc	16	17144621	17160701	1
ENSMUSG00000085642	670.598	619.835	721.362	1.1638	0.218839	0.37313	1	0.0134889	0.0154388	ENSMUSG00000085642	RIKEN cDNA 3110053B16 gene [Source:MGI Symbol;Acc:MGI:1920435]	MGI:1920435	3110053B16Rik	12	20874125	20921262	-1
ENSMUSG00000042116	925.495	855.544	995.446	1.16352	0.218502	0.176609	1	0.0180624	0.0147406	ENSMUSG00000042116	von Willebrand factor A domain containing 1 [Source:MGI Symbol;Acc:MGI:2179729]	MGI:2179729	Vwa1	4	155768149	155774698	-1
ENSMUSG00000031654	845.516	781.627	909.404	1.16348	0.218441	0.186916	1	0.0071305	0.0149199	ENSMUSG00000031654	cerebellin 1 precursor protein [Source:MGI Symbol;Acc:MGI:88281]	MGI:88281	Cbln1	8	87468854	87472592	-1
ENSMUSG00000042115	404.064	373.548	434.579	1.16338	0.218324	0.105529	1	0.0172496	0.018018	ENSMUSG00000042115	kelch domain containing 8A [Source:MGI Symbol;Acc:MGI:2442630]	MGI:2442630	Klhdc8a	1	132298626	132307357	1
ENSMUSG00000048537	4129.65	3818.14	4441.16	1.16317	0.218065	0.484355	1	0.0311853	0.0129934	ENSMUSG00000048537	pleckstrin homology-like domain, family B, member 1 [Source:MGI Symbol;Acc:MGI:2143230]	MGI:2143230	Phldb1	9	44686304	44735198	-1
ENSMUSG00000000915	3428.91	3170.38	3687.45	1.16309	0.217967	0.147836	1	0.0117376	0.0131033	ENSMUSG00000000915	huntingtin interacting protein 1 related [Source:MGI Symbol;Acc:MGI:1352504]	MGI:1352504	Hip1r	5	123973628	124005558	1
ENSMUSG00000001333	2.46431	1.04962	3.879	3.69564	1.88582	0.125287	1	0.0527092	0.471442	ENSMUSG00000001333	syncoilin [Source:MGI Symbol;Acc:MGI:1916078]	MGI:1916078	Sync	4	129287617	129308559	1
ENSMUSG00000001334	191.484	190.293	192.674	1.01251	0.0179415	0.897353	1	0.0383993	0.0224046	ENSMUSG00000001334	fibronectin type III domain containing 5 [Source:MGI Symbol;Acc:MGI:1917614]	MGI:1917614	Fndc5	4	129136999	129144593	1
ENSMUSG00000001348	6.45363	5.58667	7.3206	1.31037	0.389973	0.836134	1	0.0348515	0.34378	ENSMUSG00000001348	acid phosphatase 5, tartrate resistant [Source:MGI Symbol;Acc:MGI:87883]	MGI:87883	Acp5	9	22126731	22135746	-1
ENSMUSG00000001349	2.38238	2.13908	2.62569	1.22749	0.295707	0.985712	1	0.673954	1.14716	ENSMUSG00000001349	calponin 1 [Source:MGI Symbol;Acc:MGI:104979]	MGI:104979	Cnn1	9	22099281	22109630	1
ENSMUSG00000039194	735.433	679.988	790.878	1.16308	0.217945	0.784745	1	0.496989	0.0146148	ENSMUSG00000039194	retinaldehyde binding protein 1 [Source:MGI Symbol;Acc:MGI:97930]	MGI:97930	Rlbp1	7	79374871	79387027	-1
ENSMUSG00000018900	325.223	300.711	349.736	1.16303	0.217891	0.301809	1	0.0215808	0.0190026	ENSMUSG00000018900	solute carrier family 22 (organic cation transporter), member 5 [Source:MGI Symbol;Acc:MGI:1329012]	MGI:1329012	Slc22a5	11	53864542	53891660	-1
ENSMUSG00000048897	1823.87	1686.47	1961.27	1.16294	0.217781	0.136343	1	0.00277589	0.0136323	ENSMUSG00000048897	zinc finger protein 710 [Source:MGI Symbol;Acc:MGI:1921747]	MGI:1921747	Zfp710	7	80024814	80092751	1
ENSMUSG00000046020	744.406	688.455	800.358	1.16254	0.217284	0.351856	1	0.0290007	0.0152736	ENSMUSG00000046020	protein O-fucosyltransferase 1 [Source:MGI Symbol;Acc:MGI:2153207]	MGI:2153207	Pofut1	2	153241533	153270247	1
ENSMUSG00000028234	15240.9	14095.7	16386.1	1.16249	0.217216	0.0488422	1	0.00916447	0.0126161	ENSMUSG00000028234	ribosomal protein S20 [Source:MGI Symbol;Acc:MGI:1914677]	MGI:1914677	Rps20	4	3831334	3835665	-1
ENSMUSG00000043811	708.386	655.173	761.599	1.16244	0.217156	0.11356	1	0.00200738	0.0154683	ENSMUSG00000043811	reticulon 4 receptor [Source:MGI Symbol;Acc:MGI:2136886]	MGI:2136886	Rtn4r	16	18127642	18152408	1
ENSMUSG00000020658	5481.62	5070.04	5893.19	1.16236	0.217053	0.16231	1	0.00379168	0.0128687	ENSMUSG00000020658	EFR3 homolog B (S. cerevisiae) [Source:MGI Symbol;Acc:MGI:2444851]	MGI:2444851	Efr3b	12	3962554	4038915	-1
ENSMUSG00000037013	821.55	759.886	883.215	1.1623	0.216981	0.332945	1	0.032414	0.0149847	ENSMUSG00000037013	synovial sarcoma translocation, Chromosome 18 [Source:MGI Symbol;Acc:MGI:107708]	MGI:107708	Ss18	18	14624198	14682914	-1
ENSMUSG00000029878	538.907	498.492	579.323	1.16215	0.216796	0.231471	1	0.022654	0.0165801	ENSMUSG00000029878	DNA binding protein with his-thr domain [Source:MGI Symbol;Acc:MGI:2679513]	MGI:2679513	Dbpht2	12	74297474	74300468	1
ENSMUSG00000001420	70.4669	75.2435	65.6903	0.873036	-0.195887	0.671407	1	0.00804043	0.0421032	ENSMUSG00000001420	transmembrane protein 79 [Source:MGI Symbol;Acc:MGI:1919163]	MGI:1919163	Tmem79	3	88328655	88336148	-1
ENSMUSG00000029576	1409.26	1303.76	1514.75	1.16183	0.216398	0.399541	1	0.0310798	0.0140543	ENSMUSG00000029576	Ras association and DIL domains [Source:MGI Symbol;Acc:MGI:2443088]	MGI:2443088	Radil	5	142484839	142551098	-1
ENSMUSG00000001435	279.512	295.735	263.288	0.890283	-0.167663	0.543354	1	0.0551448	0.019387	ENSMUSG00000001435	collagen, type XVIII, alpha 1 [Source:MGI Symbol;Acc:MGI:88451]	MGI:88451	Col18a1	10	77052178	77166548	-1
ENSMUSG00000047777	1191.53	1102.38	1280.67	1.16173	0.216276	0.15036	1	0.00171385	0.0141684	ENSMUSG00000047777	PHD finger protein 13 [Source:MGI Symbol;Acc:MGI:2446217]	MGI:2446217	Phf13	4	151989633	151996258	-1
ENSMUSG00000035397	1207.42	1117.26	1297.59	1.1614	0.215871	0.081601	1	0.00384404	0.0142291	ENSMUSG00000035397	Kruppel-like factor 16 [Source:MGI Symbol;Acc:MGI:2153049]	MGI:2153049	Klf16	10	80567124	80577321	-1
ENSMUSG00000095098	708.505	655.642	761.369	1.16126	0.215689	0.0963037	1	0.0173925	0.015343	ENSMUSG00000095098	coiled-coil domain containing 85B [Source:MGI Symbol;Acc:MGI:2147607]	MGI:2147607	Ccdc85b	19	5456789	5457397	-1
ENSMUSG00000001444	1.94574	0.925999	2.96548	3.20247	1.67919	0.520421	1	-0.266897	1.12275	ENSMUSG00000001444	T-box 21 [Source:MGI Symbol;Acc:MGI:1888984]	MGI:1888984	Tbx21	11	97098071	97115331	-1
ENSMUSG00000025813	1085.76	1004.84	1166.67	1.16105	0.215431	0.125814	1	0.00596328	0.0144247	ENSMUSG00000025813	homer homolog 2 (Drosophila) [Source:MGI Symbol;Acc:MGI:1347354]	MGI:1347354	Homer2	7	81600481	81706925	-1
ENSMUSG00000026475	1026.15	949.726	1102.57	1.16093	0.215287	0.142401	1	0.0100871	0.0143995	ENSMUSG00000026475	regulator of G-protein signaling 16 [Source:MGI Symbol;Acc:MGI:108407]	MGI:108407	Rgs16	1	153740349	153745468	1
ENSMUSG00000079144	350.816	324.713	376.92	1.16078	0.215095	0.235853	1	0.00287783	0.0183484	ENSMUSG00000079144	RIKEN cDNA A130010J15 gene [Source:MGI Symbol;Acc:MGI:2441776]	MGI:2441776	A130010J15Rik	1	193168046	193177832	1
ENSMUSG00000001473	181.768	179.641	183.895	1.02368	0.0337677	0.974912	1	0.109641	0.0232385	ENSMUSG00000001473	tubulin, beta 6 class V [Source:MGI Symbol;Acc:MGI:1915201]	MGI:1915201	Tubb6	18	67390717	67402748	1
ENSMUSG00000033066	5998.9	5553.35	6444.45	1.16046	0.214699	0.188644	1	0.0243027	0.0128324	ENSMUSG00000033066	growth arrest specific 7 [Source:MGI Symbol;Acc:MGI:1202388]	MGI:1202388	Gas7	11	67455437	67688990	1
ENSMUSG00000001493	46.6919	46.4009	46.9828	1.01254	0.0179803	0.972086	1	0.0480072	0.0591145	ENSMUSG00000001493	mesenchyme homeobox 1 [Source:MGI Symbol;Acc:MGI:103220]	MGI:103220	Meox1	11	101877510	101894374	-1
ENSMUSG00000001494	4.43731	2.11916	6.75546	3.18781	1.67256	0.165667	1	0.339108	0.613297	ENSMUSG00000001494	sclerostin [Source:MGI Symbol;Acc:MGI:1921749]	MGI:1921749	Sost	11	101962458	101967015	-1
ENSMUSG00000050914	598.095	553.707	642.484	1.16033	0.214537	0.283682	1	0.0421865	0.015796	ENSMUSG00000050914	ankyrin repeat domain 37 [Source:MGI Symbol;Acc:MGI:3603344]	MGI:3603344	Ankrd37	8	45996902	45999867	-1
ENSMUSG00000001504	8.58822	10.9451	6.23133	0.569325	-0.812677	0.38237	1	0.0806863	0.275921	ENSMUSG00000001504	Iroquois related homeobox 2 (Drosophila) [Source:MGI Symbol;Acc:MGI:1197526]	MGI:1197526	Irx2	13	72628820	72634198	1
ENSMUSG00000001506	40.0862	39.9919	40.1804	1.00471	0.00678271	0.959831	1	0.0470284	0.0621646	ENSMUSG00000001506	collagen, type I, alpha 1 [Source:MGI Symbol;Acc:MGI:88467]	MGI:88467	Col1a1	11	94936224	94953042	1
ENSMUSG00000050377	8974.84	8309	9640.69	1.16027	0.214461	0.269121	1	0.0499967	0.0126971	ENSMUSG00000050377	interleukin 31 receptor A [Source:MGI Symbol;Acc:MGI:2180511]	MGI:2180511	Il31ra	13	112522810	112580662	-1
ENSMUSG00000001508	2.36424	2.02622	2.70227	1.33365	0.415382	0.723551	1	0.444041	1.07811	ENSMUSG00000001508	sarcoglycan, alpha (dystrophin-associated glycoprotein) [Source:MGI Symbol;Acc:MGI:894698]	MGI:894698	Sgca	11	94962791	94976327	-1
ENSMUSG00000028479	1508.19	1396.4	1619.97	1.1601	0.214254	0.128239	1	0.00472077	0.0138962	ENSMUSG00000028479	glucosamine (UDP-N-acetyl)-2-epimerase/N-acetylmannosamine kinase [Source:MGI Symbol;Acc:MGI:1354951]	MGI:1354951	Gne	4	44034075	44084177	-1
ENSMUSG00000094439	1746.02	1616.97	1875.07	1.15962	0.213649	0.165427	1	0.0035393	0.0136933	ENSMUSG00000094439	predicted gene 21969 [Source:MGI Symbol;Acc:MGI:5439438]	MGI:5439438	Gm21969	4	139603186	139662691	1
ENSMUSG00000001520	127.189	132.24	122.137	0.923595	-0.114667	0.472861	1	0.0248427	0.027213	ENSMUSG00000001520	nuclear receptor interacting protein 2 [Source:MGI Symbol;Acc:MGI:1891884]	MGI:1891884	Nrip2	6	128399296	128408932	1
ENSMUSG00000026879	622.768	576.79	668.745	1.15943	0.21341	0.103139	1	0.0157819	0.015835	ENSMUSG00000026879	gelsolin [Source:MGI Symbol;Acc:MGI:95851]	MGI:95851	Gsn	2	35256380	35307892	1
ENSMUSG00000102548	633.796	587.136	680.457	1.15894	0.212809	0.559563	1	0.0484129	0.0159718	ENSMUSG00000102548	predicted gene, 16701 [Source:MGI Symbol;Acc:MGI:4439625]	MGI:4439625	Gm16701	1	166974023	166999728	-1	NR_037988
ENSMUSG00000038225	361.625	335.004	388.247	1.15893	0.212795	0.439472	1	0.00910581	0.0182458	ENSMUSG00000038225	primase and polymerase (DNA-directed) [Source:MGI Symbol;Acc:MGI:3603756]	MGI:3603756	Primpol	8	46575579	46617212	-1
ENSMUSG00000001542	41.4127	38.612	44.2133	1.14507	0.195431	0.377906	1	0.0303399	0.0628755	ENSMUSG00000001542	elongation factor RNA polymerase II 2 [Source:MGI Symbol;Acc:MGI:2183438]	MGI:2183438	Ell2	13	75707484	75772356	1
ENSMUSG00000022945	583.853	540.922	626.784	1.15873	0.212548	0.338977	1	0.0519591	0.0159588	ENSMUSG00000022945	chromatin assembly factor 1, subunit B (p60) [Source:MGI Symbol;Acc:MGI:1314881]	MGI:1314881	Chaf1b	16	93883901	93906115	1
ENSMUSG00000001555	170.816	170.494	171.137	1.00377	0.00543298	0.990599	1	0.0558266	0.0238815	ENSMUSG00000001555	FK506 binding protein 10 [Source:MGI Symbol;Acc:MGI:104769]	MGI:104769	Fkbp10	11	100415697	100424824	1
ENSMUSG00000001558	33.0687	32.9756	33.1617	1.00564	0.00811861	0.964424	1	0.000710391	0.0777316	ENSMUSG00000001558	kelch-like 10 [Source:MGI Symbol;Acc:MGI:2181067]	MGI:2181067	Klhl10	11	100441917	100457022	1
ENSMUSG00000037843	4066.52	3768.07	4364.97	1.15841	0.212146	0.118554	1	0.0193303	0.0129977	ENSMUSG00000037843	V-set and transmembrane domain containing 2-like [Source:MGI Symbol;Acc:MGI:2685537]	MGI:2685537	Vstm2l	2	157914653	157944719	1
ENSMUSG00000014786	2404.98	2228.64	2581.33	1.15825	0.211953	0.465956	1	0.0252552	0.0133913	ENSMUSG00000014786	solute carrier family 9 (sodium/hydrogen exchanger), member 5 [Source:MGI Symbol;Acc:MGI:2685542]	MGI:2685542	Slc9a5	8	105348258	105369881	1
ENSMUSG00000001583	1.42942	2.28511	0.573722	0.251069	-1.99384	0.438477	1	0.843024	1.39973	ENSMUSG00000001583	tyrosine kinase, non-receptor, 1 [Source:MGI Symbol;Acc:MGI:1930958]	MGI:1930958	Tnk1	11	69851005	69858730	-1
ENSMUSG00000001588	19.2668	17.5624	20.9713	1.1941	0.255926	0.876908	1	0.110808	0.12886	ENSMUSG00000001588	ArfGAP with coiled-coil, ankyrin repeat and PH domains 1 [Source:MGI Symbol;Acc:MGI:2388270]	MGI:2388270	Acap1	11	69881567	69895539	-1
ENSMUSG00000001604	0.528026	0.453038	0.603015	1.33104	0.412559	1	1	3.95422	1.24196	ENSMUSG00000001604	transcription elongation factor A (SII), 3 [Source:MGI Symbol;Acc:MGI:1196908]	MGI:1196908	Tcea3	4	136247729	136274898	1
ENSMUSG00000026095	1102.5	1021.96	1183.04	1.15761	0.211149	0.118645	1	0.00609281	0.0143715	ENSMUSG00000026095	asparagine synthetase domain containing 1 [Source:MGI Symbol;Acc:MGI:1917646]	MGI:1917646	Asnsd1	1	53344617	53352752	-1
ENSMUSG00000025880	566.831	525.425	608.237	1.15761	0.211147	0.112882	1	0.0114212	0.0160925	ENSMUSG00000025880	SMAD family member 7 [Source:MGI Symbol;Acc:MGI:1100518]	MGI:1100518	Smad7	18	75367529	75395935	1
ENSMUSG00000060548	1597.7	1480.99	1714.4	1.1576	0.211143	0.122408	1	0.0204822	0.0138067	ENSMUSG00000060548	tumor necrosis factor receptor superfamily, member 19 [Source:MGI Symbol;Acc:MGI:1352474]	MGI:1352474	Tnfrsf19	14	60963834	61046855	-1
ENSMUSG00000054309	2847.26	2639.56	3054.97	1.15738	0.210864	0.0897396	1	0.00236875	0.0132226	ENSMUSG00000054309	cleavage and polyadenylation specificity factor 3 [Source:MGI Symbol;Acc:MGI:1859328]	MGI:1859328	Cpsf3	12	21286297	21315056	1
ENSMUSG00000001655	0.387234	0.47296	0.301507	0.63749	-0.649526	0.902393	1	0.697673	7.88276	ENSMUSG00000001655	homeobox C13 [Source:MGI Symbol;Acc:MGI:99560]	MGI:99560	Hoxc13	15	102921103	102928814	1
ENSMUSG00000001663	140.506	127.804	153.208	1.19877	0.261555	0.166441	1	0.0171351	0.0271345	ENSMUSG00000001663	glutathione S-transferase, theta 1 [Source:MGI Symbol;Acc:MGI:107379]	MGI:107379	Gstt1	10	75783813	75798584	-1
ENSMUSG00000001665	2.15118	2.2121	2.09026	0.944921	-0.0817346	1	1	-0.329391	1.05668	ENSMUSG00000001665	glutathione S-transferase, theta 3 [Source:MGI Symbol;Acc:MGI:2143526]	MGI:2143526	Gstt3	10	75774115	75781414	-1
ENSMUSG00000009035	1560.13	1446.4	1673.85	1.15725	0.210706	0.198512	1	0.00110428	0.0138252	ENSMUSG00000009035	transmembrane protein 184b [Source:MGI Symbol;Acc:MGI:2445179]	MGI:2445179	Tmem184b	15	79360684	79403303	-1
ENSMUSG00000001670	0.23648	0.47296	0	0	-Inf	0.610798	1	3.17977	3.93892	ENSMUSG00000001670	tyrosine aminotransferase [Source:MGI Symbol;Acc:MGI:98487]	MGI:98487	Tat	8	109990437	109999803	1
ENSMUSG00000001672	32.8991	28.8278	36.9705	1.28246	0.358916	0.432038	1	0.0378989	0.0737459	ENSMUSG00000001672	MARVEL (membrane-associating) domain containing 3 [Source:MGI Symbol;Acc:MGI:1920858]	MGI:1920858	Marveld3	8	109947914	109962203	-1
ENSMUSG00000036459	1005.43	932.157	1078.7	1.1572	0.210644	0.597938	1	0.0374484	0.0146945	ENSMUSG00000036459	WT1-interacting protein [Source:MGI Symbol;Acc:MGI:2141920]	MGI:2141920	Wtip	7	34109543	34133268	-1
ENSMUSG00000028931	1285.64	1191.95	1379.32	1.1572	0.210636	0.152288	1	0.00853051	0.0141113	ENSMUSG00000028931	potassium voltage-gated channel, shaker-related subfamily, beta member 2 [Source:MGI Symbol;Acc:MGI:109239]	MGI:109239	Kcnab2	4	152390742	152477871	-1
ENSMUSG00000001700	86.98	86.6567	87.3032	1.00746	0.0107238	0.997983	1	0.0821037	0.0319424	ENSMUSG00000001700	GRAM domain containing 3 [Source:MGI Symbol;Acc:MGI:1914815]	MGI:1914815	Gramd3	18	56432132	56503792	1
ENSMUSG00000019188	7239.82	6713.1	7766.53	1.15692	0.21029	0.12039	1	0.00490756	0.0127713	ENSMUSG00000019188	histocompatibility 13 [Source:MGI Symbol;Acc:MGI:95886]	MGI:95886	H13	2	152669461	152708670	1
ENSMUSG00000006333	22694	21044.7	24343.2	1.15674	0.210063	0.0681051	1	0.0105309	0.0125728	ENSMUSG00000006333	ribosomal protein S9 [Source:MGI Symbol;Acc:MGI:1924096]	MGI:1924096	Rps9	7	3703993	3706901	1
ENSMUSG00000001739	13.5661	13.3937	13.7386	1.02575	0.0366771	0.952091	1	0.0948316	0.170128	ENSMUSG00000001739	claudin 15 [Source:MGI Symbol;Acc:MGI:1913103]	MGI:1913103	Cldn15	5	136966616	136975858	1
ENSMUSG00000001741	11.1981	9.69061	12.7056	1.31112	0.390803	0.806904	1	0.135466	0.169828	ENSMUSG00000001741	interleukin 16 [Source:MGI Symbol;Acc:MGI:1270855]	MGI:1270855	Il16	7	83642848	83745726	-1
ENSMUSG00000001750	322.5	291.918	353.082	1.20952	0.274441	0.500116	1	0.0597153	0.0193299	ENSMUSG00000001750	T cell, immune regulator 1, ATPase, H+ transporting, lysosomal V0 protein A3 [Source:MGI Symbol;Acc:MGI:1350931]	MGI:1350931	Tcirg1	19	3896050	3907133	-1
ENSMUSG00000001751	184.45	186.7	182.2	0.9759	-0.0351955	0.868949	1	0.00522688	0.0234217	ENSMUSG00000001751	alpha-N-acetylglucosaminidase (Sanfilippo disease IIIB) [Source:MGI Symbol;Acc:MGI:1351641]	MGI:1351641	Naglu	11	101070012	101077672	1
ENSMUSG00000036591	5789.51	5369.15	6209.86	1.15658	0.209868	0.16279	1	0.0128445	0.0128462	ENSMUSG00000036591	Rho GTPase activating protein 21 [Source:MGI Symbol;Acc:MGI:1918685]	MGI:1918685	Arhgap21	2	20847919	20968881	-1
ENSMUSG00000047632	385.329	357.354	413.304	1.15657	0.209848	0.561178	1	0.277936	0.0172404	ENSMUSG00000047632	fibroblast growth factor binding protein 3 [Source:MGI Symbol;Acc:MGI:1919764]	MGI:1919764	Fgfbp3	19	36917550	36919615	-1
ENSMUSG00000001763	53.3936	58.2935	48.4937	0.831888	-0.265538	0.529354	1	0.0113902	0.048289	ENSMUSG00000001763	tetraspanin 33 [Source:MGI Symbol;Acc:MGI:1919012]	MGI:1919012	Tspan33	6	29694222	29718559	1
ENSMUSG00000030043	372.594	345.573	399.616	1.15639	0.209623	0.325595	1	0.0249275	0.0182656	ENSMUSG00000030043	tachykinin receptor 1 [Source:MGI Symbol;Acc:MGI:98475]	MGI:98475	Tacr1	6	82402475	82560103	1
ENSMUSG00000022300	514.192	476.913	551.472	1.15634	0.209563	0.271144	1	0.0140507	0.0164083	ENSMUSG00000022300	DDB1 and CUL4 associated factor 13 [Source:MGI Symbol;Acc:MGI:2684929]	MGI:2684929	Dcaf13	15	39112865	39146856	1
ENSMUSG00000001773	2.16563	1.87192	2.45934	1.31381	0.393756	1	1	0.275608	1.18238	ENSMUSG00000001773	folate hydrolase 1 [Source:MGI Symbol;Acc:MGI:1858193]	MGI:1858193	Folh1	7	86719352	86775864	-1
ENSMUSG00000043391	2891.26	2681.83	3100.69	1.15618	0.209369	0.11174	1	0.00400207	0.0132065	ENSMUSG00000043391	RIKEN cDNA 2510009E07 gene [Source:MGI Symbol;Acc:MGI:1919440]	MGI:1919440	2510009E07Rik	16	21649045	21694665	-1
ENSMUSG00000021023	347.602	322.425	372.778	1.15617	0.209352	0.121799	1	0.009801	0.0185966	ENSMUSG00000021023	RIKEN cDNA 1110008L16 gene [Source:MGI Symbol;Acc:MGI:1913382]	MGI:1913382	1110008L16Rik	12	55299577	55382533	1
ENSMUSG00000033965	1486.13	1378.73	1593.52	1.15579	0.208875	0.126534	1	0.00258843	0.0138597	ENSMUSG00000033965	solute carrier family 16 (monocarboxylic acid transporters), member 2 [Source:MGI Symbol;Acc:MGI:1203732]	MGI:1203732	Slc16a2	X	103697414	103821983	-1
ENSMUSG00000001786	256.614	259.794	253.435	0.975521	-0.0357553	0.986883	1	0.00252532	0.0200507	ENSMUSG00000001786	F-box protein 7 [Source:MGI Symbol;Acc:MGI:1917004]	MGI:1917004	Fbxo7	10	86021972	86051873	1
ENSMUSG00000022476	1071.31	993.895	1148.72	1.15578	0.208866	0.178276	1	0.01138	0.0143303	ENSMUSG00000022476	polymerase (RNA) III (DNA directed) polypeptide H [Source:MGI Symbol;Acc:MGI:1926179]	MGI:1926179	Polr3h	15	81915030	81926213	-1
ENSMUSG00000050332	890.794	826.662	954.925	1.15516	0.20809	0.212191	1	0.00382803	0.0147074	ENSMUSG00000050332	APC membrane recruitment 1 [Source:MGI Symbol;Acc:MGI:1919595]	MGI:1919595	Amer1	X	95420318	95444872	-1
ENSMUSG00000001804	0.11824	0.23648	0	0	-Inf	0.90752	1	1.67499	7.23835	ENSMUSG00000001804	desmoglein 4 [Source:MGI Symbol;Acc:MGI:2661061]	MGI:2661061	Dsg4	18	20436175	20471821	1
ENSMUSG00000001827	0.437615	0	0.875229	Inf	Inf	0.758012	1	-0.345482	6.97668	ENSMUSG00000001827	folate receptor 1 (adult) [Source:MGI Symbol;Acc:MGI:95568]	MGI:95568	Folr1	7	101858331	101870788	-1
ENSMUSG00000031824	1761.49	1634.75	1888.22	1.15505	0.207955	0.129421	1	0.00284421	0.0136694	ENSMUSG00000031824	RIKEN cDNA 6430548M08 gene [Source:MGI Symbol;Acc:MGI:2443793]	MGI:2443793	6430548M08Rik	8	120114152	120165306	1
ENSMUSG00000031482	382.501	354.992	410.01	1.15498	0.207872	0.17709	1	0.00791523	0.0181204	ENSMUSG00000031482	solute carrier family 25 (mitochondrial carrier ornithine transporter), member 15 [Source:MGI Symbol;Acc:MGI:1342274]	MGI:1342274	Slc25a15	8	22375554	22398621	-1
ENSMUSG00000030878	1205.4	1118.73	1292.07	1.15495	0.207824	0.163302	1	0.0155923	0.0142466	ENSMUSG00000030878	cerebellar degeneration-related 2 [Source:MGI Symbol;Acc:MGI:1100885]	MGI:1100885	Cdr2	7	120957036	120982312	-1
ENSMUSG00000057818	437.257	405.837	468.677	1.15484	0.207694	0.303356	1	0.013224	0.0173148	ENSMUSG00000057818	RIKEN cDNA 1600029O15 gene [Source:MGI Symbol;Acc:MGI:3045362]	MGI:3045362	1600029O15Rik	9	58202897	58208808	1
ENSMUSG00000058558	11628.2	10798.8	12457.5	1.15361	0.206151	0.0958145	1	0.00564841	0.0126597	ENSMUSG00000058558	ribosomal protein L5 [Source:MGI Symbol;Acc:MGI:102854]	MGI:102854	Rpl5	5	107900502	107909005	1
ENSMUSG00000055817	1033.94	960.224	1107.65	1.15353	0.206058	0.135517	1	0.00692197	0.0145036	ENSMUSG00000055817	metastasis associated 3 [Source:MGI Symbol;Acc:MGI:2151172]	MGI:2151172	Mta3	17	83706163	83821516	1
ENSMUSG00000001865	0.387234	0.47296	0.301507	0.63749	-0.649526	0.902393	1	0.697673	7.88276	ENSMUSG00000001865	carboxypeptidase A3, mast cell [Source:MGI Symbol;Acc:MGI:88479]	MGI:88479	Cpa3	3	20215620	20242181	-1
ENSMUSG00000001870	37.805	34.6393	40.9708	1.18279	0.242188	0.62324	1	0.17952	0.0598652	ENSMUSG00000001870	latent transforming growth factor beta binding protein 1 [Source:MGI Symbol;Acc:MGI:109151]	MGI:109151	Ltbp1	17	75005568	75392512	1
ENSMUSG00000022426	1937.87	1799.77	2075.97	1.15347	0.205975	0.115259	1	0.00187971	0.013537	ENSMUSG00000022426	Josephin domain containing 1 [Source:MGI Symbol;Acc:MGI:1921408]	MGI:1921408	Josd1	15	79674250	79687872	-1
ENSMUSG00000001901	110.925	114.403	107.447	0.939196	-0.0905021	0.606351	1	0.0232777	0.0321978	ENSMUSG00000001901	potassium voltage-gated channel, subfamily H (eag-related), member 6 [Source:MGI Symbol;Acc:MGI:2684139]	MGI:2684139	Kcnh6	11	106008124	106034549	1
ENSMUSG00000073147	681.69	633.111	730.269	1.15346	0.205971	0.465096	1	0.0410884	0.0156174	ENSMUSG00000073147	RIKEN cDNA 5031425E22 gene [Source:MGI Symbol;Acc:MGI:1923227]	MGI:1923227	5031425E22Rik	5	23382308	23434269	-1
ENSMUSG00000044364	1190.01	1105.32	1274.71	1.15325	0.20571	0.187834	1	0.0042175	0.0142215	ENSMUSG00000044364	transmembrane protein 74B [Source:MGI Symbol;Acc:MGI:1918629]	MGI:1918629	Tmem74b	2	151702008	151712157	1
ENSMUSG00000017386	4251.6	3949.75	4553.45	1.15284	0.205196	0.148132	1	0.00988789	0.0129519	ENSMUSG00000017386	TNF receptor associated factor 4 [Source:MGI Symbol;Acc:MGI:1202880]	MGI:1202880	Traf4	11	78158499	78165589	-1
ENSMUSG00000001918	263.711	193.578	333.844	1.72459	0.786256	0.0336101	1	0.0819601	0.0212719	ENSMUSG00000001918	solute carrier family 1 (neutral amino acid transporter), member 5 [Source:MGI Symbol;Acc:MGI:105305]	MGI:105305	Slc1a5	7	16781346	16798274	1
ENSMUSG00000038729	853.491	793.229	913.753	1.15194	0.204066	0.199752	1	0.00520457	0.0149477	ENSMUSG00000038729	A kinase (PRKA) anchor protein 2 [Source:MGI Symbol;Acc:MGI:1306795]	MGI:1306795	Akap2	4	57717657	57896984	1
ENSMUSG00000093264	4045.84	3761.06	4330.62	1.15144	0.203435	0.157386	1	0.000671236	0.0129745	ENSMUSG00000093264	predicted gene, 23419 [Source:MGI Symbol;Acc:MGI:5453196]	MGI:5453196	Gm23419	11	120346736	120346819	-1
ENSMUSG00000001943	22.6255	19.7015	25.5494	1.29683	0.374989	0.757715	1	0.199679	0.118568	ENSMUSG00000001943	V-set and immunoglobulin domain containing 2 [Source:MGI Symbol;Acc:MGI:1928009]	MGI:1928009	Vsig2	9	37539255	37544205	1
ENSMUSG00000071866	20287	18860.3	21713.8	1.15129	0.203255	0.0984332	1	0.00347795	0.0125825	ENSMUSG00000071866	peptidylprolyl isomerase A [Source:MGI Symbol;Acc:MGI:97749]	MGI:97749	Ppia	11	6415443	6419817	1
ENSMUSG00000001948	78.9353	84.1027	73.7679	0.877117	-0.189158	0.655602	1	0.0248834	0.0374555	ENSMUSG00000001948	sperm autoantigenic protein 17 [Source:MGI Symbol;Acc:MGI:1333778]	MGI:1333778	Spa17	9	37603295	37613720	-1
ENSMUSG00000004383	3540.49	3291.52	3789.47	1.15128	0.203243	0.108947	1	0.00724921	0.0130649	ENSMUSG00000004383	like-glycosyltransferase [Source:MGI Symbol;Acc:MGI:1342270]	MGI:1342270	Large	8	72814599	73353540	-1
ENSMUSG00000022434	556.541	517.406	595.675	1.15127	0.203227	0.248379	1	0.00913755	0.015993	ENSMUSG00000022434	family with sequence similarity 118, member A [Source:MGI Symbol;Acc:MGI:1920475]	MGI:1920475	Fam118a	15	85037062	85062828	1
ENSMUSG00000031453	1623.02	1509.07	1736.97	1.15102	0.202913	0.136201	1	0.00377016	0.0137141	ENSMUSG00000031453	RAS p21 protein activator 3 [Source:MGI Symbol;Acc:MGI:1197013]	MGI:1197013	Rasa3	8	13566950	13677603	-1
ENSMUSG00000009073	5392.81	5014.23	5771.39	1.151	0.202889	0.134325	1	0.000761866	0.0128676	ENSMUSG00000009073	neurofibromatosis 2 [Source:MGI Symbol;Acc:MGI:97307]	MGI:97307	Nf2	11	4765845	4849536	-1
ENSMUSG00000028081	12479.6	11603.6	13355.6	1.15099	0.20287	0.0754959	1	0.00747343	0.0126424	ENSMUSG00000028081	ribosomal protein S3A1 [Source:MGI Symbol;Acc:MGI:1202063]	MGI:1202063	Rps3a1	3	86137940	86142702	-1
ENSMUSG00000001988	125.877	113.389	138.366	1.22027	0.287202	0.120897	1	0.0120258	0.027639	ENSMUSG00000001988	neuronal PAS domain protein 1 [Source:MGI Symbol;Acc:MGI:109205]	MGI:109205	Npas1	7	16455721	16476780	-1
ENSMUSG00000010609	417.05	387.782	446.318	1.15095	0.202826	0.558582	1	0.0244232	0.017679	ENSMUSG00000010609	presenilin 2 [Source:MGI Symbol;Acc:MGI:109284]	MGI:109284	Psen2	1	180227004	180263438	-1
ENSMUSG00000060036	19432.1	18069.6	20794.5	1.1508	0.202636	0.0867327	1	0.00455141	0.0125903	ENSMUSG00000060036	ribosomal protein L3 [Source:MGI Symbol;Acc:MGI:1351605]	MGI:1351605	Rpl3	15	80077794	80091868	-1
ENSMUSG00000008683	14494.5	13481	15508	1.15036	0.202089	0.0790485	1	0.00389095	0.0126218	ENSMUSG00000008683	ribosomal protein S15A [Source:MGI Symbol;Acc:MGI:2389091]	MGI:2389091	Rps15a	7	118104378	118116186	-1
ENSMUSG00000002007	4.0973	4.59682	3.59779	0.78267	-0.353524	0.559322	1	0.844705	0.566212	ENSMUSG00000002007	serine/arginine-rich protein specific kinase 3 [Source:MGI Symbol;Acc:MGI:1891338]	MGI:1891338	Srpk3	X	73774405	73778925	1
ENSMUSG00000022634	1068.49	993.93	1143.04	1.15002	0.201663	0.147856	1	0.00688631	0.0143974	ENSMUSG00000022634	YY1 associated factor 2 [Source:MGI Symbol;Acc:MGI:1914307]	MGI:1914307	Yaf2	15	93284278	93336935	-1
ENSMUSG00000040537	2132.2	1983.62	2280.78	1.14981	0.201394	0.245535	1	0.0122394	0.0134705	ENSMUSG00000040537	a disintegrin and metallopeptidase domain 22 [Source:MGI Symbol;Acc:MGI:1340046]	MGI:1340046	Adam22	5	8072352	8368160	-1
ENSMUSG00000028641	505.1	469.952	540.247	1.14958	0.201107	0.37684	1	0.0188565	0.0166518	ENSMUSG00000028641	prolyl 3-hydroxylase 1 [Source:MGI Symbol;Acc:MGI:1888921]	MGI:1888921	P3h1	4	119232915	119248975	1
ENSMUSG00000028654	3686.1	3430.02	3942.18	1.14932	0.200775	0.123715	1	0.0101594	0.0130061	ENSMUSG00000028654	v-myc myelocytomatosis viral oncogene homolog, lung carcinoma derived (avian) [Source:MGI Symbol;Acc:MGI:96799]	MGI:96799	Mycl	4	122995652	123002485	1
ENSMUSG00000057375	786.027	731.442	840.611	1.14925	0.200694	0.141866	1	0.00184002	0.0150945	ENSMUSG00000057375	Yip1 domain family, member 1 [Source:MGI Symbol;Acc:MGI:1915532]	MGI:1915532	Yipf1	4	107314363	107359823	1
ENSMUSG00000002020	2.35046	1.50266	3.19826	2.12841	1.08977	0.427219	1	0.221741	0.939047	ENSMUSG00000002020	latent transforming growth factor beta binding protein 2 [Source:MGI Symbol;Acc:MGI:99502]	MGI:99502	Ltbp2	12	84783212	84876532	-1
ENSMUSG00000063446	1016.34	945.787	1086.89	1.14919	0.200623	0.130459	1	0.0112936	0.0145267	ENSMUSG00000063446	lipid phosphate phosphatase-related protein type 1 [Source:MGI Symbol;Acc:MGI:2445015]	MGI:2445015	Lppr1	4	49059273	49340259	1
ENSMUSG00000068099	2504.95	2331.14	2678.77	1.14912	0.200532	0.0879761	1	0.00716777	0.0133002	ENSMUSG00000068099	RIKEN cDNA 1500009C09 gene [Source:MGI Symbol;Acc:MGI:1923755]	MGI:1923755	1500009C09Rik	15	82252397	82260753	1
ENSMUSG00000002032	273.988	293.482	254.494	0.867154	-0.20564	0.222747	1	0.01915	0.0202484	ENSMUSG00000002032	transmembrane protein 25 [Source:MGI Symbol;Acc:MGI:1918937]	MGI:1918937	Tmem25	9	44793776	44799307	-1
ENSMUSG00000002043	293.292	262.453	324.13	1.235	0.304512	0.0597909	1	0.00985931	0.0198488	ENSMUSG00000002043	trafficking protein particle complex 6A [Source:MGI Symbol;Acc:MGI:1914341]	MGI:1914341	Trappc6a	7	19508670	19516145	1
ENSMUSG00000021136	444.122	413.32	474.924	1.14905	0.200437	0.521981	1	0.0544199	0.0167323	ENSMUSG00000021136	SPARC related modular calcium binding 1 [Source:MGI Symbol;Acc:MGI:1929878]	MGI:1929878	Smoc1	12	81026808	81186414	1
ENSMUSG00000002055	255.24	284.316	226.163	0.795465	-0.33013	0.712182	1	0.763967	0.0185248	ENSMUSG00000002055	sperm associated antigen 5 [Source:MGI Symbol;Acc:MGI:1927470]	MGI:1927470	Spag5	11	78301529	78322457	1
ENSMUSG00000071644	13463.9	12530.1	14397.6	1.14904	0.200428	0.0780373	1	0.00323733	0.0126362	ENSMUSG00000071644	eukaryotic translation elongation factor 1 gamma [Source:MGI Symbol;Acc:MGI:1914410]	MGI:1914410	Eef1g	19	8967041	8978479	1
ENSMUSG00000089945	1620.36	1508.23	1732.49	1.14869	0.199987	0.162587	1	0.00930441	0.0138135	ENSMUSG00000089945	paralemmin A kinase anchor protein [Source:MGI Symbol;Acc:MGI:5141924]	MGI:5141924	Pakap	4	57568179	57896982	1
ENSMUSG00000079316	647.499	602.694	692.305	1.14868	0.199982	0.158746	1	0.00149149	0.0156268	ENSMUSG00000079316	RAB9, member RAS oncogene family [Source:MGI Symbol;Acc:MGI:1890695]	MGI:1890695	Rab9	X	166457253	166479867	-1
ENSMUSG00000002068	108.099	103	113.197	1.099	0.136195	0.532957	1	0.0505335	0.0310718	ENSMUSG00000002068	cyclin E1 [Source:MGI Symbol;Acc:MGI:88316]	MGI:88316	Ccne1	7	38097984	38107534	-1
ENSMUSG00000002076	12.2475	13.363	11.132	0.833047	-0.26353	0.648829	1	0.0944916	0.179663	ENSMUSG00000002076	heat shock transcription factor 2 binding protein [Source:MGI Symbol;Acc:MGI:1921627]	MGI:1921627	Hsf2bp	17	31944769	32034508	-1
ENSMUSG00000027593	8171.7	7606.31	8737.1	1.14867	0.199958	0.094528	1	0.00644976	0.0127359	ENSMUSG00000027593	hnRNP-associated with lethal yellow [Source:MGI Symbol;Acc:MGI:97850]	MGI:97850	Raly	2	154791096	154867261	1
ENSMUSG00000002100	1.39438	2.78875	0	0	-Inf	0.146729	1	0.359375	1.70369	ENSMUSG00000002100	myosin binding protein C, cardiac [Source:MGI Symbol;Acc:MGI:102844]	MGI:102844	Mybpc3	2	91118144	91136516	1
ENSMUSG00000041571	22660.3	21092.9	24227.7	1.14862	0.199901	0.0654492	1	0.0086487	0.0125748	ENSMUSG00000041571	selenoprotein W, muscle 1 [Source:MGI Symbol;Acc:MGI:1100878]	MGI:1100878	Sepw1	7	15917208	15922402	-1
ENSMUSG00000021900	475.81	442.969	508.652	1.14828	0.199474	0.106281	1	0.0136192	0.0169894	ENSMUSG00000021900	biotinidase [Source:MGI Symbol;Acc:MGI:1347001]	MGI:1347001	Btd	14	31641028	31668579	1
ENSMUSG00000002104	23.2996	19.6632	26.9359	1.36986	0.454033	0.260718	1	0.0642452	0.104955	ENSMUSG00000002104	receptor-associated protein of the synapse [Source:MGI Symbol;Acc:MGI:99422]	MGI:99422	Rapsn	2	91035620	91045729	1
ENSMUSG00000039483	1213.51	1129.83	1297.19	1.14813	0.199286	0.207209	1	0.00296251	0.0141654	ENSMUSG00000039483	ankyrin repeat and SOCS box-containing 6 [Source:MGI Symbol;Acc:MGI:1919573]	MGI:1919573	Asb6	2	30823097	30830333	-1
ENSMUSG00000029231	1150.95	1071.6	1230.31	1.1481	0.199252	0.240547	1	0.026142	0.0141447	ENSMUSG00000029231	platelet derived growth factor receptor, alpha polypeptide [Source:MGI Symbol;Acc:MGI:97530]	MGI:97530	Pdgfra	5	75152292	75198215	1
ENSMUSG00000002108	53.6467	52.4812	54.8122	1.04441	0.0626951	0.912227	1	0.0427298	0.0511362	ENSMUSG00000002108	nuclear receptor subfamily 1, group H, member 3 [Source:MGI Symbol;Acc:MGI:1352462]	MGI:1352462	Nr1h3	2	91184061	91202834	-1
ENSMUSG00000099913	1138.21	1059.74	1216.68	1.14809	0.19924	0.137494	1	0.00515198	0.0143064	ENSMUSG00000099913	predicted gene 28551 [Source:MGI Symbol;Acc:MGI:5579257]	MGI:5579257	Gm28551	1	53325507	53352667	-1
ENSMUSG00000002111	28.2899	28.2793	28.3005	1.00075	0.00108001	1	1	0.0436838	0.0698806	ENSMUSG00000002111	spleen focus forming virus (SFFV) proviral integration oncogene [Source:MGI Symbol;Acc:MGI:98282]	MGI:98282	Spi1	2	91082390	91115756	1
ENSMUSG00000022340	2156.76	2008.27	2305.26	1.14789	0.198979	0.17355	1	0.023343	0.0134778	ENSMUSG00000022340	syntabulin (syntaxin-interacting) [Source:MGI Symbol;Acc:MGI:2442392]	MGI:2442392	Sybu	15	44671859	44788063	-1
ENSMUSG00000002147	78.798	73.2357	84.3602	1.1519	0.204015	0.702271	1	0.00692664	0.0370525	ENSMUSG00000002147	signal transducer and activator of transcription 6 [Source:MGI Symbol;Acc:MGI:103034]	MGI:103034	Stat6	10	127642986	127660957	1
ENSMUSG00000002204	0.453038	0.906077	0	0	-Inf	0.654272	1	3.15987	5.18736	ENSMUSG00000002204	napsin A aspartic peptidase [Source:MGI Symbol;Acc:MGI:109365]	MGI:109365	Napsa	7	44572432	44586862	1
ENSMUSG00000057841	14870.7	13846.9	15894.5	1.14787	0.198962	0.050291	1	0.010932	0.0126209	ENSMUSG00000057841	ribosomal protein L32 [Source:MGI Symbol;Acc:MGI:98038]	MGI:98038	Rpl32	6	115805505	115808747	-1
ENSMUSG00000043671	1461.4	1360.98	1561.81	1.14756	0.198575	0.146885	1	0.00447372	0.0139666	ENSMUSG00000043671	dpy-19-like 3 (C. elegans) [Source:MGI Symbol;Acc:MGI:2443952]	MGI:2443952	Dpy19l3	7	35685165	35754454	-1
ENSMUSG00000100162	415.33	386.811	443.849	1.14746	0.198442	0.732098	1	0.103544	0.0173807	ENSMUSG00000100162	predicted gene 20687 [Source:MGI Symbol;Acc:MGI:5313134]	MGI:5313134	Gm20687	14	55053869	55072397	1
ENSMUSG00000026796	2137.04	1990.36	2283.72	1.14739	0.198359	0.134535	1	0.00245754	0.0134598	ENSMUSG00000026796	family with sequence similarity 129, member B [Source:MGI Symbol;Acc:MGI:2442910]	MGI:2442910	Fam129b	2	32876114	32925254	1
ENSMUSG00000002227	204.581	183.042	226.12	1.23534	0.30491	0.195107	1	0.0271596	0.0227582	ENSMUSG00000002227	Moloney leukemia virus 10 [Source:MGI Symbol;Acc:MGI:97054]	MGI:97054	Mov10	3	104794836	104818563	-1
ENSMUSG00000002228	177.53	149.64	205.42	1.37276	0.457077	0.112796	1	0.0295247	0.0260263	ENSMUSG00000002228	protein phosphatase 1J [Source:MGI Symbol;Acc:MGI:1919137]	MGI:1919137	Ppm1j	3	104781056	104786018	1
ENSMUSG00000015377	5569.49	5187.27	5951.7	1.14737	0.198327	0.549805	1	0.0346406	0.012886	ENSMUSG00000015377	DENN/MADD domain containing 6B [Source:MGI Symbol;Acc:MGI:1916690]	MGI:1916690	Dennd6b	15	89182217	89196474	-1
ENSMUSG00000002249	263.529	256.359	270.699	1.05594	0.0785252	0.931714	1	0.0874827	0.0204629	ENSMUSG00000002249	TEA domain family member 3 [Source:MGI Symbol;Acc:MGI:109241]	MGI:109241	Tead3	17	28331671	28350805	-1
ENSMUSG00000023067	914.443	851.702	977.184	1.14733	0.198282	0.13618	1	0.00490315	0.0148094	ENSMUSG00000023067	cyclin-dependent kinase inhibitor 1A (P21) [Source:MGI Symbol;Acc:MGI:104556]	MGI:104556	Cdkn1a	17	29090979	29100722	1
ENSMUSG00000002257	142.918	138.316	147.52	1.06654	0.0929422	0.694222	1	0.00106763	0.0277796	ENSMUSG00000002257	differentially expressed in FDCP 6 [Source:MGI Symbol;Acc:MGI:1346328]	MGI:1346328	Def6	17	28207778	28228608	1
ENSMUSG00000002266	164.026	186.021	142.031	0.763522	-0.389258	0.111298	1	0.0513439	0.0241617	ENSMUSG00000002266	zinc finger, imprinted 1 [Source:MGI Symbol;Acc:MGI:1341879]	MGI:1341879	Zim1	7	6675443	6696450	-1
ENSMUSG00000027667	1185.51	1104.2	1266.82	1.14727	0.198209	0.275223	1	0.00623176	0.0142875	ENSMUSG00000027667	zinc finger protein 639 [Source:MGI Symbol;Acc:MGI:1915028]	MGI:1915028	Zfp639	3	32510259	32520833	1
ENSMUSG00000047557	447.782	417.074	478.489	1.14725	0.198183	0.134191	1	0.0155575	0.0170249	ENSMUSG00000047557	latexin [Source:MGI Symbol;Acc:MGI:107633]	MGI:107633	Lxn	3	67457998	67463926	-1
ENSMUSG00000033022	3192.48	2973.7	3411.27	1.14714	0.198048	0.0958179	1	0.0113962	0.0131432	ENSMUSG00000033022	cysteine dioxygenase 1, cytosolic [Source:MGI Symbol;Acc:MGI:105925]	MGI:105925	Cdo1	18	46713205	46728342	-1
ENSMUSG00000002289	81.4191	79.3649	83.4734	1.05177	0.0728151	0.781302	1	0.0447217	0.0349935	ENSMUSG00000002289	angiopoietin-like 4 [Source:MGI Symbol;Acc:MGI:1888999]	MGI:1888999	Angptl4	17	33773750	33781575	-1
ENSMUSG00000031104	2013.63	1875.75	2151.52	1.14702	0.197886	0.113347	1	0.00693609	0.0134988	ENSMUSG00000031104	RAB33A, member RAS oncogene family [Source:MGI Symbol;Acc:MGI:109493]	MGI:109493	Rab33a	X	48519285	48530232	1
ENSMUSG00000097842	350.142	326.169	374.114	1.14699	0.197857	0.172423	1	0.00220672	0.0183221	ENSMUSG00000097842	RIKEN cDNA 9330104G04 gene [Source:MGI Symbol;Acc:MGI:2445112]	MGI:2445112	9330104G04Rik	7	16871354	16874886	-1
ENSMUSG00000040767	459.485	428.097	490.873	1.14664	0.197415	0.333881	1	0.0323975	0.016876	ENSMUSG00000040767	small nuclear ribonucleoprotein 25 (U11/U12) [Source:MGI Symbol;Acc:MGI:1925622]	MGI:1925622	Snrnp25	11	32205415	32208984	1
ENSMUSG00000046330	8631.61	8042.06	9221.16	1.14662	0.197384	0.0566137	1	0.0126466	0.012721	ENSMUSG00000046330	ribosomal protein L37a [Source:MGI Symbol;Acc:MGI:98068]	MGI:98068	Rpl37a	1	72711260	72713809	1
ENSMUSG00000027679	782.776	729.365	836.188	1.14646	0.197186	0.172847	1	0.00742136	0.0151717	ENSMUSG00000027679	DnaJ (Hsp40) homolog, subfamily C, member 19 [Source:MGI Symbol;Acc:MGI:1914963]	MGI:1914963	Dnajc19	3	34056020	34081321	-1
ENSMUSG00000047260	1581.52	1473.65	1689.4	1.1464	0.197116	0.0925975	1	0.00461903	0.0137685	ENSMUSG00000047260	ER membrane protein complex subunit 6 [Source:MGI Symbol;Acc:MGI:1913298]	MGI:1913298	Emc6	11	73175519	73177037	-1
ENSMUSG00000028914	1369.35	1276	1462.71	1.14632	0.197015	0.217441	1	0.000840893	0.0140227	ENSMUSG00000028914	caspase 9 [Source:MGI Symbol;Acc:MGI:1277950]	MGI:1277950	Casp9	4	141793612	141815976	1
ENSMUSG00000019647	860.097	801.57	918.624	1.14603	0.196645	0.269246	1	0.00395566	0.0148557	ENSMUSG00000019647	sema domain, transmembrane domain (TM), and cytoplasmic domain, (semaphorin) 6A [Source:MGI Symbol;Acc:MGI:1203727]	MGI:1203727	Sema6a	18	47235598	47368870	-1
ENSMUSG00000020181	3111.25	2899.65	3322.85	1.14595	0.19654	0.327137	1	0.0162138	0.0131421	ENSMUSG00000020181	neuron navigator 3 [Source:MGI Symbol;Acc:MGI:2183703]	MGI:2183703	Nav3	10	109682660	110456204	-1
ENSMUSG00000048304	996.256	928.505	1064.01	1.14594	0.196526	0.256861	1	0.00826496	0.0145478	ENSMUSG00000048304	SLIT and NTRK-like family, member 3 [Source:MGI Symbol;Acc:MGI:2679447]	MGI:2679447	Slitrk3	3	73047265	73057803	-1
ENSMUSG00000048668	1684.37	1569.83	1798.91	1.14593	0.196514	0.207455	1	0.00484784	0.013686	ENSMUSG00000048668	RAD9-HUS1-RAD1 interacting nuclear orphan 1 [Source:MGI Symbol;Acc:MGI:1915315]	MGI:1915315	Rhno1	6	128357000	128362911	-1
ENSMUSG00000040875	396.42	369.53	423.31	1.14554	0.196024	0.268526	1	0.0132606	0.0180123	ENSMUSG00000040875	oxysterol binding protein-like 10 [Source:MGI Symbol;Acc:MGI:1921736]	MGI:1921736	Osbpl10	9	114978569	115232225	1
ENSMUSG00000036186	2741.52	2555.66	2927.37	1.14545	0.195911	0.140029	1	0.00293072	0.0132207	ENSMUSG00000036186	family with sequence similarity 69, member B [Source:MGI Symbol;Acc:MGI:1927576]	MGI:1927576	Fam69b	2	26628457	26636497	1
ENSMUSG00000023832	3547.61	3307.58	3787.63	1.14514	0.195521	0.115665	1	0.00351553	0.013077	ENSMUSG00000023832	acetyl-Coenzyme A acetyltransferase 2 [Source:MGI Symbol;Acc:MGI:87871]	MGI:87871	Acat2	17	12942890	12960747	-1
ENSMUSG00000042670	355.334	331.377	379.292	1.14459	0.194835	0.218084	1	0.0078222	0.0180755	ENSMUSG00000042670	IMP1 inner mitochondrial membrane peptidase-like (S. cerevisiae) [Source:MGI Symbol;Acc:MGI:1913791]	MGI:1913791	Immp1l	2	105904638	105965558	1
ENSMUSG00000002365	135.814	141.285	130.343	0.922554	-0.116295	0.679362	1	0.0430744	0.0263144	ENSMUSG00000002365	sorting nexin 9 [Source:MGI Symbol;Acc:MGI:1913866]	MGI:1913866	Snx9	17	5841328	5931033	1
ENSMUSG00000031458	623.466	581.578	665.353	1.14405	0.194147	0.186135	1	0.00125688	0.0157711	ENSMUSG00000031458	coordinator of PRMT5, differentiation stimulator [Source:MGI Symbol;Acc:MGI:1913673]	MGI:1913673	Coprs	8	13884788	13890271	-1
ENSMUSG00000096199	460.801	429.872	491.731	1.1439	0.19396	0.191836	1	0.00389149	0.017062	ENSMUSG00000096199	peptidyl-tRNA hydrolase domain containing 1 [Source:MGI Symbol;Acc:MGI:1916959]	MGI:1916959	Ptrhd1	12	4234027	4240123	1
ENSMUSG00000002384	13.909	13.9729	13.8452	0.990863	-0.0132432	0.911389	1	0.0346431	0.178615	ENSMUSG00000002384	bone morphogenetic protein 8b [Source:MGI Symbol;Acc:MGI:107335]	MGI:107335	Bmp8b	4	123105165	123132099	1
ENSMUSG00000054520	2330.98	2174.59	2487.37	1.14384	0.193879	0.185356	1	0.0018597	0.0133681	ENSMUSG00000054520	SH3-domain binding protein 2 [Source:MGI Symbol;Acc:MGI:1346349]	MGI:1346349	Sh3bp2	5	34525838	34563641	1
ENSMUSG00000020937	379.379	353.938	404.82	1.14376	0.193781	0.240594	1	0.0062029	0.0180934	ENSMUSG00000020937	phospholipase C, delta 3 [Source:MGI Symbol;Acc:MGI:107451]	MGI:107451	Plcd3	11	103070304	103101658	-1
ENSMUSG00000037415	1628.32	1519.2	1737.43	1.14365	0.19364	0.496379	1	0.0307596	0.0137739	ENSMUSG00000037415	RAN binding protein 10 [Source:MGI Symbol;Acc:MGI:1921584]	MGI:1921584	Ranbp10	8	105768308	105827350	-1
ENSMUSG00000024042	1030.98	961.933	1100.02	1.14355	0.193517	0.188669	1	0.00251034	0.0144399	ENSMUSG00000024042	salt inducible kinase 1 [Source:MGI Symbol;Acc:MGI:104754]	MGI:104754	Sik1	17	31844248	31855792	-1
ENSMUSG00000027506	746.449	696.502	796.396	1.14342	0.193359	0.244797	1	0.00933898	0.0153298	ENSMUSG00000027506	tumor protein D52 [Source:MGI Symbol;Acc:MGI:107749]	MGI:107749	Tpd52	3	8925593	9004723	-1
ENSMUSG00000062794	625.58	583.731	667.428	1.14338	0.193308	0.338066	1	0.0383487	0.0157909	ENSMUSG00000062794	zinc finger protein 599 [Source:MGI Symbol;Acc:MGI:2679006]	MGI:2679006	Zfp599	9	22247430	22259895	-1
ENSMUSG00000022820	334.403	312.036	356.771	1.14336	0.193283	0.224322	1	0.011963	0.019006	ENSMUSG00000022820	NADH dehydrogenase (ubiquinone) 1 beta subcomplex 4 [Source:MGI Symbol;Acc:MGI:1915444]	MGI:1915444	Ndufb4	16	37647170	37654453	-1
ENSMUSG00000031556	2051.06	1913.88	2188.23	1.14335	0.193268	0.128	1	0.00253005	0.0134785	ENSMUSG00000031556	TM2 domain containing 2 [Source:MGI Symbol;Acc:MGI:1916992]	MGI:1916992	Tm2d2	8	25017211	25023259	1
ENSMUSG00000061983	16142.4	15064.7	17220.2	1.14308	0.192927	0.0725618	1	0.00810286	0.0126096	ENSMUSG00000061983	ribosomal protein S12 [Source:MGI Symbol;Acc:MGI:98105]	MGI:98105	Rps12	10	23785211	23787195	-1
ENSMUSG00000002459	203.743	193.11	214.375	1.11012	0.150712	0.456763	1	0.0232916	0.0226425	ENSMUSG00000002459	regulator of G-protein signaling 20 [Source:MGI Symbol;Acc:MGI:1929866]	MGI:1929866	Rgs20	1	4909576	5070285	-1
ENSMUSG00000002475	42.5456	42.2886	42.8026	1.01216	0.0174315	0.816695	1	0.130269	0.061351	ENSMUSG00000002475	abhydrolase domain containing 3 [Source:MGI Symbol;Acc:MGI:2147183]	MGI:2147183	Abhd3	18	10644411	10706771	-1
ENSMUSG00000097156	3939.03	3676.24	4201.81	1.14297	0.192782	0.746101	1	0.0825756	0.013017	ENSMUSG00000097156	predicted gene 3764 [Source:MGI Symbol;Acc:MGI:3781938]	MGI:3781938	Gm3764	3	88206813	88229959	1
ENSMUSG00000058248	1307.32	1220.21	1394.42	1.14277	0.192537	0.619039	1	0.0291879	0.0140584	ENSMUSG00000058248	potassium voltage-gated channel, subfamily H (eag-related), member 1 [Source:MGI Symbol;Acc:MGI:1341721]	MGI:1341721	Kcnh1	1	192190774	192510159	1
ENSMUSG00000078202	620.926	579.593	662.26	1.14263	0.192356	0.568487	1	0.129875	0.015437	ENSMUSG00000078202	Notch-regulated ankyrin repeat protein [Source:MGI Symbol;Acc:MGI:1914372]	MGI:1914372	Nrarp	2	25180758	25183339	1
ENSMUSG00000071078	597.799	558.006	637.593	1.14263	0.192355	0.147828	1	0.0110106	0.0158354	ENSMUSG00000071078	nuclear receptor 2C2-associated protein [Source:MGI Symbol;Acc:MGI:1922942]	MGI:1922942	Nr2c2ap	8	70131333	70133739	1
ENSMUSG00000002500	4.85373	5.40079	4.30668	0.797416	-0.326595	0.821408	1	0.0833166	0.439104	ENSMUSG00000002500	ribosomal protein L3-like [Source:MGI Symbol;Acc:MGI:1913461]	MGI:1913461	Rpl3l	17	24727820	24736143	1
ENSMUSG00000027596	8424.12	7864.35	8983.89	1.14236	0.192012	0.109734	1	0.00554164	0.0127283	ENSMUSG00000027596	nonagouti [Source:MGI Symbol;Acc:MGI:87853]	MGI:87853	a	2	154791402	155051012	1
ENSMUSG00000054277	1056.15	986.131	1126.16	1.142	0.191565	0.167268	1	0.00184276	0.0143721	ENSMUSG00000054277	ADP-ribosylation factor GTPase activating protein 3 [Source:MGI Symbol;Acc:MGI:1913501]	MGI:1913501	Arfgap3	15	83299740	83350247	-1
ENSMUSG00000035067	659.992	616.322	703.661	1.14171	0.191197	0.228277	1	0.00582118	0.0157411	ENSMUSG00000035067	X Kell blood group precursor related family member 6 homolog [Source:MGI Symbol;Acc:MGI:2447765]	MGI:2447765	Xkr6	14	63606503	63820809	1
ENSMUSG00000038418	922.3	861.385	983.215	1.14144	0.19085	0.680293	1	0.0677036	0.0147585	ENSMUSG00000038418	early growth response 1 [Source:MGI Symbol;Acc:MGI:95295]	MGI:95295	Egr1	18	34859823	34864984	1
ENSMUSG00000002565	1.35415	1.16248	1.54583	1.32977	0.411173	1	1	0.121416	2.26307	ENSMUSG00000002565	scinderin [Source:MGI Symbol;Acc:MGI:1306794]	MGI:1306794	Scin	12	40059769	40134228	-1
ENSMUSG00000035372	779.187	727.736	830.639	1.1414	0.190806	0.216348	1	0.00203041	0.0150666	ENSMUSG00000035372	RIKEN cDNA 1810055G02 gene [Source:MGI Symbol;Acc:MGI:1919306]	MGI:1919306	1810055G02Rik	19	3708333	3717881	1
ENSMUSG00000031239	913.719	853.408	974.029	1.14134	0.19073	0.594624	1	0.06173	0.0146943	ENSMUSG00000031239	integral membrane protein 2A [Source:MGI Symbol;Acc:MGI:107706]	MGI:107706	Itm2a	X	107397099	107403376	-1
ENSMUSG00000002588	0.537987	0.47296	0.603015	1.27498	0.350474	1	1	1.50301	3.23524	ENSMUSG00000002588	paraoxonase 1 [Source:MGI Symbol;Acc:MGI:103295]	MGI:103295	Pon1	6	5168090	5193946	-1
ENSMUSG00000002602	256.811	262.64	250.982	0.955611	-0.065504	0.843189	1	0.109685	0.019617	ENSMUSG00000002602	AXL receptor tyrosine kinase [Source:MGI Symbol;Acc:MGI:1347244]	MGI:1347244	Axl	7	25757273	25788705	-1
ENSMUSG00000002603	93.4071	98.2888	88.5255	0.900667	-0.150934	0.732939	1	0.0422777	0.0344912	ENSMUSG00000002603	transforming growth factor, beta 1 [Source:MGI Symbol;Acc:MGI:98725]	MGI:98725	Tgfb1	7	25687002	25705077	1
ENSMUSG00000041650	323.527	302.175	344.879	1.14132	0.190708	0.25441	1	0.010002	0.0186634	ENSMUSG00000041650	propionyl-Coenzyme A carboxylase, alpha polypeptide [Source:MGI Symbol;Acc:MGI:97499]	MGI:97499	Pcca	14	122534324	122891100	1
ENSMUSG00000049800	791.721	739.469	843.973	1.14132	0.190707	0.198492	1	0.0027481	0.0150444	ENSMUSG00000049800	SERTA domain containing 2 [Source:MGI Symbol;Acc:MGI:1931026]	MGI:1931026	Sertad2	11	20543253	20653021	1
ENSMUSG00000021259	520.031	485.734	554.327	1.14122	0.190572	0.299103	1	0.0247027	0.0166977	ENSMUSG00000021259	cytochrome P450, family 46, subfamily a, polypeptide 1 [Source:MGI Symbol;Acc:MGI:1341877]	MGI:1341877	Cyp46a1	12	108334377	108362231	1
ENSMUSG00000002633	21.0372	22.574	19.5005	0.863847	-0.211152	0.749434	1	0.178057	0.110284	ENSMUSG00000002633	sonic hedgehog [Source:MGI Symbol;Acc:MGI:98297]	MGI:98297	Shh	5	28456815	28467256	-1
ENSMUSG00000035637	368.556	344.251	392.862	1.14121	0.19056	0.235306	1	0.0028805	0.0181759	ENSMUSG00000035637	glyoxylate reductase/hydroxypyruvate reductase [Source:MGI Symbol;Acc:MGI:1923488]	MGI:1923488	Grhpr	4	44981395	44990734	1
ENSMUSG00000051067	634.215	592.398	676.032	1.14118	0.190525	0.14012	1	0.00626081	0.015821	ENSMUSG00000051067	leucine rich repeat and Ig domain containing 3 [Source:MGI Symbol;Acc:MGI:3609246]	MGI:3609246	Lingo3	10	80832807	80844039	-1
ENSMUSG00000060126	31424.1	29354.7	33493.6	1.141	0.190294	0.0950146	1	0.00512437	0.0125469	ENSMUSG00000060126	tumor protein, translationally-controlled 1 [Source:MGI Symbol;Acc:MGI:104890]	MGI:104890	Tpt1	14	75845093	75848525	1
ENSMUSG00000002661	301.865	314.031	289.699	0.922518	-0.116351	0.533803	1	0.00683269	0.0190882	ENSMUSG00000002661	alkB, alkylation repair homolog 7 (E. coli) [Source:MGI Symbol;Acc:MGI:1913650]	MGI:1913650	Alkbh7	17	56997339	56999322	1
ENSMUSG00000002664	1.42679	1.14256	1.71102	1.49753	0.58259	0.896548	1	0.123669	1.7614	ENSMUSG00000002664	persephin [Source:MGI Symbol;Acc:MGI:1201684]	MGI:1201684	Pspn	17	56999457	57000018	-1
ENSMUSG00000028069	1088.57	1016.89	1160.25	1.14098	0.190276	0.173049	1	0.0184326	0.0144294	ENSMUSG00000028069	G patch domain containing 4 [Source:MGI Symbol;Acc:MGI:1913864]	MGI:1913864	Gpatch4	3	88043108	88055993	1
ENSMUSG00000002688	261.034	260.345	261.722	1.00529	0.00761	0.926906	1	0.0374746	0.0202525	ENSMUSG00000002688	protein kinase D1 [Source:MGI Symbol;Acc:MGI:99879]	MGI:99879	Prkd1	12	50341231	50649223	-1
ENSMUSG00000002699	42.9807	46.4167	39.5446	0.851949	-0.23116	0.573727	1	0.0671254	0.0579438	ENSMUSG00000002699	lymphocyte cytosolic protein 2 [Source:MGI Symbol;Acc:MGI:1321402]	MGI:1321402	Lcp2	11	34046920	34092295	1
ENSMUSG00000051065	2660.72	2485.72	2835.72	1.1408	0.190049	0.216789	1	0.016522	0.0132617	ENSMUSG00000051065	Mab-21 domain containing 2 [Source:MGI Symbol;Acc:MGI:1917028]	MGI:1917028	Mb21d2	16	28826176	28929698	-1
ENSMUSG00000018931	2211.34	2066.19	2356.49	1.1405	0.189664	0.207311	1	0.00174132	0.0134017	ENSMUSG00000018931	N-acetyltransferase domain containing 1 [Source:MGI Symbol;Acc:MGI:1344388]	MGI:1344388	Natd1	11	60902246	60914750	-1
ENSMUSG00000029344	496.011	463.508	528.515	1.14025	0.18935	0.252966	1	0.00482066	0.016652	ENSMUSG00000029344	protein-tyrosine sulfotransferase 2 [Source:MGI Symbol;Acc:MGI:1309516]	MGI:1309516	Tpst2	5	112276691	112315361	1
ENSMUSG00000002732	144.162	145.641	142.683	0.979684	-0.0296113	0.992796	1	0.03365	0.0271889	ENSMUSG00000002732	FK506 binding protein 7 [Source:MGI Symbol;Acc:MGI:1336879]	MGI:1336879	Fkbp7	2	76663044	76673116	-1
ENSMUSG00000096847	3732.93	3488.58	3977.27	1.14008	0.189138	0.160226	1	0.00623501	0.0130295	ENSMUSG00000096847	transmembrane protein 151B [Source:MGI Symbol;Acc:MGI:2685169]	MGI:2685169	Tmem151b	17	45541940	45549677	-1
ENSMUSG00000043323	3820.68	3570.65	4070.7	1.14004	0.189088	0.25675	1	0.0123951	0.0130279	ENSMUSG00000043323	fibrosin-like 1 [Source:MGI Symbol;Acc:MGI:1920907]	MGI:1920907	Fbrsl1	5	110361754	110448503	-1	NR_105032
ENSMUSG00000061787	9730.45	9094.01	10366.9	1.13997	0.188994	0.0793985	1	0.010288	0.012695	ENSMUSG00000061787	ribosomal protein S17 [Source:MGI Symbol;Acc:MGI:1309526]	MGI:1309526	Rps17	7	81342732	81345254	-1
ENSMUSG00000054226	1707.08	1595.56	1818.61	1.1398	0.188775	0.248767	1	0.00452429	0.0137135	ENSMUSG00000054226	Tp53rk binding protein [Source:MGI Symbol;Acc:MGI:1917036]	MGI:1917036	Tprkb	6	85911865	85930284	1
ENSMUSG00000049971	925.73	865.293	986.167	1.13969	0.188644	0.22348	1	0.00667815	0.0147059	ENSMUSG00000049971	glycosyltransferase 1 domain containing 1 [Source:MGI Symbol;Acc:MGI:2442755]	MGI:2442755	Glt1d1	5	127632262	127709374	1
ENSMUSG00000036062	5974.33	5584.49	6364.16	1.13961	0.188544	0.211724	1	0.0126512	0.0128487	ENSMUSG00000036062	expressed sequence N28178 [Source:MGI Symbol;Acc:MGI:2140712]	MGI:2140712	N28178	4	42916660	42944752	1
ENSMUSG00000002769	25.8346	25.7485	25.9207	1.00669	0.00961686	0.838547	1	0.117284	0.107048	ENSMUSG00000002769	glycine N-methyltransferase [Source:MGI Symbol;Acc:MGI:1202304]	MGI:1202304	Gnmt	17	46725664	46729168	-1
ENSMUSG00000064341	57171.4	53440.9	60901.9	1.13961	0.188542	0.276085	1	0.0263802	0.0125176	ENSMUSG00000064341	mitochondrially encoded NADH dehydrogenase 1 [Source:MGI Symbol;Acc:MGI:101787]	MGI:101787	mt-Nd1	MT	2751	3707	1
ENSMUSG00000002799	2158.52	2017.76	2299.28	1.13952	0.188429	0.27673	1	0.0100637	0.0134897	ENSMUSG00000002799	jagged 2 [Source:MGI Symbol;Acc:MGI:1098270]	MGI:1098270	Jag2	12	112908590	112929495	-1
ENSMUSG00000026436	555.715	519.527	591.903	1.13931	0.18816	0.56344	1	0.032356	0.0161993	ENSMUSG00000026436	ELK4, member of ETS oncogene family [Source:MGI Symbol;Acc:MGI:102853]	MGI:102853	Elk4	1	132007607	132032612	1
ENSMUSG00000002791	4.13219	3.92881	4.33556	1.10353	0.142124	0.796974	1	0.31827	0.500412	ENSMUSG00000002791	pyridoxal (pyridoxine, vitamin B6) kinase, pseudogene [Source:MGI Symbol;Acc:MGI:1933201]	MGI:1933201	Pdxk-ps	17	32076083	32107350	-1
ENSMUSG00000087408	2469.33	2308.64	2630.02	1.13921	0.188028	0.109595	1	0.00284128	0.0133119	ENSMUSG00000087408	ceramide synthase 1 [Source:MGI Symbol;Acc:MGI:2136690]	MGI:2136690	Cers1	8	70315775	70331592	1
ENSMUSG00000044164	1297.43	1213.14	1381.73	1.13897	0.187732	0.211922	1	0.00634453	0.0140051	ENSMUSG00000044164	ring finger protein 182 [Source:MGI Symbol;Acc:MGI:3045355]	MGI:3045355	Rnf182	13	43615710	43670945	1
ENSMUSG00000097290	327.851	306.59	349.111	1.13869	0.187372	0.515405	1	0.00873936	0.0188048	ENSMUSG00000097290	RIKEN cDNA 1300002E11 gene [Source:MGI Symbol;Acc:MGI:1919001]	MGI:1919001	1300002E11Rik	16	21794347	21809037	1
ENSMUSG00000029436	3037.48	2840.62	3234.34	1.1386	0.187267	0.115455	1	0.00627242	0.0131435	ENSMUSG00000029436	matrix metallopeptidase 17 [Source:MGI Symbol;Acc:MGI:1346076]	MGI:1346076	Mmp17	5	129584169	129611099	1
ENSMUSG00000034926	3510.77	3283.44	3738.09	1.13847	0.187094	0.151754	1	0.00418484	0.0130723	ENSMUSG00000034926	24-dehydrocholesterol reductase [Source:MGI Symbol;Acc:MGI:1922004]	MGI:1922004	Dhcr24	4	106561038	106589113	1
ENSMUSG00000030032	336.375	314.615	358.135	1.13833	0.186916	0.289525	1	-0.000300645	0.018636	ENSMUSG00000030032	WD repeat domain 54 [Source:MGI Symbol;Acc:MGI:1922909]	MGI:1922909	Wdr54	6	83149361	83156397	-1
ENSMUSG00000025102	635.691	594.61	676.772	1.13818	0.186725	0.227873	1	0.0142491	0.0157746	ENSMUSG00000025102	RIKEN cDNA 3110040N11 gene [Source:MGI Symbol;Acc:MGI:1914540]	MGI:1914540	3110040N11Rik	7	81782182	81789478	-1
ENSMUSG00000056209	992.624	928.589	1056.66	1.13792	0.186396	0.188564	1	0.00868207	0.0145338	ENSMUSG00000056209	nucleoplasmin 3 [Source:MGI Symbol;Acc:MGI:894653]	MGI:894653	Npm3	19	45747734	45749591	-1
ENSMUSG00000030056	781.852	731.45	832.254	1.13781	0.186264	0.305996	1	0.0200441	0.0150384	ENSMUSG00000030056	ISY1 splicing factor homolog (S. cerevisiae) [Source:MGI Symbol;Acc:MGI:1923310]	MGI:1923310	Isy1	6	87818447	87838759	-1
ENSMUSG00000002831	10.1409	13.0975	7.18429	0.548525	-0.86637	0.362689	1	0.00461775	0.214206	ENSMUSG00000002831	perilipin 4 [Source:MGI Symbol;Acc:MGI:1929709]	MGI:1929709	Plin4	17	56100591	56109803	-1
ENSMUSG00000022519	2096.94	1961.79	2232.09	1.13779	0.18623	0.199936	1	0.0014554	0.0134732	ENSMUSG00000022519	sarcalumenin [Source:MGI Symbol;Acc:MGI:2146620]	MGI:2146620	Srl	16	4480216	4541816	-1
ENSMUSG00000031791	738.766	691.176	786.356	1.13771	0.186129	0.1955	1	0.00479393	0.0153308	ENSMUSG00000031791	transmembrane protein 38A [Source:MGI Symbol;Acc:MGI:1921416]	MGI:1921416	Tmem38a	8	72572103	72587282	1
ENSMUSG00000038593	1081.97	1012.37	1151.57	1.13751	0.185874	0.242372	1	0.0134824	0.0144583	ENSMUSG00000038593	tectonic family member 1 [Source:MGI Symbol;Acc:MGI:3603820]	MGI:3603820	Tctn1	5	122237848	122264460	-1
ENSMUSG00000028035	892.862	835.495	950.228	1.13732	0.185642	0.261911	1	0.0113768	0.0147626	ENSMUSG00000028035	DnaJ (Hsp40) homolog, subfamily B, member 4 [Source:MGI Symbol;Acc:MGI:1914285]	MGI:1914285	Dnajb4	3	152178511	152210302	-1
ENSMUSG00000022848	3320.26	3107.07	3533.45	1.13723	0.185523	0.121673	1	0.00510895	0.013095	ENSMUSG00000022848	disrupted in renal carcinoma 2 (human) [Source:MGI Symbol;Acc:MGI:2387188]	MGI:2387188	Dirc2	16	35694062	35769356	-1
ENSMUSG00000002847	22.1958	18.3664	26.0251	1.417	0.50284	0.340567	1	0.0808933	0.113449	ENSMUSG00000002847	phospholipase A1 member A [Source:MGI Symbol;Acc:MGI:1934677]	MGI:1934677	Pla1a	16	38396119	38433145	-1
ENSMUSG00000098488	620.728	580.915	660.541	1.13707	0.185321	0.859449	1	0.124687	0.0160369	ENSMUSG00000098488	phospholipase A2, group IVB (cytosolic) [Source:MGI Symbol;Acc:MGI:2384819]	MGI:2384819	Pla2g4b	2	120033417	120043030	1
ENSMUSG00000000532	4726.2	4423.13	5029.26	1.13704	0.185279	0.191025	1	0.00208138	0.0129108	ENSMUSG00000000532	activin A receptor, type 1B [Source:MGI Symbol;Acc:MGI:1338944]	MGI:1338944	Acvr1b	15	101174067	101213679	1
ENSMUSG00000041264	2184.32	2044.27	2324.37	1.13701	0.185248	0.180429	1	0.000776121	0.0134323	ENSMUSG00000041264	ubiquitin specific peptidase like 1 [Source:MGI Symbol;Acc:MGI:2442342]	MGI:2442342	Uspl1	5	149184350	149215434	1
ENSMUSG00000002885	167.118	150.254	183.981	1.22447	0.292154	0.251874	1	-0.00277129	0.0248913	ENSMUSG00000002885	adhesion G protein-coupled receptor E5 [Source:MGI Symbol;Acc:MGI:1347095]	MGI:1347095	Adgre5	8	83723251	83741326	-1
ENSMUSG00000002897	191.412	178.09	204.734	1.14961	0.201143	0.260202	1	0.00254266	0.0234471	ENSMUSG00000002897	interleukin 17 receptor A [Source:MGI Symbol;Acc:MGI:107399]	MGI:107399	Il17ra	6	120463197	120483727	1
ENSMUSG00000039294	1393.72	1304.43	1483.01	1.1369	0.185108	0.243553	1	0.00509978	0.0139537	ENSMUSG00000039294	cDNA sequence BC017643 [Source:MGI Symbol;Acc:MGI:2384959]	MGI:2384959	BC017643	11	121222588	121229322	-1
ENSMUSG00000055945	1730.05	1619.24	1840.87	1.13688	0.185076	0.151549	1	0.0124028	0.0137058	ENSMUSG00000055945	proline rich 18 [Source:MGI Symbol;Acc:MGI:2443403]	MGI:2443403	Prr18	17	8340406	8344112	1
ENSMUSG00000073702	9345.49	8747.29	9943.7	1.13678	0.184947	0.116113	1	0.00941674	0.0127058	ENSMUSG00000073702	ribosomal protein L31 [Source:MGI Symbol;Acc:MGI:2149632]	MGI:2149632	Rpl31	1	39367842	39371911	1
ENSMUSG00000002930	4.35653	5.51365	3.19941	0.580271	-0.785202	0.464163	1	0.00562192	0.488181	ENSMUSG00000002930	protein phosphatase 1, regulatory subunit 17 [Source:MGI Symbol;Acc:MGI:1333876]	MGI:1333876	Ppp1r17	6	56017515	56032688	1
ENSMUSG00000002944	2.83748	4.18771	1.48724	0.355144	-1.49352	0.338598	1	-0.197194	0.720594	ENSMUSG00000002944	CD36 antigen [Source:MGI Symbol;Acc:MGI:107899]	MGI:107899	Cd36	5	17781690	17888801	-1
ENSMUSG00000023861	968.898	906.91	1030.89	1.1367	0.184854	0.194192	1	0.00195139	0.0146433	ENSMUSG00000023861	mitochondrial pyruvate carrier 1 [Source:MGI Symbol;Acc:MGI:1915240]	MGI:1915240	Mpc1	17	8282904	8297661	1
ENSMUSG00000064080	438.282	410.251	466.313	1.13665	0.184792	0.606304	1	0.0441168	0.0173676	ENSMUSG00000064080	fibulin 2 [Source:MGI Symbol;Acc:MGI:95488]	MGI:95488	Fbln2	6	91212455	91272540	1
ENSMUSG00000025189	414.114	387.656	440.573	1.1365	0.184601	0.20212	1	0.0143703	0.0178983	ENSMUSG00000025189	cyclin M1 [Source:MGI Symbol;Acc:MGI:1891366]	MGI:1891366	Cnnm1	19	43440436	43497212	1
ENSMUSG00000036306	2606.66	2440.52	2772.8	1.13615	0.184155	0.165565	1	0.0015317	0.0132765	ENSMUSG00000036306	leucine zipper, putative tumor suppressor 1 [Source:MGI Symbol;Acc:MGI:2684762]	MGI:2684762	Lzts1	8	69132669	69184225	-1
ENSMUSG00000021537	3200.3	2996.39	3404.2	1.1361	0.184089	0.155813	1	0.00211915	0.0131334	ENSMUSG00000021537	centrin 3 [Source:MGI Symbol;Acc:MGI:1097706]	MGI:1097706	Cetn3	13	81783292	81797143	1
ENSMUSG00000002980	96.3459	99.7277	92.9642	0.93218	-0.101319	0.643282	1	0.0113769	0.0316363	ENSMUSG00000002980	basal cell adhesion molecule [Source:MGI Symbol;Acc:MGI:1929940]	MGI:1929940	Bcam	7	19756131	19771016	-1
ENSMUSG00000002396	588.228	550.821	625.635	1.13582	0.183737	0.241602	1	0.018129	0.0162014	ENSMUSG00000002396	occludin/ELL domain containing 1 [Source:MGI Symbol;Acc:MGI:1924340]	MGI:1924340	Ocel1	8	71371298	71379361	1
ENSMUSG00000002983	129.115	126.729	131.501	1.03765	0.0533258	0.573401	1	0.0257172	0.0289333	ENSMUSG00000002983	avian reticuloendotheliosis viral (v-rel) oncogene related B [Source:MGI Symbol;Acc:MGI:103289]	MGI:103289	Relb	7	19606217	19629438	-1
ENSMUSG00000039662	1853.01	1735.22	1970.8	1.13577	0.183666	0.22561	1	0.00583662	0.0136057	ENSMUSG00000039662	isoprenylcysteine carboxyl methyltransferase [Source:MGI Symbol;Acc:MGI:1888594]	MGI:1888594	Icmt	4	152297227	152307121	1
ENSMUSG00000034173	757.55	709.491	805.609	1.13547	0.183295	0.239975	1	0.0102808	0.0151842	ENSMUSG00000034173	zinc finger, BED type containing 5 [Source:MGI Symbol;Acc:MGI:1919220]	MGI:1919220	Zbed5	5	129895723	129903623	1
ENSMUSG00000002992	0.298289	0.596579	0	0	-Inf	0.91482	1	1.51564	6.78421	ENSMUSG00000002992	apolipoprotein C-II [Source:MGI Symbol;Acc:MGI:88054]	MGI:88054	Apoc2	7	19671579	19681423	-1
ENSMUSG00000029471	6093.68	5707.12	6480.24	1.13547	0.183284	0.166448	1	0.00185758	0.0128326	ENSMUSG00000029471	calcium/calmodulin-dependent protein kinase kinase 2, beta [Source:MGI Symbol;Acc:MGI:2444812]	MGI:2444812	Camkk2	5	122731170	122779409	-1
ENSMUSG00000090862	10208.5	9561.36	10855.6	1.13536	0.183152	0.12114	1	0.00611613	0.0126816	ENSMUSG00000090862	ribosomal protein S13 [Source:MGI Symbol;Acc:MGI:1915302]	MGI:1915302	Rps13	7	116331507	116334190	-1
ENSMUSG00000003032	72.0928	79.0836	65.1019	0.823204	-0.280678	0.385392	1	0.0210652	0.0382235	ENSMUSG00000003032	Kruppel-like factor 4 (gut) [Source:MGI Symbol;Acc:MGI:1342287]	MGI:1342287	Klf4	4	55527143	55532466	-1
ENSMUSG00000051098	890.729	834.34	947.117	1.13517	0.182907	0.239061	1	0.020045	0.0148448	ENSMUSG00000051098	metallo-beta-lactamase domain containing 2 [Source:MGI Symbol;Acc:MGI:1920102]	MGI:1920102	Mblac2	13	81711417	81753275	1
ENSMUSG00000040813	1473.33	1380.11	1566.54	1.13509	0.182806	0.140649	1	0.0065168	0.0139118	ENSMUSG00000040813	testis expressed gene 264 [Source:MGI Symbol;Acc:MGI:1096570]	MGI:1096570	Tex264	9	106658746	106685927	-1
ENSMUSG00000032388	2328.91	2181.73	2476.08	1.13491	0.182582	0.162682	1	0.00172585	0.0133557	ENSMUSG00000032388	spastic paraplegia 21 homolog (human) [Source:MGI Symbol;Acc:MGI:106403]	MGI:106403	Spg21	9	65460937	65488470	1
ENSMUSG00000030849	10141.6	9501.13	10782.1	1.13482	0.182469	0.159177	1	0.00628657	0.0126824	ENSMUSG00000030849	fibroblast growth factor receptor 2 [Source:MGI Symbol;Acc:MGI:95523]	MGI:95523	Fgfr2	7	130162451	133123350	-1
ENSMUSG00000003051	0.609369	0.596579	0.622159	1.04288	0.0605713	1	1	-0.00184844	2.06532	ENSMUSG00000003051	E74-like factor 3 [Source:MGI Symbol;Acc:MGI:1101781]	MGI:1101781	Elf3	1	135253575	135258568	-1
ENSMUSG00000098146	377.485	353.661	401.309	1.13473	0.182346	0.770147	1	0.0672634	0.0183186	ENSMUSG00000098146	predicted gene, 26935 [Source:MGI Symbol;Acc:MGI:5504050]	MGI:5504050	Gm26935	7	30737653	30748437	1
ENSMUSG00000063873	1731.64	1622.38	1840.89	1.13469	0.182296	0.375818	1	0.0483288	0.0137487	ENSMUSG00000063873	solute carrier family 24 (sodium/potassium/calcium exchanger), member 3 [Source:MGI Symbol;Acc:MGI:2137513]	MGI:2137513	Slc24a3	2	145167754	145642166	1
ENSMUSG00000039183	1140.11	1068.22	1212	1.1346	0.182178	0.163814	1	0.00172931	0.0143169	ENSMUSG00000039183	nucleotide binding protein 2 [Source:MGI Symbol;Acc:MGI:1347072]	MGI:1347072	Nubp2	17	24882611	24886350	-1
ENSMUSG00000041453	15925	14921	16929	1.13458	0.182156	0.10701	1	0.0100069	0.0126133	ENSMUSG00000041453	ribosomal protein L21 [Source:MGI Symbol;Acc:MGI:1278340]	MGI:1278340	Rpl21	5	146832890	146837032	1
ENSMUSG00000038274	8680.48	8133.33	9227.63	1.13455	0.182115	0.110241	1	0.0130756	0.0127189	ENSMUSG00000038274	Finkel-Biskis-Reilly murine sarcoma virus (FBR-MuSV) ubiquitously expressed (fox derived) [Source:MGI Symbol;Acc:MGI:102547]	MGI:102547	Fau	19	6057888	6059524	1
ENSMUSG00000031885	619.676	580.665	658.687	1.13437	0.181888	0.359527	1	0.0341368	0.0155217	ENSMUSG00000031885	core binding factor beta [Source:MGI Symbol;Acc:MGI:99851]	MGI:99851	Cbfb	8	105170674	105217989	1
ENSMUSG00000035314	2065.67	1935.89	2195.44	1.13407	0.181507	0.2495	1	0.00404243	0.0134974	ENSMUSG00000035314	glycerophosphodiester phosphodiesterase domain containing 5 [Source:MGI Symbol;Acc:MGI:2686926]	MGI:2686926	Gdpd5	7	99381549	99460983	1
ENSMUSG00000033105	2663.41	2496.38	2830.43	1.13382	0.181186	0.25064	1	0.00242405	0.0132681	ENSMUSG00000033105	lanosterol synthase [Source:MGI Symbol;Acc:MGI:1336155]	MGI:1336155	Lss	10	76531588	76557138	1
ENSMUSG00000086784	417.797	391.627	443.968	1.13365	0.180976	0.241156	1	0.0205849	0.0171789	ENSMUSG00000086784	isochorismatase domain containing 2a [Source:MGI Symbol;Acc:MGI:3609243]	MGI:3609243	Isoc2a	7	4877053	4895717	1
ENSMUSG00000052310	717.008	672.103	761.912	1.13362	0.180942	0.227478	1	0.0063317	0.0152445	ENSMUSG00000052310	solute carrier family 39 (zinc transporter), member 1 [Source:MGI Symbol;Acc:MGI:1353474]	MGI:1353474	Slc39a1	3	90248172	90253612	1
ENSMUSG00000048388	2535.25	2376.79	2693.71	1.13334	0.180579	0.185462	1	0.00691217	0.0132759	ENSMUSG00000048388	family with sequence similarity 171, member B [Source:MGI Symbol;Acc:MGI:2444579]	MGI:2444579	Fam171b	2	83812636	83883486	1
ENSMUSG00000032314	599.824	562.341	637.306	1.13331	0.180539	0.189548	1	0.00710864	0.0158655	ENSMUSG00000032314	electron transferring flavoprotein, alpha polypeptide [Source:MGI Symbol;Acc:MGI:106092]	MGI:106092	Etfa	9	55454508	55512243	-1
ENSMUSG00000027962	462.614	433.717	491.511	1.13325	0.180469	0.342334	1	0.0540808	0.0163642	ENSMUSG00000027962	vascular cell adhesion molecule 1 [Source:MGI Symbol;Acc:MGI:98926]	MGI:98926	Vcam1	3	116109949	116129688	-1
ENSMUSG00000043079	423.965	397.503	450.426	1.13314	0.180326	0.244634	1	0.0251165	0.0177715	ENSMUSG00000043079	synaptopodin [Source:MGI Symbol;Acc:MGI:1099446]	MGI:1099446	Synpo	18	60593973	60660142	-1
ENSMUSG00000064115	3434.39	3220.18	3648.61	1.13304	0.180204	0.115809	1	0.0121996	0.013092	ENSMUSG00000064115	cell adhesion molecule 2 [Source:MGI Symbol;Acc:MGI:2442722]	MGI:2442722	Cadm2	16	66655421	67620908	-1
ENSMUSG00000018659	597.521	560.285	634.757	1.13292	0.180042	0.172101	1	0.0122879	0.0160329	ENSMUSG00000018659	pyridoxine 5'-phosphate oxidase [Source:MGI Symbol;Acc:MGI:2144151]	MGI:2144151	Pnpo	11	96937825	96943986	-1
ENSMUSG00000003190	88.6132	95.1367	82.0896	0.862859	-0.212803	0.722848	1	0.301179	0.0340304	ENSMUSG00000003190	BCL2-like 12 (proline rich) [Source:MGI Symbol;Acc:MGI:1922986]	MGI:1922986	Bcl2l12	7	44991222	44998712	-1
ENSMUSG00000003198	212.36	214.654	210.066	0.978629	-0.0311664	0.770637	1	0.0272413	0.022627	ENSMUSG00000003198	zinc finger protein 959 [Source:MGI Symbol;Acc:MGI:2385058]	MGI:2385058	Zfp959	17	55892120	55898928	1
ENSMUSG00000059974	3639.32	3412.54	3866.11	1.13291	0.180035	0.382473	1	0.0348339	0.0130721	ENSMUSG00000059974	neurotrimin [Source:MGI Symbol;Acc:MGI:2446259]	MGI:2446259	Ntm	9	28994750	29963141	-1
ENSMUSG00000038600	904.271	847.926	960.616	1.1329	0.180021	0.456931	1	0.03302	0.014798	ENSMUSG00000038600	ATPase, H+ transporting, lysosomal V0 subunit A4 [Source:MGI Symbol;Acc:MGI:2153480]	MGI:2153480	Atp6v0a4	6	38048483	38124586	-1
ENSMUSG00000003206	44.8825	39.9894	49.7756	1.24472	0.315819	0.358437	1	0.0134999	0.061351	ENSMUSG00000003206	Epstein-Barr virus induced gene 3 [Source:MGI Symbol;Acc:MGI:1354171]	MGI:1354171	Ebi3	17	55952623	55957021	1
ENSMUSG00000022948	776.571	728.26	824.882	1.13268	0.179735	0.529616	1	0.0304657	0.015289	ENSMUSG00000022948	SET domain containing 4 [Source:MGI Symbol;Acc:MGI:2136890]	MGI:2136890	Setd4	16	93583457	93604063	-1
ENSMUSG00000100252	3025.47	2837.27	3213.67	1.13266	0.179719	0.247208	1	0.00606573	0.0131603	ENSMUSG00000100252	Mir124-2 host gene (non-protein coding) [Source:MGI Symbol;Acc:MGI:1917691]	MGI:1917691	Mir124-2hg	3	17789921	17808970	1
ENSMUSG00000003227	33.7846	39.3821	28.1871	0.715733	-0.482506	0.249119	1	0.0786922	0.0701715	ENSMUSG00000003227	ectodysplasin-A receptor [Source:MGI Symbol;Acc:MGI:1343498]	MGI:1343498	Edar	10	58600789	58675654	-1
ENSMUSG00000033948	2122.5	1990.52	2254.48	1.13261	0.179654	0.198406	1	0.00500846	0.0134478	ENSMUSG00000033948	zinc finger SWIM-type containing 5 [Source:MGI Symbol;Acc:MGI:1921714]	MGI:1921714	Zswim5	4	116877376	116989264	1
ENSMUSG00000039461	517.427	485.269	549.584	1.13254	0.179557	0.341313	1	0.0130006	0.0165736	ENSMUSG00000039461	T cell leukemia translocation altered gene [Source:MGI Symbol;Acc:MGI:1918829]	MGI:1918829	Tcta	9	108302958	108306160	-1
ENSMUSG00000073155	1017.41	954.215	1080.6	1.13245	0.179444	0.19526	1	0.00194112	0.0145112	ENSMUSG00000073155	RIKEN cDNA 1810058I24 gene [Source:MGI Symbol;Acc:MGI:1914955]	MGI:1914955	1810058I24Rik	6	35252654	35263496	1	NR_027875
ENSMUSG00000028351	4282.92	4017.13	4548.7	1.13233	0.179291	0.425415	1	0.0401664	0.0129929	ENSMUSG00000028351	bone morphogenic protein/retinoic acid inducible neural specific 1 [Source:MGI Symbol;Acc:MGI:1928478]	MGI:1928478	Brinp1	4	68761514	68954397	-1
ENSMUSG00000003271	74.4592	68.2296	80.6889	1.18261	0.241971	0.512709	1	0.186904	0.0375153	ENSMUSG00000003271	sulfotransferase family, cytosolic, 2B, member 1 [Source:MGI Symbol;Acc:MGI:1926342]	MGI:1926342	Sult2b1	7	45729983	45759612	-1
ENSMUSG00000021495	4520.51	4240.28	4800.74	1.13218	0.179098	0.693999	1	0.0411279	0.0129648	ENSMUSG00000021495	family with sequence similarity 193, member B [Source:MGI Symbol;Acc:MGI:2385851]	MGI:2385851	Fam193b	13	55539319	55571120	-1
ENSMUSG00000033854	654.246	613.72	694.773	1.13207	0.178962	0.344821	1	0.0011224	0.0155784	ENSMUSG00000033854	potassium channel, subfamily K, member 10 [Source:MGI Symbol;Acc:MGI:1919508]	MGI:1919508	Kcnk10	12	98433994	98577940	-1
ENSMUSG00000003282	58.7402	62.7459	54.7345	0.872319	-0.197072	0.688697	1	0.0382902	0.0479066	ENSMUSG00000003282	pleiomorphic adenoma gene 1 [Source:MGI Symbol;Acc:MGI:1891916]	MGI:1891916	Plag1	4	3900996	3938423	-1
ENSMUSG00000003283	19.2417	20.3129	18.1706	0.894534	-0.160791	1	1	0.0627891	0.114919	ENSMUSG00000003283	hemopoietic cell kinase [Source:MGI Symbol;Acc:MGI:96052]	MGI:96052	Hck	2	153108468	153151441	1
ENSMUSG00000019297	1040.96	976.523	1105.4	1.13198	0.178845	0.182839	1	0.000942758	0.0144046	ENSMUSG00000019297	NOP9 nucleolar protein [Source:MGI Symbol;Acc:MGI:1915092]	MGI:1915092	Nop9	14	55745693	55755500	1
ENSMUSG00000044345	339.277	318.288	360.266	1.13189	0.17873	0.288337	1	-0.00176074	0.0188262	ENSMUSG00000044345	MARVEL (membrane-associating) domain containing 1 [Source:MGI Symbol;Acc:MGI:2147570]	MGI:2147570	Marveld1	19	42147400	42151703	1
ENSMUSG00000003309	168.718	150.201	187.234	1.24656	0.317952	0.287877	1	0.0565775	0.0260268	ENSMUSG00000003309	adaptor protein complex AP-1, mu 2 subunit [Source:MGI Symbol;Acc:MGI:1336974]	MGI:1336974	Ap1m2	9	21295457	21312333	-1
ENSMUSG00000032724	357.924	335.8	380.048	1.13177	0.178578	0.218679	1	0.015041	0.0179135	ENSMUSG00000032724	ankyrin repeat and BTB (POZ) domain containing 2 [Source:MGI Symbol;Acc:MGI:2139365]	MGI:2139365	Abtb2	2	103566310	103718423	1
ENSMUSG00000003341	5.74545	6.18325	5.30766	0.858393	-0.220289	0.854014	1	-0.0663497	0.355301	ENSMUSG00000003341	ATPase, class I, type 8B, member 3 [Source:MGI Symbol;Acc:MGI:1914581]	MGI:1914581	Atp8b3	10	80519585	80539124	-1
ENSMUSG00000056770	3950.54	3706.69	4194.38	1.13157	0.178329	0.130961	1	0.00376097	0.01302	ENSMUSG00000056770	SET domain containing 3 [Source:MGI Symbol;Acc:MGI:1289184]	MGI:1289184	Setd3	12	108106431	108179314	-1
ENSMUSG00000035232	593.654	557.038	630.27	1.13147	0.178195	0.225605	1	0.00281695	0.0159522	ENSMUSG00000035232	pyruvate dehydrogenase kinase, isoenzyme 3 [Source:MGI Symbol;Acc:MGI:2384308]	MGI:2384308	Pdk3	X	93764607	93832201	-1
ENSMUSG00000074578	2685.07	2519.49	2850.65	1.13144	0.178157	0.109051	1	0.00610696	0.0132636	ENSMUSG00000074578	RIKEN cDNA 1500012F01 gene [Source:MGI Symbol;Acc:MGI:1916199]	MGI:1916199	1500012F01Rik	2	167062934	167065862	1
ENSMUSG00000027368	364.078	341.632	386.524	1.13141	0.178116	0.38472	1	0.0336429	0.0184497	ENSMUSG00000027368	dual specificity phosphatase 2 [Source:MGI Symbol;Acc:MGI:101911]	MGI:101911	Dusp2	2	127336159	127338376	1
ENSMUSG00000037606	1246.46	1169.65	1323.28	1.13134	0.178036	0.311923	1	0.00810504	0.0141764	ENSMUSG00000037606	oxysterol binding protein-like 5 [Source:MGI Symbol;Acc:MGI:1930265]	MGI:1930265	Osbpl5	7	143688762	143756985	-1
ENSMUSG00000003354	51.9344	56.2657	47.603	0.846039	-0.241204	0.398582	1	0.0179638	0.0472053	ENSMUSG00000003354	coiled-coil domain containing 65 [Source:MGI Symbol;Acc:MGI:2146001]	MGI:2146001	Ccdc65	15	98708207	98723326	1
ENSMUSG00000003355	25.2027	20.722	29.6834	1.43246	0.518493	0.326954	1	0.134657	0.096142	ENSMUSG00000003355	FK506 binding protein 11 [Source:MGI Symbol;Acc:MGI:1913370]	MGI:1913370	Fkbp11	15	98724373	98728198	-1
ENSMUSG00000049090	443.52	416.204	470.835	1.13126	0.17793	0.53759	1	0.028057	0.0171198	ENSMUSG00000049090	zinc binding alcohol dehydrogenase, domain containing 2 [Source:MGI Symbol;Acc:MGI:2444835]	MGI:2444835	Zadh2	18	84088158	84097514	1
ENSMUSG00000039345	1225.27	1149.84	1300.7	1.13121	0.177864	0.178127	1	0.00679971	0.0142232	ENSMUSG00000039345	methyltransferase like 22 [Source:MGI Symbol;Acc:MGI:2384301]	MGI:2384301	Mettl22	16	8470788	8490684	1
ENSMUSG00000002341	11373.2	10674.2	12072.2	1.13097	0.177566	0.181176	1	0.00133025	0.0126593	ENSMUSG00000002341	neurocan [Source:MGI Symbol;Acc:MGI:104694]	MGI:104694	Ncan	8	70093085	70120873	-1
ENSMUSG00000003379	5.15825	4.44411	5.87239	1.32139	0.402051	0.851802	1	-0.163201	0.501728	ENSMUSG00000003379	CD79A antigen (immunoglobulin-associated alpha) [Source:MGI Symbol;Acc:MGI:101774]	MGI:101774	Cd79a	7	24897381	24902197	1
ENSMUSG00000041598	3104.71	2913.99	3295.43	1.1309	0.177473	0.210998	1	0.0184254	0.0131068	ENSMUSG00000041598	CDC42 effector protein (Rho GTPase binding) 4 [Source:MGI Symbol;Acc:MGI:1929760]	MGI:1929760	Cdc42ep4	11	113726850	113751881	-1
ENSMUSG00000040502	4848.79	4551.06	5146.53	1.13084	0.177398	0.136404	1	0.00437001	0.0129048	ENSMUSG00000040502	membrane-associated ring finger (C3HC4) 9 [Source:MGI Symbol;Acc:MGI:2446144]	MGI:2446144	March9	10	127055011	127060184	-1
ENSMUSG00000062762	3621.99	3399.74	3844.25	1.13075	0.177279	0.151537	1	0.003455	0.0130375	ENSMUSG00000062762	etoposide induced 2.4 mRNA [Source:MGI Symbol;Acc:MGI:108090]	MGI:108090	Ei24	9	36779159	36797361	-1
ENSMUSG00000017802	3196.36	3000.23	3392.49	1.13074	0.177271	0.205983	1	0.00191632	0.0131148	ENSMUSG00000017802	family with sequence similarity 134, member C [Source:MGI Symbol;Acc:MGI:1915248]	MGI:1915248	Fam134c	11	101096322	101119893	-1
ENSMUSG00000042050	779.886	732.039	827.732	1.13072	0.177243	0.326619	1	0.0128704	0.0152977	ENSMUSG00000042050	WD repeat domain 60 [Source:MGI Symbol;Acc:MGI:2445085]	MGI:2445085	Wdr60	12	116207050	116263025	-1
ENSMUSG00000003418	9.90094	9.66152	10.1404	1.04956	0.0697868	0.865247	1	0.0934322	0.191533	ENSMUSG00000003418	ST8 alpha-N-acetyl-neuraminide alpha-2,8-sialyltransferase 6 [Source:MGI Symbol;Acc:MGI:2386797]	MGI:2386797	St8sia6	2	13651021	13794064	-1
ENSMUSG00000003420	60.9351	57.2581	64.612	1.12843	0.174323	0.572143	1	0.0109593	0.0429896	ENSMUSG00000003420	Fc receptor, IgG, alpha chain transporter [Source:MGI Symbol;Acc:MGI:103017]	MGI:103017	Fcgrt	7	45092993	45103822	-1
ENSMUSG00000048696	4601.74	4319.43	4884.05	1.13072	0.177238	0.140142	1	0.0120594	0.0129132	ENSMUSG00000048696	mex3 homolog D (C. elegans) [Source:MGI Symbol;Acc:MGI:2681847]	MGI:2681847	Mex3d	10	80380355	80387659	-1
ENSMUSG00000039830	770.804	723.522	818.087	1.1307	0.177218	0.128697	1	0.0216039	0.0149952	ENSMUSG00000039830	oligodendrocyte transcription factor 2 [Source:MGI Symbol;Acc:MGI:1355331]	MGI:1355331	Olig2	16	91225550	91228677	1
ENSMUSG00000000378	1877.07	1761.97	1992.17	1.13065	0.177153	0.121447	1	0.00361206	0.0135947	ENSMUSG00000000378	cerebral cavernous malformation 2 [Source:MGI Symbol;Acc:MGI:2384924]	MGI:2384924	Ccm2	11	6546887	6596744	1
ENSMUSG00000022537	8867.53	8324.66	9410.41	1.13043	0.176866	0.382958	1	0.0147965	0.0127229	ENSMUSG00000022537	transmembrane protein 44 [Source:MGI Symbol;Acc:MGI:1924489]	MGI:1924489	Tmem44	16	30511855	30550842	-1
ENSMUSG00000003436	244.043	244.276	243.809	0.998088	-0.00276112	0.962496	1	0.0536748	0.0201506	ENSMUSG00000003436	delta-like 3 (Drosophila) [Source:MGI Symbol;Acc:MGI:1096877]	MGI:1096877	Dll3	7	28293553	28302238	-1
ENSMUSG00000041842	524.173	492.093	556.253	1.13038	0.17681	0.142267	1	0.0115269	0.0165127	ENSMUSG00000041842	FH2 domain containing 1 [Source:MGI Symbol;Acc:MGI:2684972]	MGI:2684972	Fhdc1	3	84442198	84480429	-1
ENSMUSG00000037568	4044.1	3796.8	4291.4	1.13027	0.176663	0.160776	1	0.00250696	0.0129876	ENSMUSG00000037568	vasohibin 2 [Source:MGI Symbol;Acc:MGI:2444826]	MGI:2444826	Vash2	1	190947646	190979296	-1
ENSMUSG00000079435	7033.36	6603.39	7463.33	1.13023	0.176613	0.169931	1	0.0165354	0.012776	ENSMUSG00000079435	ribosomal protein L36A [Source:MGI Symbol;Acc:MGI:1201789]	MGI:1201789	Rpl36a	X	134585654	134588062	1
ENSMUSG00000023044	369.066	346.506	391.626	1.13021	0.176595	0.64709	1	0.0283077	0.0179468	ENSMUSG00000023044	cysteine sulfinic acid decarboxylase [Source:MGI Symbol;Acc:MGI:2180098]	MGI:2180098	Csad	15	102176998	102189043	-1
ENSMUSG00000056121	1162.53	1091.51	1233.55	1.13013	0.176493	0.137165	1	0.00913355	0.0142854	ENSMUSG00000056121	fasciculation and elongation protein zeta 2 (zygin II) [Source:MGI Symbol;Acc:MGI:2675856]	MGI:2675856	Fez2	17	78377885	78418131	-1
ENSMUSG00000044847	2527.19	2372.86	2681.52	1.13008	0.176421	0.171308	1	0.0103052	0.0133055	ENSMUSG00000044847	U7 snRNP-specific Sm-like protein LSM11 [Source:MGI Symbol;Acc:MGI:1919540]	MGI:1919540	Lsm11	11	45928269	45944935	-1
ENSMUSG00000003476	39.9894	45.6682	34.3106	0.751304	-0.412532	0.433278	1	0.0341775	0.0679435	ENSMUSG00000003476	corticotropin releasing hormone receptor 2 [Source:MGI Symbol;Acc:MGI:894312]	MGI:894312	Crhr2	6	55090049	55133016	-1
ENSMUSG00000003477	0.422969	0	0.845937	Inf	Inf	0.7645	1	-0.876369	7.21783	ENSMUSG00000003477	indolethylamine N-methyltransferase [Source:MGI Symbol;Acc:MGI:102963]	MGI:102963	Inmt	6	55170626	55175043	-1
ENSMUSG00000003484	0.98703	1.06954	0.904522	0.845712	-0.241762	1	1	0.76607	2.43352	ENSMUSG00000003484	cytochrome P450, family 4, subfamily f, polypeptide 18 [Source:MGI Symbol;Acc:MGI:1919304]	MGI:1919304	Cyp4f18	8	71988482	72009626	-1
ENSMUSG00000028793	3067.6	2880.33	3254.87	1.13003	0.176364	0.154885	1	0.00346194	0.0131614	ENSMUSG00000028793	ring finger protein 19B [Source:MGI Symbol;Acc:MGI:1922484]	MGI:1922484	Rnf19b	4	129058271	129085886	1
ENSMUSG00000073436	1002.53	941.401	1063.67	1.12988	0.176164	0.335801	1	0.0123828	0.0145759	ENSMUSG00000073436	essential meiotic endonuclease 1 homolog 2 (S. pombe) [Source:MGI Symbol;Acc:MGI:1919889]	MGI:1919889	Eme2	17	24888486	24895087	-1
ENSMUSG00000003526	39.3971	36.1112	42.6831	1.18199	0.241216	0.634583	1	0.131178	0.0618951	ENSMUSG00000003526	proline dehydrogenase [Source:MGI Symbol;Acc:MGI:97770]	MGI:97770	Prodh	16	18060357	18090203	-1
ENSMUSG00000061244	2483.87	2332.44	2635.3	1.12984	0.176123	0.159387	1	0.00214035	0.0133167	ENSMUSG00000061244	exocyst complex component 5 [Source:MGI Symbol;Acc:MGI:2145645]	MGI:2145645	Exoc5	14	49012146	49066653	-1
ENSMUSG00000038280	825.679	775.355	876.004	1.12981	0.17608	0.26005	1	0.00250329	0.0149374	ENSMUSG00000038280	osteopetrosis associated transmembrane protein 1 [Source:MGI Symbol;Acc:MGI:2655574]	MGI:2655574	Ostm1	10	42583822	42702459	1
ENSMUSG00000032333	2799.35	2628.92	2969.79	1.12966	0.175895	0.183995	1	0.00454003	0.0132319	ENSMUSG00000032333	stomatin-like 1 [Source:MGI Symbol;Acc:MGI:1916356]	MGI:1916356	Stoml1	9	58253164	58262523	1
ENSMUSG00000009013	7096.58	6664.64	7528.52	1.12962	0.175838	0.160037	1	0.00855038	0.0127751	ENSMUSG00000009013	dynein light chain LC8-type 1 [Source:MGI Symbol;Acc:MGI:1861457]	MGI:1861457	Dynll1	5	115297110	115300999	-1
ENSMUSG00000003541	25.1992	21.721	28.6774	1.32026	0.400823	0.360199	1	0.0793978	0.0744342	ENSMUSG00000003541	immediate early response 3 [Source:MGI Symbol;Acc:MGI:104814]	MGI:104814	Ier3	17	35821684	35822923	1
ENSMUSG00000003545	80.1037	70.1656	90.0418	1.28328	0.359831	0.262101	1	0.0479894	0.0360895	ENSMUSG00000003545	FBJ osteosarcoma oncogene B [Source:MGI Symbol;Acc:MGI:95575]	MGI:95575	Fosb	7	19302721	19310045	-1
ENSMUSG00000054519	618.279	580.664	655.895	1.12956	0.175763	0.364934	1	-0.000668538	0.0156998	ENSMUSG00000054519	zinc finger protein 867 [Source:MGI Symbol;Acc:MGI:2681848]	MGI:2681848	Zfp867	11	59461197	59472474	-1
ENSMUSG00000027296	427.592	401.588	453.596	1.1295	0.175691	0.291224	1	0.0432742	0.0180807	ENSMUSG00000027296	inositol 1,4,5-trisphosphate 3-kinase A [Source:MGI Symbol;Acc:MGI:1333822]	MGI:1333822	Itpka	2	119742337	119751263	1
ENSMUSG00000003555	0.11824	0.23648	0	0	-Inf	0.917689	1	-4.17482	25.7875	ENSMUSG00000003555	cytochrome P450, family 17, subfamily a, polypeptide 1 [Source:MGI Symbol;Acc:MGI:88586]	MGI:88586	Cyp17a1	19	46667165	46672974	-1
ENSMUSG00000022175	1126.28	1057.95	1194.61	1.12917	0.175269	0.184659	1	0.00141856	0.014345	ENSMUSG00000022175	low-density lipoprotein receptor-related protein 10 [Source:MGI Symbol;Acc:MGI:1929480]	MGI:1929480	Lrp10	14	54464164	54471497	1
ENSMUSG00000071711	1596.92	1500.04	1693.8	1.12917	0.175266	0.245526	1	0.00667836	0.0137085	ENSMUSG00000071711	mercaptopyruvate sulfurtransferase [Source:MGI Symbol;Acc:MGI:2179733]	MGI:2179733	Mpst	15	78406712	78414002	1
ENSMUSG00000035842	331.195	311.12	351.27	1.12905	0.175111	0.726705	1	0.0502327	0.0189379	ENSMUSG00000035842	DEAD/H (Asp-Glu-Ala-Asp/His) box helicase 11 [Source:MGI Symbol;Acc:MGI:2443590]	MGI:2443590	Ddx11	17	66123520	66152167	1
ENSMUSG00000049946	590.504	554.712	626.297	1.12905	0.175107	0.288806	1	0.0247983	0.0160631	ENSMUSG00000049946	cDNA sequence BC030500 [Source:MGI Symbol;Acc:MGI:2447770]	MGI:2447770	BC030500	8	58911755	58914298	1
ENSMUSG00000003585	150.948	130.366	171.53	1.31575	0.395891	0.0781481	1	-0.00127788	0.0263579	ENSMUSG00000003585	SEC14-like 2 (S. cerevisiae) [Source:MGI Symbol;Acc:MGI:1915065]	MGI:1915065	Sec14l2	11	4097039	4123415	-1
ENSMUSG00000003604	103.336	111.153	95.5181	0.859338	-0.218703	0.469869	1	0.00580833	0.0319226	ENSMUSG00000003604	apoptosis, caspase activation inhibitor [Source:MGI Symbol;Acc:MGI:1921518]	MGI:1921518	Aven	2	112492964	112634573	1
ENSMUSG00000003617	8.08361	6.89269	9.27454	1.34556	0.428209	0.738734	1	0.184306	0.237548	ENSMUSG00000003617	ceruloplasmin [Source:MGI Symbol;Acc:MGI:88476]	MGI:88476	Cp	3	19957054	20009145	1
ENSMUSG00000035245	938.156	881.32	994.992	1.12898	0.17502	0.390461	1	0.0092084	0.0147205	ENSMUSG00000035245	EGF domain-specific O-linked N-acetylglucosamine (GlcNAc) transferase [Source:MGI Symbol;Acc:MGI:2141669]	MGI:2141669	Eogt	6	97110024	97149182	-1
ENSMUSG00000001313	1710.15	1606.66	1813.64	1.12882	0.174817	0.310984	1	0.0228406	0.0136262	ENSMUSG00000001313	Rho family GTPase 2 [Source:MGI Symbol;Acc:MGI:1338755]	MGI:1338755	Rnd2	11	101464999	101471853	1
ENSMUSG00000051934	1888.05	1773.86	2002.25	1.12875	0.174729	0.220565	1	0.00857164	0.0135378	ENSMUSG00000051934	spermatogenesis associated, serine-rich 2 [Source:MGI Symbol;Acc:MGI:1919822]	MGI:1919822	Spats2	15	99126578	99213206	1
ENSMUSG00000034686	2177.15	2045.51	2308.8	1.12872	0.174682	0.136449	1	0.0167545	0.013433	ENSMUSG00000034686	proline rich 7 (synaptic) [Source:MGI Symbol;Acc:MGI:3487246]	MGI:3487246	Prr7	13	55464267	55473155	1
ENSMUSG00000003665	18.9634	21.5168	16.41	0.762659	-0.390891	0.918456	1	0.211862	0.138596	ENSMUSG00000003665	hyaluronan synthase1 [Source:MGI Symbol;Acc:MGI:106590]	MGI:106590	Has1	17	17843328	17855188	-1
ENSMUSG00000031812	6023.59	5659.41	6387.77	1.1287	0.174662	0.201625	1	0.00310083	0.0128197	ENSMUSG00000031812	microtubule-associated protein 1 light chain 3 beta [Source:MGI Symbol;Acc:MGI:1914693]	MGI:1914693	Map1lc3b	8	121590361	121598760	1
ENSMUSG00000044071	830.368	780.196	880.54	1.12861	0.174552	0.402066	1	0.0114932	0.0147732	ENSMUSG00000044071	family with sequence similarity 19, member A2 [Source:MGI Symbol;Acc:MGI:2143691]	MGI:2143691	Fam19a2	10	123264076	123741204	1
ENSMUSG00000042724	3322.83	3123.07	3522.59	1.12793	0.173671	0.260626	1	0.0019633	0.0131164	ENSMUSG00000042724	mitogen-activated protein kinase kinase kinase 9 [Source:MGI Symbol;Acc:MGI:2449952]	MGI:2449952	Map3k9	12	81714950	81781170	-1
ENSMUSG00000022428	2675.17	2514.52	2835.82	1.12778	0.173486	0.141713	1	0.00736048	0.0132653	ENSMUSG00000022428	chibby homolog 1 (Drosophila) [Source:MGI Symbol;Acc:MGI:1920989]	MGI:1920989	Cby1	15	79659227	79667660	1
ENSMUSG00000035642	699.001	657.117	740.885	1.12748	0.173099	0.239949	1	0.00584548	0.0154574	ENSMUSG00000035642	adipogenesis associated Mth938 domain containing [Source:MGI Symbol;Acc:MGI:1913523]	MGI:1913523	Aamdc	7	97550331	97579497	-1
ENSMUSG00000034235	1123.61	1056.33	1190.89	1.12739	0.172981	0.385432	1	0.00586645	0.014299	ENSMUSG00000034235	ubiquitin specific peptidase 54 [Source:MGI Symbol;Acc:MGI:1926037]	MGI:1926037	Usp54	14	20548912	20618354	-1
ENSMUSG00000003779	259.574	290.724	228.425	0.785712	-0.347928	0.728501	1	0.573805	0.0185108	ENSMUSG00000003779	kinesin family member 20A [Source:MGI Symbol;Acc:MGI:1201682]	MGI:1201682	Kif20a	18	34624624	34633265	1
ENSMUSG00000026000	3527.2	3316.51	3737.88	1.12705	0.172555	0.212533	1	0.00226595	0.0130678	ENSMUSG00000026000	LanC (bacterial lantibiotic synthetase component C)-like 1 [Source:MGI Symbol;Acc:MGI:1336997]	MGI:1336997	Lancl1	1	67000517	67038872	-1
ENSMUSG00000020818	1259.65	1184.51	1334.79	1.12687	0.172327	0.296636	1	0.00202225	0.0141098	ENSMUSG00000020818	major facilitator superfamily domain containing 11 [Source:MGI Symbol;Acc:MGI:1917150]	MGI:1917150	Mfsd11	11	116852440	116875635	1
ENSMUSG00000044636	2388.78	2246.3	2531.26	1.12686	0.172307	0.27671	1	0.00205745	0.0133574	ENSMUSG00000044636	cysteine-serine-rich nuclear protein 2 [Source:MGI Symbol;Acc:MGI:2386852]	MGI:2386852	Csrnp2	15	100479570	100495239	-1
ENSMUSG00000003812	46.7171	49.329	44.1051	0.894101	-0.161491	0.766571	1	0.0388972	0.0539451	ENSMUSG00000003812	deoxyribonuclease II alpha [Source:MGI Symbol;Acc:MGI:1329019]	MGI:1329019	Dnase2a	8	84908560	84922915	1	NR_103491
ENSMUSG00000032518	30180.7	28381.4	31980.1	1.1268	0.172227	0.101096	1	0.0116666	0.0125496	ENSMUSG00000032518	ribosomal protein SA [Source:MGI Symbol;Acc:MGI:105381]	MGI:105381	Rpsa	9	120127766	120132369	1
ENSMUSG00000035864	3963.41	3728	4198.82	1.12629	0.171583	0.201078	1	0.0112942	0.0129801	ENSMUSG00000035864	synaptotagmin I [Source:MGI Symbol;Acc:MGI:99667]	MGI:99667	Syt1	10	108497650	109010982	-1
ENSMUSG00000003824	260.11	237.451	282.77	1.19086	0.252003	0.294968	1	0.0627976	0.0200207	ENSMUSG00000003824	synaptonemal complex central element protein 2 [Source:MGI Symbol;Acc:MGI:1919096]	MGI:1919096	Syce2	8	84872111	84888221	1
ENSMUSG00000020333	3855.28	3626.6	4083.97	1.12611	0.171354	0.242953	1	0.00475059	0.0130342	ENSMUSG00000020333	acyl-CoA synthetase long-chain family member 6 [Source:MGI Symbol;Acc:MGI:894291]	MGI:894291	Acsl6	11	54303798	54364756	1
ENSMUSG00000057788	1564.53	1471.74	1657.32	1.1261	0.171336	0.215686	1	0.00335015	0.0137625	ENSMUSG00000057788	DEAD (Asp-Glu-Ala-Asp) box polypeptide 49 [Source:MGI Symbol;Acc:MGI:2136689]	MGI:2136689	Ddx49	8	70292866	70302489	-1
ENSMUSG00000003849	41.3778	40.5428	42.2128	1.04119	0.0582359	0.580814	1	0.07726	0.0555902	ENSMUSG00000003849	NAD(P)H dehydrogenase, quinone 1 [Source:MGI Symbol;Acc:MGI:103187]	MGI:103187	Nqo1	8	107388225	107403206	-1
ENSMUSG00000042751	4053.45	3813.26	4293.63	1.12597	0.171174	0.292535	1	0.0019928	0.0129841	ENSMUSG00000042751	nicotinamide nucleotide adenylyltransferase 2 [Source:MGI Symbol;Acc:MGI:2444155]	MGI:2444155	Nmnat2	1	152954993	153119261	1
ENSMUSG00000001419	6118.36	5755.88	6480.83	1.12595	0.171142	0.202984	1	0.00306604	0.0128245	ENSMUSG00000001419	myocyte enhancer factor 2D [Source:MGI Symbol;Acc:MGI:99533]	MGI:99533	Mef2d	3	88142372	88172086	1
ENSMUSG00000009555	2545.94	2395.14	2696.74	1.12592	0.171104	0.264876	1	0.00151649	0.0132999	ENSMUSG00000009555	cyclin-dependent kinase 9 (CDC2-related kinase) [Source:MGI Symbol;Acc:MGI:1328368]	MGI:1328368	Cdk9	2	32705784	32713076	-1
ENSMUSG00000021621	532.881	501.337	564.426	1.12584	0.171004	0.345343	1	0.00313513	0.0163682	ENSMUSG00000021621	zinc finger, CCHC domain containing 9 [Source:MGI Symbol;Acc:MGI:1916335]	MGI:1916335	Zcchc9	13	91796533	91807705	-1
ENSMUSG00000003882	0.498734	0.453038	0.54443	1.20173	0.265113	1	1	0.476158	3.0772	ENSMUSG00000003882	interleukin 7 receptor [Source:MGI Symbol;Acc:MGI:96562]	MGI:96562	Il7r	15	9506161	9529876	-1
ENSMUSG00000062116	832.846	783.557	882.134	1.12581	0.170959	0.248673	1	0.00323273	0.0148681	ENSMUSG00000062116	zinc finger protein 954 [Source:MGI Symbol;Acc:MGI:1917764]	MGI:1917764	Zfp954	7	7114690	7121445	-1
ENSMUSG00000046160	2079.14	1956.16	2202.13	1.12574	0.170879	0.307535	1	0.0339261	0.0134106	ENSMUSG00000046160	oligodendrocyte transcription factor 1 [Source:MGI Symbol;Acc:MGI:1355334]	MGI:1355334	Olig1	16	91269772	91271933	1
ENSMUSG00000097919	2692.92	2534.09	2851.74	1.12535	0.170372	0.200078	1	0.00185033	0.0132433	ENSMUSG00000097919	predicted gene, 27021 [Source:MGI Symbol;Acc:MGI:5504136]	MGI:5504136	Gm27021	8	120608786	120668079	-1
ENSMUSG00000003949	68.8417	73.3692	64.3142	0.876583	-0.190038	0.49134	1	0.00934906	0.0423007	ENSMUSG00000003949	hepatic leukemia factor [Source:MGI Symbol;Acc:MGI:96108]	MGI:96108	Hlf	11	90336536	90390895	-1
ENSMUSG00000020962	752.072	707.745	796.399	1.12526	0.170263	0.390192	1	0.0175083	0.0152057	ENSMUSG00000020962	general transcription factor II A, 1 [Source:MGI Symbol;Acc:MGI:1933277]	MGI:1933277	Gtf2a1	12	91555916	91590487	-1
ENSMUSG00000090137	12701.4	11952.9	13449.9	1.12524	0.170229	0.231952	1	0.0202411	0.0126418	ENSMUSG00000090137	ubiquitin A-52 residue ribosomal protein fusion product 1 [Source:MGI Symbol;Acc:MGI:98887]	MGI:98887	Uba52	8	70508263	70510801	-1
ENSMUSG00000038525	3145.93	2960.61	3331.25	1.12519	0.170171	0.300751	1	0.00628347	0.0131273	ENSMUSG00000038525	armadillo repeat containing 10 [Source:MGI Symbol;Acc:MGI:1914461]	MGI:1914461	Armc10	5	21645813	21662694	1
ENSMUSG00000035199	3426.44	3224.64	3628.24	1.12516	0.170133	0.119122	1	0.00788133	0.0130758	ENSMUSG00000035199	ADP-ribosylation factor-like 6 interacting protein 5 [Source:MGI Symbol;Acc:MGI:1929501]	MGI:1929501	Arl6ip5	6	97210689	97233315	1
ENSMUSG00000004018	247.788	256.27	239.306	0.933802	-0.0988109	0.569219	1	0.00681125	0.020623	ENSMUSG00000004018	Fanconi anemia, complementation group L [Source:MGI Symbol;Acc:MGI:1914280]	MGI:1914280	Fancl	11	26386135	26471876	1
ENSMUSG00000037525	557.931	525.134	590.728	1.12491	0.169809	0.377422	1	0.00342195	0.0161609	ENSMUSG00000037525	BCDIN3 domain containing [Source:MGI Symbol;Acc:MGI:1922534]	MGI:1922534	Bcdin3d	15	99470084	99474730	-1
ENSMUSG00000041378	1397.56	1315.45	1479.67	1.12483	0.169712	0.203046	1	0.00876727	0.013951	ENSMUSG00000041378	claudin 5 [Source:MGI Symbol;Acc:MGI:1276112]	MGI:1276112	Cldn5	16	18776847	18778260	1
ENSMUSG00000024258	1489.97	1402.45	1577.49	1.12481	0.169687	0.208065	1	0.00304426	0.0138445	ENSMUSG00000024258	polymerase (RNA) II (DNA directed) polypeptide D [Source:MGI Symbol;Acc:MGI:1916491]	MGI:1916491	Polr2d	18	31789159	31796642	1
ENSMUSG00000004038	0.11824	0.23648	0	0	-Inf	0.917689	1	-4.17482	25.7875	ENSMUSG00000004038	glutathione S-transferase, mu 3 [Source:MGI Symbol;Acc:MGI:106026]	MGI:106026	Gstm3	3	107963696	107969283	-1
ENSMUSG00000031931	547.061	514.929	579.193	1.1248	0.169672	0.273791	1	-3.2098e-05	0.0162317	ENSMUSG00000031931	ankyrin repeat domain 49 [Source:MGI Symbol;Acc:MGI:1930842]	MGI:1930842	Ankrd49	9	14780209	14782964	-1
ENSMUSG00000004043	14.811	16.399	13.223	0.80633	-0.310557	0.790806	1	0.148447	0.142647	ENSMUSG00000004043	signal transducer and activator of transcription 5A [Source:MGI Symbol;Acc:MGI:103036]	MGI:103036	Stat5a	11	100859351	100885169	1
ENSMUSG00000020585	4728.23	4450.61	5005.86	1.12476	0.169616	0.153831	1	0.00352508	0.0129058	ENSMUSG00000020585	lysosomal-associated protein transmembrane 4A [Source:MGI Symbol;Acc:MGI:108017]	MGI:108017	Laptm4a	12	8921664	8938742	1
ENSMUSG00000056692	2924.66	2752.95	3096.36	1.12474	0.169593	0.204157	1	0.000221556	0.0131809	ENSMUSG00000056692	DNA segment, Chr 17, Wayne State University 92, expressed [Source:MGI Symbol;Acc:MGI:106281]	MGI:106281	D17Wsu92e	17	27751232	27820558	-1
ENSMUSG00000040836	3903.95	3674.76	4133.14	1.12474	0.169588	0.228805	1	0.00265584	0.013008	ENSMUSG00000040836	G protein-coupled receptor 161 [Source:MGI Symbol;Acc:MGI:2685054]	MGI:2685054	Gpr161	1	165295789	165326745	1
ENSMUSG00000024299	1306.66	1230.02	1383.29	1.1246	0.169418	0.823935	1	0.0571235	0.0141676	ENSMUSG00000024299	a disintegrin-like and metallopeptidase (reprolysin type) with thrombospondin type 1 motif, 10 [Source:MGI Symbol;Acc:MGI:2449112]	MGI:2449112	Adamts10	17	33524204	33553782	1
ENSMUSG00000020844	662.92	624.074	701.767	1.12449	0.169276	0.242496	1	0.00784734	0.0155404	ENSMUSG00000020844	nucleoredoxin [Source:MGI Symbol;Acc:MGI:109331]	MGI:109331	Nxn	11	76257198	76399140	-1
ENSMUSG00000017639	7195.67	6774.25	7617.09	1.12442	0.169178	0.290076	1	0.00453128	0.0127704	ENSMUSG00000017639	RAB11 family interacting protein 4 (class II) [Source:MGI Symbol;Acc:MGI:2442920]	MGI:2442920	Rab11fip4	11	79591212	79698023	1
ENSMUSG00000004085	174.175	179.205	169.144	0.94386	-0.083355	0.57989	1	0.0503117	0.0230961	ENSMUSG00000004085	sterile alpha motif and leucine zipper containing kinase AZK [Source:MGI Symbol;Acc:MGI:2443258]	MGI:2443258	Zak	2	72285637	72442610	1
ENSMUSG00000031823	890.263	838.141	942.384	1.12437	0.169122	0.314783	1	0.00148113	0.0147918	ENSMUSG00000031823	zinc finger, DHHC domain containing 7 [Source:MGI Symbol;Acc:MGI:2142662]	MGI:2142662	Zdhhc7	8	120081095	120101482	-1
ENSMUSG00000004098	48.7599	39.0793	58.4404	1.49543	0.580563	0.154209	1	0.0503887	0.0577282	ENSMUSG00000004098	collagen, type V, alpha 3 [Source:MGI Symbol;Acc:MGI:1858212]	MGI:1858212	Col5a3	9	20770050	20815067	-1
ENSMUSG00000033763	10467	9854.4	11079.5	1.12432	0.169053	0.192481	1	0.00246064	0.0126789	ENSMUSG00000033763	metastasis suppressor 1-like [Source:MGI Symbol;Acc:MGI:3039591]	MGI:3039591	Mtss1l	8	110721476	110741400	1
ENSMUSG00000037499	2335.71	2199.02	2472.4	1.12432	0.169052	0.0965473	1	0.0114692	0.0133854	ENSMUSG00000037499	neuron derived neurotrophic factor [Source:MGI Symbol;Acc:MGI:1913458]	MGI:1913458	Nenf	1	191306789	191318194	-1
ENSMUSG00000004105	32.403	30.3902	34.4158	1.13246	0.179465	0.879431	1	0.381792	0.0608302	ENSMUSG00000004105	angiopoietin-like 2 [Source:MGI Symbol;Acc:MGI:1347002]	MGI:1347002	Angptl2	2	33216069	33247717	1
ENSMUSG00000029121	45780.3	43102	48458.6	1.12428	0.168996	0.182388	1	0.0033543	0.0125271	ENSMUSG00000029121	collapsin response mediator protein 1 [Source:MGI Symbol;Acc:MGI:107793]	MGI:107793	Crmp1	5	37241940	37292133	1
ENSMUSG00000085438	6284.2	5916.91	6651.5	1.12415	0.168837	0.19639	1	0.0064889	0.0128106	ENSMUSG00000085438	RIKEN cDNA 1700020I14 gene [Source:MGI Symbol;Acc:MGI:1913852]	MGI:1913852	1700020I14Rik	2	119594297	119607502	1
ENSMUSG00000004127	145.321	148.4	142.243	0.958505	-0.0611414	0.839719	1	0.0055734	0.025308	ENSMUSG00000004127	tRNA methyltransferase 10A [Source:MGI Symbol;Acc:MGI:1920421]	MGI:1920421	Trmt10a	3	138143448	138159821	1
ENSMUSG00000048978	944.864	889.719	1000.01	1.12396	0.168591	0.620596	1	0.0661301	0.0146703	ENSMUSG00000048978	neurensin 1 [Source:MGI Symbol;Acc:MGI:894662]	MGI:894662	Nrsn1	13	25252040	25270502	-1
ENSMUSG00000085028	471.67	444.143	499.197	1.12396	0.168585	0.906179	1	0.157276	0.017341	ENSMUSG00000085028	Slc2a4 regulator, pseudogene [Source:MGI Symbol;Acc:MGI:3651388]	MGI:3651388	Slc2a4rg-ps	2	181384250	181387586	1
ENSMUSG00000039195	973.069	916.296	1029.84	1.12392	0.168538	0.172918	1	0.0087595	0.0147077	ENSMUSG00000039195	RIKEN cDNA 1110008P14 gene [Source:MGI Symbol;Acc:MGI:1920987]	MGI:1920987	1110008P14Rik	2	32377097	32381938	-1
ENSMUSG00000044876	2057.11	1937.12	2177.1	1.12389	0.168498	0.195627	1	0.00809475	0.0134655	ENSMUSG00000044876	zinc finger protein 444 [Source:MGI Symbol;Acc:MGI:1923365]	MGI:1923365	Zfp444	7	6172226	6191349	1
ENSMUSG00000004231	13.5319	16.7392	10.3247	0.616798	-0.69713	0.482392	1	0.139646	0.174401	ENSMUSG00000004231	paired box 2 [Source:MGI Symbol;Acc:MGI:97486]	MGI:97486	Pax2	19	44756045	44837871	1
ENSMUSG00000028843	2657.47	2502.53	2812.41	1.12383	0.16842	0.123795	1	0.0108261	0.0132685	ENSMUSG00000028843	SH3 domain binding glutamic acid-rich protein-like 3 [Source:MGI Symbol;Acc:MGI:1920973]	MGI:1920973	Sh3bgrl3	4	134127406	134128789	-1
ENSMUSG00000028443	916.325	862.935	969.715	1.12374	0.16831	0.175192	1	0.00778859	0.0148164	ENSMUSG00000028443	nudix (nucleoside diphosphate linked moiety X)-type motif 2 [Source:MGI Symbol;Acc:MGI:1913651]	MGI:1913651	Nudt2	4	41465151	41480926	1
ENSMUSG00000040105	410.15	386.255	434.044	1.12372	0.168285	0.323031	1	0.00674503	0.0174154	ENSMUSG00000040105	phosphatidic acid phosphatase type 2 domain containing 2 [Source:MGI Symbol;Acc:MGI:1921661]	MGI:1921661	Ppapdc2	19	28963953	28966811	1
ENSMUSG00000004266	44.6831	48.8959	40.4702	0.827681	-0.272854	0.513423	1	0.0542463	0.0525844	ENSMUSG00000004266	protein tyrosine phosphatase, non-receptor type 6 [Source:MGI Symbol;Acc:MGI:96055]	MGI:96055	Ptpn6	6	124720707	124738714	-1
ENSMUSG00000035835	17121.2	16125.2	18117.2	1.12353	0.168042	0.373441	1	0.0139285	0.0126059	ENSMUSG00000035835	lipid phosphate phosphatase-related protein type 3 [Source:MGI Symbol;Acc:MGI:2388640]	MGI:2388640	Lppr3	10	79860475	79874634	-1	NR_033210
ENSMUSG00000026064	1342.79	1264.75	1420.83	1.1234	0.167878	0.345474	1	0.0135642	0.014035	ENSMUSG00000026064	protein tyrosine phosphatase 4a1 [Source:MGI Symbol;Acc:MGI:1277096]	MGI:1277096	Ptp4a1	1	30940302	30949770	-1
ENSMUSG00000052229	654.597	616.579	692.615	1.12332	0.167768	0.376334	1	0.0367252	0.0154964	ENSMUSG00000052229	G protein-coupled receptor 17 [Source:MGI Symbol;Acc:MGI:3584514]	MGI:3584514	Gpr17	18	31942997	31949636	-1
ENSMUSG00000043421	470.404	443.085	497.724	1.12331	0.167762	0.214416	1	0.00159314	0.0166994	ENSMUSG00000043421	hypoxia inducible lipid droplet associated [Source:MGI Symbol;Acc:MGI:1916823]	MGI:1916823	Hilpda	6	29272488	29275446	1
ENSMUSG00000004296	3.95351	7.31414	0.592867	0.0810576	-3.62491	0.0438468	1	0.77126	0.549432	ENSMUSG00000004296	interleukin 12b [Source:MGI Symbol;Acc:MGI:96540]	MGI:96540	Il12b	11	44400063	44414033	1
ENSMUSG00000030088	1312.62	1236.43	1388.81	1.12324	0.167672	0.602888	1	0.0987719	0.0138722	ENSMUSG00000030088	aldehyde dehydrogenase 1 family, member L1 [Source:MGI Symbol;Acc:MGI:1340024]	MGI:1340024	Aldh1l1	6	90486427	90600203	1
ENSMUSG00000028648	873.356	822.747	923.965	1.12302	0.16739	0.184874	1	0.0046063	0.0148225	ENSMUSG00000028648	NADH dehydrogenase (ubiquinone) Fe-S protein 5 [Source:MGI Symbol;Acc:MGI:1890889]	MGI:1890889	Ndufs5	4	123712710	123718202	-1
ENSMUSG00000004328	140.677	136.709	144.645	1.05805	0.0814108	0.894167	1	0.0570054	0.0255654	ENSMUSG00000004328	hypoxia inducible factor 3, alpha subunit [Source:MGI Symbol;Acc:MGI:1859778]	MGI:1859778	Hif3a	7	17031507	17062427	-1
ENSMUSG00000004341	20.248	23.9414	16.5545	0.691462	-0.532278	0.367289	1	0.0211441	0.110262	ENSMUSG00000004341	glutathione peroxidase 6 [Source:MGI Symbol;Acc:MGI:1922762]	MGI:1922762	Gpx6	13	21312217	21319624	1
ENSMUSG00000044709	590.178	555.986	624.371	1.123	0.167356	0.207818	1	0.00396569	0.0157957	ENSMUSG00000044709	gem (nuclear organelle) associated protein 7 [Source:MGI Symbol;Acc:MGI:1916981]	MGI:1916981	Gemin7	7	19564946	19573823	-1
ENSMUSG00000034336	17226.5	16229.1	18223.9	1.12292	0.167252	0.137657	1	0.00499061	0.0126034	ENSMUSG00000034336	internexin neuronal intermediate filament protein, alpha [Source:MGI Symbol;Acc:MGI:96568]	MGI:96568	Ina	19	47014698	47025327	1
ENSMUSG00000004359	0.11824	0.23648	0	0	-Inf	0.917689	1	-4.17482	25.7875	ENSMUSG00000004359	Spi-C transcription factor (Spi-1/PU.1 related) [Source:MGI Symbol;Acc:MGI:1341168]	MGI:1341168	Spic	10	88674772	88685015	-1
ENSMUSG00000028936	11469.1	10805.2	12133	1.12288	0.167208	0.123772	1	0.0049449	0.0126622	ENSMUSG00000028936	ribosomal protein L22 [Source:MGI Symbol;Acc:MGI:99262]	MGI:99262	Rpl22	4	152325742	152334071	1
ENSMUSG00000042903	340.099	320.446	359.751	1.12266	0.166918	0.755204	1	0.110977	0.0178635	ENSMUSG00000042903	forkhead box O4 [Source:MGI Symbol;Acc:MGI:1891915]	MGI:1891915	Foxo4	X	101254528	101260873	1
ENSMUSG00000050761	6888.24	6490.36	7286.12	1.12261	0.166854	0.16129	1	0.00586417	0.0127844	ENSMUSG00000050761	glycoprotein Ib, beta polypeptide [Source:MGI Symbol;Acc:MGI:107852]	MGI:107852	Gp1bb	16	18620319	18622403	-1
ENSMUSG00000004371	31.7572	25.366	38.1483	1.50391	0.588723	0.11383	1	0.0638949	0.0869154	ENSMUSG00000004371	interleukin 11 [Source:MGI Symbol;Acc:MGI:107613]	MGI:107613	Il11	7	4773055	4782857	-1
ENSMUSG00000025246	4901.77	4618.7	5184.83	1.12257	0.16681	0.291379	1	0.00388805	0.012908	ENSMUSG00000025246	transducin (beta)-like 1 X-linked [Source:MGI Symbol;Acc:MGI:1336172]	MGI:1336172	Tbl1x	X	77511013	77662983	1
ENSMUSG00000059851	1923.65	1812.72	2034.58	1.12239	0.166575	0.540812	1	0.0194629	0.013602	ENSMUSG00000059851	suppressor of variegation 4-20 homolog 2 (Drosophila) [Source:MGI Symbol;Acc:MGI:2385262]	MGI:2385262	Suv420h2	7	4740115	4747514	1
ENSMUSG00000022999	1583.61	1492.51	1674.71	1.12208	0.166175	0.477092	1	0.0292033	0.0138015	ENSMUSG00000022999	limb region 1 like [Source:MGI Symbol;Acc:MGI:1289247]	MGI:1289247	Lmbr1l	15	98903921	98918231	-1
ENSMUSG00000023755	641.799	604.886	678.713	1.12205	0.166137	0.302928	1	0.00176705	0.0157738	ENSMUSG00000023755	Ras homolog enriched in brain like 1 [Source:MGI Symbol;Acc:MGI:1916409]	MGI:1916409	Rhebl1	15	98877778	98881404	-1
ENSMUSG00000034867	1178.82	1111.02	1246.61	1.12204	0.166125	0.42215	1	0.0208831	0.0142501	ENSMUSG00000034867	ankyrin repeat domain 27 (VPS9 domain) [Source:MGI Symbol;Acc:MGI:2444103]	MGI:2444103	Ankrd27	7	35586244	35639226	1
ENSMUSG00000027316	1072.19	1010.55	1133.83	1.12199	0.166059	0.277974	1	0.0106472	0.0144984	ENSMUSG00000027316	glial cell line derived neurotrophic factor family receptor alpha 4 [Source:MGI Symbol;Acc:MGI:1341873]	MGI:1341873	Gfra4	2	131039632	131043088	-1
ENSMUSG00000026339	1083.27	1021.02	1145.53	1.12194	0.165993	0.3265	1	0.00205973	0.0143813	ENSMUSG00000026339	coiled-coil domain containing 93 [Source:MGI Symbol;Acc:MGI:1918079]	MGI:1918079	Ccdc93	1	121431049	121506460	1
ENSMUSG00000059278	824.416	777.044	871.788	1.12193	0.165982	0.153174	1	0.0126147	0.0149156	ENSMUSG00000059278	N(alpha)-acetyltransferase 38, NatC auxiliary subunit [Source:MGI Symbol;Acc:MGI:1925554]	MGI:1925554	Naa38	11	69395487	69396680	1
ENSMUSG00000096916	386.104	363.924	408.284	1.12189	0.165935	0.373204	1	0.0194958	0.0176527	ENSMUSG00000096916	zinc finger protein 850 [Source:MGI Symbol;Acc:MGI:3036281]	MGI:3036281	Zfp850	7	27984854	28014115	-1
ENSMUSG00000004473	58.7786	54.5788	62.9783	1.1539	0.206515	0.43633	1	4.18282e-05	0.047199	ENSMUSG00000004473	C-type lectin domain family 11, member a [Source:MGI Symbol;Acc:MGI:1298219]	MGI:1298219	Clec11a	7	44303770	44306959	-1
ENSMUSG00000032564	683.918	644.652	723.184	1.12182	0.165843	0.744127	1	0.0537633	0.0154182	ENSMUSG00000032564	copine IV [Source:MGI Symbol;Acc:MGI:1921270]	MGI:1921270	Cpne4	9	104547286	105034544	1
ENSMUSG00000028522	863.009	813.513	912.506	1.12168	0.165667	0.305614	1	0.0102863	0.0148115	ENSMUSG00000028522	mesoderm induction early response 1 homolog (Xenopus laevis [Source:MGI Symbol;Acc:MGI:1918398]	MGI:1918398	Mier1	4	103114390	103165754	1
ENSMUSG00000024924	3454.68	3256.55	3652.8	1.12168	0.165658	0.287107	1	0.0103823	0.0130801	ENSMUSG00000024924	very low density lipoprotein receptor [Source:MGI Symbol;Acc:MGI:98935]	MGI:98935	Vldlr	19	27216484	27254231	1
ENSMUSG00000031402	458.089	431.824	484.353	1.12165	0.165617	0.28469	1	0.00342186	0.016968	ENSMUSG00000031402	membrane protein, palmitoylated [Source:MGI Symbol;Acc:MGI:105941]	MGI:105941	Mpp1	X	75109733	75131016	-1
ENSMUSG00000004540	1.05459	0.689519	1.41966	2.05891	1.04188	0.856295	1	-0.191934	2.28304	ENSMUSG00000004540	pregnancy specific glycoprotein 17 [Source:MGI Symbol;Acc:MGI:1347250]	MGI:1347250	Psg17	7	18813937	18821607	-1
ENSMUSG00000004552	2.6341	1.73914	3.52906	2.0292	1.02091	0.446858	1	0.00317069	0.673831	ENSMUSG00000004552	cathepsin E [Source:MGI Symbol;Acc:MGI:107361]	MGI:107361	Ctse	1	131638306	131675505	1
ENSMUSG00000055401	355.586	335.2	375.971	1.12163	0.165599	0.347582	1	0.00840565	0.0183647	ENSMUSG00000055401	F-box protein 6 [Source:MGI Symbol;Acc:MGI:1354743]	MGI:1354743	Fbxo6	4	148145716	148152140	-1
ENSMUSG00000027282	3600.92	3394.59	3807.25	1.12156	0.165511	0.192738	1	0.00229581	0.0130507	ENSMUSG00000027282	mitochondrial carrier homolog 2 (C. elegans) [Source:MGI Symbol;Acc:MGI:1929260]	MGI:1929260	Mtch2	2	90847155	90866810	1
ENSMUSG00000027560	777.399	732.876	821.923	1.1215	0.165434	0.289529	1	0.00602511	0.0150327	ENSMUSG00000027560	docking protein 5 [Source:MGI Symbol;Acc:MGI:1924079]	MGI:1924079	Dok5	2	170731807	170879769	1
ENSMUSG00000035914	1667.35	1571.88	1762.83	1.12149	0.16541	0.253854	1	-0.00035766	0.0137353	ENSMUSG00000035914	CD276 antigen [Source:MGI Symbol;Acc:MGI:2183926]	MGI:2183926	Cd276	9	58524300	58555132	-1
ENSMUSG00000029178	533.398	502.896	563.9	1.1213	0.165177	0.335409	1	0.0105003	0.0161377	ENSMUSG00000029178	Kruppel-like factor 3 (basic) [Source:MGI Symbol;Acc:MGI:1342773]	MGI:1342773	Klf3	5	64803388	64832901	1
ENSMUSG00000025287	1120.38	1056.32	1184.44	1.1213	0.165168	0.195513	1	0.0117399	0.0143954	ENSMUSG00000025287	acyl-CoA thioesterase 9 [Source:MGI Symbol;Acc:MGI:1928939]	MGI:1928939	Acot9	X	155262443	155297654	1
ENSMUSG00000004609	23.6051	27.3574	19.8527	0.725681	-0.462593	0.533827	1	0.0833491	0.0843813	ENSMUSG00000004609	CD33 antigen [Source:MGI Symbol;Acc:MGI:99440]	MGI:99440	Cd33	7	43527456	43533171	-1
ENSMUSG00000106247	16924.8	15957.5	17892	1.12123	0.165083	0.315441	1	0.00440131	0.0126054	ENSMUSG00000106247	glypican 2 (cerebroglycan) [Source:MGI Symbol;Acc:MGI:1919201]	MGI:1919201	Gpc2	5	138264952	138279958	-1
ENSMUSG00000004630	0.574999	0.23648	0.913519	3.86298	1.94972	0.960312	1	-0.21355	5.31272	ENSMUSG00000004630	Purkinje cell protein 2 (L7) [Source:MGI Symbol;Acc:MGI:97508]	MGI:97508	Pcp2	8	3623371	3625545	-1
ENSMUSG00000024889	816.321	769.712	862.931	1.12111	0.164926	0.34292	1	0.000890331	0.0151078	ENSMUSG00000024889	RCE1 homolog, prenyl protein peptidase (S. cerevisiae) [Source:MGI Symbol;Acc:MGI:1336895]	MGI:1336895	Rce1	19	4622551	4625617	-1
ENSMUSG00000038544	1289.89	1216.25	1363.54	1.1211	0.164918	0.283095	1	4.6818e-05	0.0140469	ENSMUSG00000038544	INTS3 and NABP interacting protein [Source:MGI Symbol;Acc:MGI:1913459]	MGI:1913459	Inip	4	59769637	59801589	-1
ENSMUSG00000027584	3409.48	3214.82	3604.13	1.1211	0.164912	0.213108	1	0.010108	0.013086	ENSMUSG00000027584	opioid receptor-like 1 [Source:MGI Symbol;Acc:MGI:97440]	MGI:97440	Oprl1	2	181715016	181720985	1
ENSMUSG00000004651	1.61319	1.73914	1.48724	0.855161	-0.225732	1	1	-0.522709	1.47717	ENSMUSG00000004651	tyrosinase [Source:MGI Symbol;Acc:MGI:98880]	MGI:98880	Tyr	7	87427405	87493411	-1
ENSMUSG00000004655	14.1541	12.0993	16.2088	1.33964	0.421849	0.612235	1	0.137135	0.153581	ENSMUSG00000004655	aquaporin 1 [Source:MGI Symbol;Acc:MGI:103201]	MGI:103201	Aqp1	6	55336432	55348555	1
ENSMUSG00000004661	259.77	273.558	245.982	0.899194	-0.153295	0.372803	1	0.0420176	0.020025	ENSMUSG00000004661	AT rich interactive domain 3B (BRIGHT-like) [Source:MGI Symbol;Acc:MGI:1930768]	MGI:1930768	Arid3b	9	57790353	57836793	-1
ENSMUSG00000055322	424.854	400.613	449.096	1.12102	0.164815	0.674159	1	0.0442112	0.017132	ENSMUSG00000055322	tensin 1 [Source:MGI Symbol;Acc:MGI:104552]	MGI:104552	Tns1	1	73910231	74124449	-1
ENSMUSG00000029510	16910.3	15945.6	17875.1	1.12101	0.164795	0.316852	1	0.0043962	0.0126055	ENSMUSG00000029510	glypican 2 (cerebroglycan) [Source:MGI Symbol;Acc:MGI:1919201]	MGI:1919201	Gpc2	5	138273655	138280005	-1
ENSMUSG00000004668	7.11503	9.69061	4.53945	0.468438	-1.09407	0.0957967	1	0.0676725	0.237893	ENSMUSG00000004668	ATP-binding cassette, sub-family A (ABC1), member 13 [Source:MGI Symbol;Acc:MGI:2388707]	MGI:2388707	Abca13	11	9191942	9684259	1
ENSMUSG00000005447	8480.41	7996.63	8964.19	1.121	0.164781	0.148873	1	0.00988613	0.012725	ENSMUSG00000005447	platelet-activating factor acetylhydrolase, isoform 1b, subunit 3 [Source:MGI Symbol;Acc:MGI:108414]	MGI:108414	Pafah1b3	7	25295049	25297986	-1
ENSMUSG00000004698	102.008	109.317	94.6997	0.866285	-0.207086	0.443586	1	0.0340217	0.0307989	ENSMUSG00000004698	histone deacetylase 9 [Source:MGI Symbol;Acc:MGI:1931221]	MGI:1931221	Hdac9	12	34371503	34528889	-1
ENSMUSG00000004707	2.14591	2.02622	2.2656	1.11814	0.161103	0.775087	1	0.39393	0.70392	ENSMUSG00000004707	lymphocyte antigen 9 [Source:MGI Symbol;Acc:MGI:96885]	MGI:96885	Ly9	1	171588624	171607410	-1
ENSMUSG00000004709	0.160326	0	0.320652	Inf	Inf	1	1	-0.716402	19.0215	ENSMUSG00000004709	CD244 natural killer cell receptor 2B4 [Source:MGI Symbol;Acc:MGI:109294]	MGI:109294	Cd244	1	171559193	171609746	1
ENSMUSG00000004730	53.2728	56.0135	50.5321	0.902141	-0.148575	0.531848	1	0.00316943	0.0428954	ENSMUSG00000004730	adhesion G protein-coupled receptor E1 [Source:MGI Symbol;Acc:MGI:106912]	MGI:106912	Adgre1	17	57358686	57483529	1
ENSMUSG00000004748	99.9604	96.83	103.091	1.06466	0.090388	0.498128	1	0.0116039	0.0334478	ENSMUSG00000004748	mitochondrial fission process 1 [Source:MGI Symbol;Acc:MGI:1916686]	MGI:1916686	Mtfp1	11	4091480	4095445	-1
ENSMUSG00000025537	3497.67	3298.21	3697.13	1.12095	0.164719	0.177072	1	0.00490184	0.0130554	ENSMUSG00000025537	phosphorylase kinase gamma 1 [Source:MGI Symbol;Acc:MGI:97579]	MGI:97579	Phkg1	5	129863421	129898549	-1
ENSMUSG00000035329	393.43	370.995	415.865	1.12094	0.164713	0.317414	1	0.0102896	0.0177418	ENSMUSG00000035329	F-box protein 33 [Source:MGI Symbol;Acc:MGI:1917861]	MGI:1917861	Fbxo33	12	59200655	59219725	-1
ENSMUSG00000006494	1754.82	1654.77	1854.86	1.12091	0.164676	0.195238	1	0.0121849	0.0136657	ENSMUSG00000006494	pyruvate dehydrogenase kinase, isoenzyme 1 [Source:MGI Symbol;Acc:MGI:1926119]	MGI:1926119	Pdk1	2	71873224	71903858	1
ENSMUSG00000070493	3495.45	3296.24	3694.66	1.12087	0.164619	0.177319	1	0.00487881	0.013056	ENSMUSG00000070493	coiled-coil-helix-coiled-coil-helix domain containing 2 [Source:MGI Symbol;Acc:MGI:1261428]	MGI:1261428	Chchd2	5	129881156	129887470	-1
ENSMUSG00000004791	87.5175	81.9081	93.1269	1.13697	0.185192	0.504708	1	0.000980556	0.0351452	ENSMUSG00000004791	placental growth factor [Source:MGI Symbol;Acc:MGI:105095]	MGI:105095	Pgf	12	85166639	85177296	-1
ENSMUSG00000018425	1492.45	1407.5	1577.39	1.1207	0.1644	0.282832	1	-0.000396903	0.0138475	ENSMUSG00000018425	DEAH (Asp-Glu-Ala-His) box polypeptide 40 [Source:MGI Symbol;Acc:MGI:1914737]	MGI:1914737	Dhx40	11	86768846	86807746	-1
ENSMUSG00000004814	0.416529	0.833059	0	0	-Inf	0.565938	1	0.0752676	2.58649	ENSMUSG00000004814	chemokine (C-C motif) ligand 24 [Source:MGI Symbol;Acc:MGI:1928953]	MGI:1928953	Ccl24	5	135569937	135573049	-1
ENSMUSG00000020372	38612.1	36414.8	40809.4	1.12068	0.164379	0.105401	1	0.00854911	0.0125343	ENSMUSG00000020372	guanine nucleotide binding protein (G protein), beta polypeptide 2 like 1 [Source:MGI Symbol;Acc:MGI:101849]	MGI:101849	Gnb2l1	11	48800332	48806434	1
ENSMUSG00000004837	162.394	154.938	169.849	1.09624	0.132564	0.654504	1	0.0228124	0.0249185	ENSMUSG00000004837	GRB2-related adaptor protein [Source:MGI Symbol;Acc:MGI:1918770]	MGI:1918770	Grap	11	61653265	61672784	1
ENSMUSG00000063015	7260.38	6847.57	7673.18	1.12057	0.164233	0.186205	1	0.00124452	0.0127595	ENSMUSG00000063015	cyclin I [Source:MGI Symbol;Acc:MGI:1341077]	MGI:1341077	Ccni	5	93181933	93206495	-1
ENSMUSG00000028494	774.461	730.447	818.475	1.12051	0.164159	0.240309	1	0.0106841	0.0151025	ENSMUSG00000028494	perilipin 2 [Source:MGI Symbol;Acc:MGI:87920]	MGI:87920	Plin2	4	86648386	86670060	-1
ENSMUSG00000056749	1104.25	1041.55	1166.95	1.1204	0.164014	0.188923	1	0.00727148	0.0143018	ENSMUSG00000056749	nuclear factor, interleukin 3, regulated [Source:MGI Symbol;Acc:MGI:109495]	MGI:109495	Nfil3	13	52967209	52981073	-1
ENSMUSG00000004864	3.16126	4.51464	1.80789	0.400452	-1.3203	0.345311	1	0.520061	0.828105	ENSMUSG00000004864	mitogen-activated protein kinase 13 [Source:MGI Symbol;Acc:MGI:1346864]	MGI:1346864	Mapk13	17	28769307	28778698	1
ENSMUSG00000020393	368.937	347.996	389.878	1.12035	0.16395	0.482469	1	0.0559731	0.017844	ENSMUSG00000020393	kringle containing transmembrane protein 1 [Source:MGI Symbol;Acc:MGI:1933988]	MGI:1933988	Kremen1	11	5191552	5261558	-1
ENSMUSG00000021018	1091.25	1029.42	1153.07	1.12011	0.163642	0.182186	1	0.00368292	0.0143944	ENSMUSG00000021018	polymerase (RNA) II (DNA directed) polypeptide H [Source:MGI Symbol;Acc:MGI:2384309]	MGI:2384309	Polr2h	16	20717665	20722267	1
ENSMUSG00000004885	133.621	145.67	121.572	0.834575	-0.260886	0.628175	1	0.0559887	0.0290845	ENSMUSG00000004885	cellular retinoic acid binding protein II [Source:MGI Symbol;Acc:MGI:88491]	MGI:88491	Crabp2	3	87948666	87953376	1
ENSMUSG00000032172	6188.35	5837.77	6538.92	1.12011	0.163634	0.177066	1	0.00554748	0.012815	ENSMUSG00000032172	olfactomedin 2 [Source:MGI Symbol;Acc:MGI:3045350]	MGI:3045350	Olfm2	9	20667986	20728219	-1
ENSMUSG00000008668	8371.75	7897.72	8845.79	1.12004	0.163554	0.215045	1	0.0322376	0.0127237	ENSMUSG00000008668	ribosomal protein S18 [Source:MGI Symbol;Acc:MGI:98146]	MGI:98146	Rps18	17	33951999	33956001	-1
ENSMUSG00000004894	9.15664	11.2439	7.06942	0.628736	-0.669474	0.359738	1	0.156688	0.26804	ENSMUSG00000004894	hyaluronan and proteoglycan link protein 2 [Source:MGI Symbol;Acc:MGI:2137300]	MGI:2137300	Hapln2	3	88021750	88027583	-1
ENSMUSG00000031937	751.749	709.195	794.303	1.12001	0.163509	0.280074	1	0.0111338	0.0153879	ENSMUSG00000031937	V-set and transmembrane domain containing 5 [Source:MGI Symbol;Acc:MGI:1916387]	MGI:1916387	Vstm5	9	15239045	15259393	1
ENSMUSG00000003581	2391.12	2255.94	2526.31	1.11985	0.163304	0.583609	1	0.0286327	0.0133749	ENSMUSG00000003581	ring finger protein 215 [Source:MGI Symbol;Acc:MGI:1918923]	MGI:1918923	Rnf215	11	4135202	4141172	1
ENSMUSG00000030374	11431	10784.8	12077.1	1.11982	0.163272	0.204033	1	0.00203766	0.0126658	ENSMUSG00000030374	striatin, calmodulin binding protein 4 [Source:MGI Symbol;Acc:MGI:2142346]	MGI:2142346	Strn4	7	16815889	16840931	1
ENSMUSG00000004902	64.5877	57.0233	72.1521	1.26531	0.339491	0.303414	1	0.0431863	0.0446659	ENSMUSG00000004902	solute carrier family 25 (mitochondrial carrier), member 18 [Source:MGI Symbol;Acc:MGI:1919053]	MGI:1919053	Slc25a18	6	120773768	120793982	1
ENSMUSG00000062380	71511.9	67473.2	75550.6	1.11971	0.163128	0.192068	1	0.00378773	0.0125105	ENSMUSG00000062380	tubulin, beta 3 class III [Source:MGI Symbol;Acc:MGI:107813]	MGI:107813	Tubb3	8	123411424	123422015	1
ENSMUSG00000020848	1975.05	1863.55	2086.56	1.11967	0.163076	0.429201	1	0.0590782	0.0136092	ENSMUSG00000020848	double C2, beta [Source:MGI Symbol;Acc:MGI:1100497]	MGI:1100497	Doc2b	11	75768966	75796049	-1
ENSMUSG00000029687	3032.76	2861.59	3203.94	1.11964	0.163031	0.422417	1	0.0226523	0.013133	ENSMUSG00000029687	enhancer of zeste homolog 2 (Drosophila) [Source:MGI Symbol;Acc:MGI:107940]	MGI:107940	Ezh2	6	47530274	47595341	-1
ENSMUSG00000037337	341.336	322.073	360.598	1.11962	0.163004	0.432613	1	0.00648515	0.0187289	ENSMUSG00000037337	mitogen-activated protein kinase kinase kinase kinase 1 [Source:MGI Symbol;Acc:MGI:1346882]	MGI:1346882	Map4k1	7	28982854	29003279	1
ENSMUSG00000016528	1252.02	1181.37	1322.67	1.1196	0.16299	0.288518	1	0.0196499	0.0140602	ENSMUSG00000016528	MAP kinase-activated protein kinase 2 [Source:MGI Symbol;Acc:MGI:109298]	MGI:109298	Mapkapk2	1	131053700	131097826	-1
ENSMUSG00000004939	4.32951	5.07137	3.58764	0.707431	-0.499339	0.853546	1	0.167504	0.582748	ENSMUSG00000004939	nicotinamide riboside kinase 2 [Source:MGI Symbol;Acc:MGI:1916814]	MGI:1916814	Nmrk2	10	81198170	81202037	-1
ENSMUSG00000091228	15573.8	14696.2	16451.5	1.11944	0.162779	0.101176	1	0.0113015	0.012617	ENSMUSG00000091228	predicted gene 20390 [Source:MGI Symbol;Acc:MGI:5141855]	MGI:5141855	Gm20390	11	93949819	93968293	-1
ENSMUSG00000057667	514.228	485.249	543.206	1.11944	0.162777	0.274383	1	0.00763586	0.0164317	ENSMUSG00000057667	biogenesis of lysosomal organelles complex-1, subunit 3 [Source:MGI Symbol;Acc:MGI:2678952]	MGI:2678952	Bloc1s3	7	19505814	19508331	-1
ENSMUSG00000004948	1.03811	0.47296	1.60326	3.38984	1.76122	0.870016	1	2.64573	2.12043	ENSMUSG00000004948	zona pellucida glycoprotein 3 [Source:MGI Symbol;Acc:MGI:99215]	MGI:99215	Zp3	5	135980099	135988624	1
ENSMUSG00000004951	12.0255	11.4712	12.5798	1.09665	0.133098	0.781993	1	-0.00832308	0.170084	ENSMUSG00000004951	heat shock protein 1 [Source:MGI Symbol;Acc:MGI:96240]	MGI:96240	Hspb1	5	135887919	135889563	1
ENSMUSG00000004952	228.054	247.353	208.754	0.843953	-0.244765	0.241902	1	0.00691164	0.0219357	ENSMUSG00000004952	RAS p21 protein activator 4 [Source:MGI Symbol;Acc:MGI:1858600]	MGI:1858600	Rasa4	5	136083916	136111860	1
ENSMUSG00000001227	3630.31	3425.76	3834.86	1.11942	0.162751	0.18233	1	0.00343427	0.013053	ENSMUSG00000001227	sema domain, transmembrane domain (TM), and cytoplasmic domain, (semaphorin) 6B [Source:MGI Symbol;Acc:MGI:1202889]	MGI:1202889	Sema6b	17	56123085	56140343	-1
ENSMUSG00000067995	1099.7	1037.78	1161.62	1.11933	0.162642	0.148689	1	0.00686867	0.0143998	ENSMUSG00000067995	general transcription factor IIF, polypeptide 2 [Source:MGI Symbol;Acc:MGI:1915955]	MGI:1915955	Gtf2f2	14	75896937	76010865	-1
ENSMUSG00000013033	20644.5	19483.3	21805.8	1.1192	0.162471	0.307737	1	0.00378781	0.0125815	ENSMUSG00000013033	adhesion G protein-coupled receptor L1 [Source:MGI Symbol;Acc:MGI:1929461]	MGI:1929461	Adgrl1	8	83900105	83941954	1
ENSMUSG00000025648	1369.76	1292.72	1446.79	1.11918	0.162446	0.357337	1	0.00487139	0.0140091	ENSMUSG00000025648	6-phosphofructo-2-kinase/fructose-2,6-biphosphatase 4 [Source:MGI Symbol;Acc:MGI:2687284]	MGI:2687284	Pfkfb4	9	108991778	109032228	1
ENSMUSG00000036093	1302.91	1229.65	1376.18	1.11917	0.162429	0.213323	1	0.00448384	0.0139199	ENSMUSG00000036093	ADP-ribosylation factor-like 5A [Source:MGI Symbol;Acc:MGI:1922673]	MGI:1922673	Arl5a	2	52397951	52424901	-1
ENSMUSG00000005043	28.8199	30.7279	26.912	0.875817	-0.191299	0.683393	1	0.00719644	0.0832025	ENSMUSG00000005043	N-sulfoglucosamine sulfohydrolase (sulfamidase) [Source:MGI Symbol;Acc:MGI:1350341]	MGI:1350341	Sgsh	11	119343425	119355536	-1
ENSMUSG00000032171	2971.33	2804.36	3138.31	1.11909	0.16232	0.18298	1	0.00498728	0.0131779	ENSMUSG00000032171	protein (peptidyl-prolyl cis/trans isomerase) NIMA-interacting 1 [Source:MGI Symbol;Acc:MGI:1346036]	MGI:1346036	Pin1	9	20652130	20666584	1
ENSMUSG00000034648	1464.12	1381.85	1546.38	1.11906	0.162292	0.124276	1	0.0105677	0.0138579	ENSMUSG00000034648	leucine rich repeat protein 1, neuronal [Source:MGI Symbol;Acc:MGI:106038]	MGI:106038	Lrrn1	6	107529726	107570228	1
ENSMUSG00000063142	1589.22	1499.96	1678.49	1.11903	0.162243	0.453969	1	0.0213049	0.0137962	ENSMUSG00000063142	potassium large conductance calcium-activated channel, subfamily M, alpha member 1 [Source:MGI Symbol;Acc:MGI:99923]	MGI:99923	Kcnma1	14	23289431	24004859	-1
ENSMUSG00000047412	533.957	503.972	563.941	1.11899	0.162201	0.442307	1	0.0103498	0.0162481	ENSMUSG00000047412	zinc finger and BTB domain containing 44 [Source:MGI Symbol;Acc:MGI:1925123]	MGI:1925123	Zbtb44	9	31030644	31075879	1
ENSMUSG00000062619	442.429	417.591	467.266	1.11896	0.162153	0.251688	1	0.0198421	0.0169706	ENSMUSG00000062619	RIKEN cDNA 2310039H08 gene [Source:MGI Symbol;Acc:MGI:1914351]	MGI:1914351	2310039H08Rik	17	46772635	46773407	1
ENSMUSG00000005087	274.807	256.782	292.832	1.14039	0.189532	0.322453	1	0.0512476	0.0195273	ENSMUSG00000005087	CD44 antigen [Source:MGI Symbol;Acc:MGI:88338]	MGI:88338	Cd44	2	102811141	102901665	-1
ENSMUSG00000032578	449.578	424.369	474.788	1.11881	0.161965	0.269119	1	0.00249513	0.0171538	ENSMUSG00000032578	cytokine inducible SH2-containing protein [Source:MGI Symbol;Acc:MGI:103159]	MGI:103159	Cish	9	107296026	107302784	1
ENSMUSG00000075592	1463.03	1381.07	1544.99	1.11869	0.161813	0.312477	1	0.00555656	0.0138468	ENSMUSG00000075592	NYN domain and retroviral integrase containing [Source:MGI Symbol;Acc:MGI:2652872]	MGI:2652872	Nynrin	14	55854036	55874735	1
ENSMUSG00000015575	603.629	569.818	637.441	1.11868	0.161791	0.360005	1	0.0207699	0.0156393	ENSMUSG00000015575	ATPase, H+ transporting, lysosomal V0 subunit E [Source:MGI Symbol;Acc:MGI:1328318]	MGI:1328318	Atp6v0e	17	26676396	26699644	1
ENSMUSG00000005107	10.4247	8.43519	12.4142	1.47172	0.557501	0.543484	1	-0.0206435	0.16238	ENSMUSG00000005107	solute carrier family 2 (facilitated glucose transporter), member 9 [Source:MGI Symbol;Acc:MGI:2152844]	MGI:2152844	Slc2a9	5	38349273	38503143	-1
ENSMUSG00000005124	2.87507	4.31133	1.4388	0.333726	-1.58326	0.418591	1	-0.031994	0.799188	ENSMUSG00000005124	WNT1 inducible signaling pathway protein 1 [Source:MGI Symbol;Acc:MGI:1197008]	MGI:1197008	Wisp1	15	66891320	66923201	1
ENSMUSG00000005131	0.920448	0.596579	1.24432	2.08576	1.06057	0.783422	1	0.174609	2.89757	ENSMUSG00000005131	RIKEN cDNA 4930550C14 gene [Source:MGI Symbol;Acc:MGI:1922561]	MGI:1922561	4930550C14Rik	9	53405286	53432803	1
ENSMUSG00000029126	27462.7	25925	29000.5	1.11863	0.161735	0.12637	1	0.0106638	0.0125558	ENSMUSG00000029126	neuron specific gene family member 1 [Source:MGI Symbol;Acc:MGI:109149]	MGI:109149	Nsg1	5	38137192	38159907	-1
ENSMUSG00000030882	980.079	925.207	1034.95	1.11862	0.161716	0.277815	1	0.00215568	0.0146004	ENSMUSG00000030882	dynein heavy chain domain 1 [Source:MGI Symbol;Acc:MGI:1924755]	MGI:1924755	Dnhd1	7	105640562	105721799	1
ENSMUSG00000029270	820.515	774.692	866.338	1.1183	0.161308	0.266256	1	0.0188397	0.0149791	ENSMUSG00000029270	family with sequence similarity 69, member A [Source:MGI Symbol;Acc:MGI:1914516]	MGI:1914516	Fam69a	5	107908053	107987085	-1
ENSMUSG00000038481	3050.44	2880.13	3220.75	1.11826	0.16126	0.279488	1	0.00163013	0.0131323	ENSMUSG00000038481	cyclin-dependent kinase 19 [Source:MGI Symbol;Acc:MGI:1925584]	MGI:1925584	Cdk19	10	40349308	40483818	1
ENSMUSG00000005202	0.226519	0.453038	0	0	-Inf	0.917692	1	2.12292	13.4667	ENSMUSG00000005202	sex hormone binding globulin [Source:MGI Symbol;Acc:MGI:98295]	MGI:98295	Shbg	11	69614804	69617905	-1
ENSMUSG00000020723	11720.8	11066.8	12374.8	1.11819	0.16117	0.211716	1	0.00256002	0.0126608	ENSMUSG00000020723	calcium channel, voltage-dependent, gamma subunit 4 [Source:MGI Symbol;Acc:MGI:1859167]	MGI:1859167	Cacng4	11	107732357	107794557	-1
ENSMUSG00000005220	0.51338	0.453038	0.573722	1.26639	0.340719	1	1	-0.574223	5.94889	ENSMUSG00000005220	corin [Source:MGI Symbol;Acc:MGI:1349451]	MGI:1349451	Corin	5	72300025	72504473	-1
ENSMUSG00000022048	5492.14	5185.8	5798.47	1.11814	0.161106	0.342999	1	0.00471573	0.012841	ENSMUSG00000022048	dihydropyrimidinase-like 2 [Source:MGI Symbol;Acc:MGI:1349763]	MGI:1349763	Dpysl2	14	66802864	66868688	-1
ENSMUSG00000005232	0.641193	0.689519	0.592867	0.859827	-0.217881	1	1	-0.64069	2.12829	ENSMUSG00000005232	glucose-6-phosphatase, catalytic, 2 [Source:MGI Symbol;Acc:MGI:1277193]	MGI:1277193	G6pc2	2	69211073	69227841	1
ENSMUSG00000005233	153.95	167.337	140.563	0.839996	-0.251545	0.844612	1	0.729693	0.0220623	ENSMUSG00000005233	SPC25, NDC80 kinetochore complex component, homolog (S. cerevisiae) [Source:MGI Symbol;Acc:MGI:1913692]	MGI:1913692	Spc25	2	69193895	69206194	-1
ENSMUSG00000005251	57.554	59.9846	55.1234	0.91896	-0.121926	0.835921	1	0.00377188	0.0478926	ENSMUSG00000005251	receptor-interacting serine-threonine kinase 4 [Source:MGI Symbol;Acc:MGI:1919638]	MGI:1919638	Ripk4	16	97741933	97763737	-1
ENSMUSG00000032252	818.38	772.772	863.988	1.11804	0.160969	0.402338	1	0.0188082	0.0150304	ENSMUSG00000032252	glucuronyl C5-epimerase [Source:MGI Symbol;Acc:MGI:2136405]	MGI:2136405	Glce	9	62057248	62122655	-1
ENSMUSG00000054459	2525.09	2384.46	2665.71	1.11795	0.160856	0.300556	1	0.04099	0.0133081	ENSMUSG00000054459	visinin-like 1 [Source:MGI Symbol;Acc:MGI:1349453]	MGI:1349453	Vsnl1	12	11325247	11436649	-1
ENSMUSG00000005268	8.4961	11.4123	5.57988	0.488934	-1.03229	0.300915	1	0.565438	0.220422	ENSMUSG00000005268	prolactin receptor [Source:MGI Symbol;Acc:MGI:97763]	MGI:97763	Prlr	15	10177238	10349180	1
ENSMUSG00000030316	987.128	932.166	1042.09	1.11792	0.16082	0.223803	1	0.003479	0.0145595	ENSMUSG00000030316	TAM41, mitochondrial translocator assembly and maintenance protein, homolog (S. cerevisiae) [Source:MGI Symbol;Acc:MGI:1916221]	MGI:1916221	Tamm41	6	115004381	115037876	-1
ENSMUSG00000021273	5851.07	5525.48	6176.66	1.11785	0.160725	0.168058	1	0.00761396	0.0128381	ENSMUSG00000021273	farnesyl diphosphate farnesyl transferase 1 [Source:MGI Symbol;Acc:MGI:102706]	MGI:102706	Fdft1	14	63145153	63177793	-1
ENSMUSG00000005320	20.0669	21.2431	18.8908	0.889268	-0.169311	0.83491	1	0.0178595	0.114936	ENSMUSG00000005320	fibroblast growth factor receptor 4 [Source:MGI Symbol;Acc:MGI:95525]	MGI:95525	Fgfr4	13	55152640	55168759	1
ENSMUSG00000097023	1248.93	1179.44	1318.41	1.11783	0.160697	0.763959	1	0.0723544	0.0140846	ENSMUSG00000097023	expressed sequence AI854517 [Source:MGI Symbol;Acc:MGI:2142071]	MGI:2142071	AI854517	7	79500026	79534403	1	NR_040314
ENSMUSG00000053963	437.028	412.731	461.326	1.11774	0.160586	0.638202	1	0.0717241	0.0168274	ENSMUSG00000053963	RIKEN cDNA 6330403A02 gene [Source:MGI Symbol;Acc:MGI:2138735]	MGI:2138735	6330403A02Rik	1	180432387	180483504	-1
ENSMUSG00000005355	0.254348	0.23648	0.272215	1.15111	0.203028	1	1	-1.60245	11.9947	ENSMUSG00000005355	caspase 14 [Source:MGI Symbol;Acc:MGI:1335092]	MGI:1335092	Casp14	10	78711997	78718293	-1
ENSMUSG00000005357	172.727	194.817	150.637	0.773223	-0.371043	0.0920652	1	0.0174634	0.02339	ENSMUSG00000005357	solute carrier family 1 (high affinity aspartate/glutamate transporter), member 6 [Source:MGI Symbol;Acc:MGI:1096331]	MGI:1096331	Slc1a6	10	78780496	78814825	1
ENSMUSG00000070462	1388.87	1311.7	1466.04	1.11767	0.160492	0.183196	1	0.00865636	0.0139394	ENSMUSG00000070462	mesoderm development candidate 1 [Source:MGI Symbol;Acc:MGI:1891420]	MGI:1891420	Mesdc1	7	83879873	83884305	-1
ENSMUSG00000024182	1860.65	1757.38	1963.92	1.11752	0.160304	0.252439	1	0.00081248	0.0135809	ENSMUSG00000024182	axin 1 [Source:MGI Symbol;Acc:MGI:1096327]	MGI:1096327	Axin1	17	26138688	26195811	1
ENSMUSG00000005364	0.226519	0.453038	0	0	-Inf	0.917692	1	2.12292	13.4667	ENSMUSG00000005364	interleukin 5 receptor, alpha [Source:MGI Symbol;Acc:MGI:96558]	MGI:96558	Il5ra	6	106711975	106745109	-1
ENSMUSG00000025484	1079.42	1019.62	1139.23	1.1173	0.160022	0.219891	1	0.0020654	0.0143855	ENSMUSG00000025484	blocked early in transport 1 homolog (S. cerevisiae)-like [Source:MGI Symbol;Acc:MGI:1913128]	MGI:1913128	Bet1l	7	140853384	140856383	-1
ENSMUSG00000029814	913.176	862.614	963.739	1.11723	0.159927	0.456578	1	0.0275856	0.0147153	ENSMUSG00000029814	insulin-like growth factor 2 mRNA binding protein 3 [Source:MGI Symbol;Acc:MGI:1890359]	MGI:1890359	Igf2bp3	6	49085221	49214954	-1
ENSMUSG00000005373	36.7229	34.1015	39.3442	1.15374	0.206314	0.43886	1	0.0612416	0.0705001	ENSMUSG00000005373	MLX interacting protein-like [Source:MGI Symbol;Acc:MGI:1927999]	MGI:1927999	Mlxipl	5	135089890	135138382	1
ENSMUSG00000041216	1830.35	1729.08	1931.62	1.11713	0.159801	0.263934	1	0.0118828	0.0136269	ENSMUSG00000041216	clavesin 1 [Source:MGI Symbol;Acc:MGI:1921688]	MGI:1921688	Clvs1	4	9269293	9451691	1
ENSMUSG00000031534	636.749	601.528	671.969	1.1171	0.159763	0.307895	1	0.0054039	0.015835	ENSMUSG00000031534	small integral membrane protein 19 [Source:MGI Symbol;Acc:MGI:2142501]	MGI:2142501	Smim19	8	22462615	22476879	-1
ENSMUSG00000068742	1521.92	1437.74	1606.09	1.11709	0.159752	0.285296	1	0.00283761	0.0138414	ENSMUSG00000068742	cryptochrome 2 (photolyase-like) [Source:MGI Symbol;Acc:MGI:1270859]	MGI:1270859	Cry2	2	92403646	92434043	-1
ENSMUSG00000029401	442.928	418.465	467.391	1.11692	0.159525	0.172561	1	0.0064758	0.0171085	ENSMUSG00000029401	Rab interacting lysosomal protein-like 2 [Source:MGI Symbol;Acc:MGI:1933112]	MGI:1933112	Rilpl2	5	124463265	124478366	-1
ENSMUSG00000005413	73.4859	71.5023	75.4694	1.05548	0.0779035	0.738921	1	-0.00342938	0.0352876	ENSMUSG00000005413	heme oxygenase 1 [Source:MGI Symbol;Acc:MGI:96163]	MGI:96163	Hmox1	8	75093591	75100596	1
ENSMUSG00000020376	977.662	923.674	1031.65	1.1169	0.159496	0.372943	1	0.0123154	0.0145504	ENSMUSG00000020376	ring finger protein 130 [Source:MGI Symbol;Acc:MGI:1891717]	MGI:1891717	Rnf130	11	50025346	50104758	1
ENSMUSG00000054013	1945.11	1837.78	2052.45	1.11681	0.159382	0.221132	1	0.0117787	0.0135408	ENSMUSG00000054013	transmembrane protein 179 [Source:MGI Symbol;Acc:MGI:2144891]	MGI:2144891	Tmem179	12	112500184	112511160	-1
ENSMUSG00000103565	2175.32	2055.42	2295.21	1.11666	0.159193	0.294596	1	0.00347471	0.0134408	ENSMUSG00000103565	small G protein signaling modulator 3 [Source:MGI Symbol;Acc:MGI:1916329]	MGI:1916329	Sgsm3	15	81002628	81011736	1
ENSMUSG00000005465	26.4513	17.9415	34.961	1.94861	0.962447	0.0512657	1	0.125857	0.101575	ENSMUSG00000005465	interleukin 27 receptor, alpha [Source:MGI Symbol;Acc:MGI:1355318]	MGI:1355318	Il27ra	8	84030287	84042575	-1
ENSMUSG00000000134	732.175	691.835	772.514	1.11662	0.159134	0.32706	1	0.00164826	0.0151698	ENSMUSG00000000134	transcription factor E3 [Source:MGI Symbol;Acc:MGI:98511]	MGI:98511	Tfe3	X	7762560	7775202	1
ENSMUSG00000005470	74.171	79.5582	68.7839	0.864573	-0.209941	0.833344	1	0.532656	0.0326179	ENSMUSG00000005470	anti-silencing function 1B histone chaperone [Source:MGI Symbol;Acc:MGI:1914179]	MGI:1914179	Asf1b	8	83955507	83970197	1
ENSMUSG00000030276	318.946	301.379	336.514	1.11658	0.159089	0.699106	1	0.0430877	0.0194364	ENSMUSG00000030276	tubulin tyrosine ligase-like family, member 3 [Source:MGI Symbol;Acc:MGI:2141418]	MGI:2141418	Ttll3	6	113392497	113414569	1
ENSMUSG00000023021	2883.99	2725.18	3042.79	1.11655	0.159044	0.248124	1	0.00303025	0.0132132	ENSMUSG00000023021	ceramide synthase 5 [Source:MGI Symbol;Acc:MGI:1919199]	MGI:1919199	Cers5	15	99734881	99772885	-1
ENSMUSG00000005493	13.2631	14.9868	11.5394	0.769971	-0.377124	0.60969	1	0.159974	0.185416	ENSMUSG00000005493	mutS homolog 4 (E. coli) [Source:MGI Symbol;Acc:MGI:1860077]	MGI:1860077	Msh4	3	153857149	153906138	-1
ENSMUSG00000026885	516.513	488.075	544.951	1.11653	0.159023	0.236657	1	0.00420097	0.0164598	ENSMUSG00000026885	tubulin tyrosine ligase-like family, member 11 [Source:MGI Symbol;Acc:MGI:1921660]	MGI:1921660	Ttll11	2	35751241	35979913	-1
ENSMUSG00000039463	1230.39	1162.65	1298.12	1.11652	0.159004	0.649262	1	0.0349618	0.0142116	ENSMUSG00000039463	solute carrier family 9 (sodium/hydrogen exchanger), member 8 [Source:MGI Symbol;Acc:MGI:1924281]	MGI:1924281	Slc9a8	2	167421712	167477000	1	NR_130767
ENSMUSG00000028982	467.751	442.007	493.496	1.11649	0.158968	0.185357	1	0.0133356	0.0168713	ENSMUSG00000028982	solute carrier family 25, member 33 [Source:MGI Symbol;Acc:MGI:1917806]	MGI:1917806	Slc25a33	4	149744036	149774277	-1
ENSMUSG00000057863	6957.11	6574.33	7339.9	1.11645	0.158917	0.155096	1	0.0159357	0.0127718	ENSMUSG00000057863	ribosomal protein L36 [Source:MGI Symbol;Acc:MGI:1860603]	MGI:1860603	Rpl36	17	56613395	56614243	1
ENSMUSG00000083012	2376.87	2246.18	2507.57	1.11637	0.158818	0.164147	1	0.00370797	0.013333	ENSMUSG00000083012	family with sequence similarity 220, member A [Source:MGI Symbol;Acc:MGI:1914488]	MGI:1914488	Fam220a	5	143548706	143564531	1
ENSMUSG00000038128	1313.94	1241.72	1386.17	1.11633	0.158763	0.370752	1	0.0455199	0.0141759	ENSMUSG00000038128	calcium/calmodulin-dependent protein kinase IV [Source:MGI Symbol;Acc:MGI:88258]	MGI:88258	Camk4	18	32939041	33195767	1
ENSMUSG00000021022	937.873	886.383	989.363	1.11618	0.15857	0.270912	1	0.00171268	0.0146963	ENSMUSG00000021022	protein phosphatase 2, regulatory subunit B'', gamma [Source:MGI Symbol;Acc:MGI:1930009]	MGI:1930009	Ppp2r3c	12	55280814	55303000	-1
ENSMUSG00000005540	0.254348	0.23648	0.272215	1.15111	0.203028	1	1	-0.471498	2.98454	ENSMUSG00000005540	Fc receptor, IgE, low affinity II, alpha polypeptide [Source:MGI Symbol;Acc:MGI:95497]	MGI:95497	Fcer2a	8	3681737	3694174	-1
ENSMUSG00000005547	8.89156	7.66189	10.1212	1.32098	0.40161	0.961715	1	0.380453	0.277951	ENSMUSG00000005547	cytochrome P450, family 2, subfamily a, polypeptide 5 [Source:MGI Symbol;Acc:MGI:88597]	MGI:88597	Cyp2a5	7	26835305	26843548	1
ENSMUSG00000005553	86.0362	69.374	102.698	1.48036	0.565946	0.0770905	1	0.0308588	0.0405457	ENSMUSG00000005553	ATPase, H+/K+ exchanging, gastric, alpha polypeptide [Source:MGI Symbol;Acc:MGI:88113]	MGI:88113	Atp4a	7	30712209	30725535	1
ENSMUSG00000082922	322.404	304.71	340.097	1.11613	0.158509	0.213503	1	0.0110459	0.0190534	ENSMUSG00000082922	predicted gene 6939 [Source:MGI Symbol;Acc:MGI:3782976]	MGI:3782976	Gm6939	7	126687459	126690034	-1
ENSMUSG00000055553	13888.6	13127.7	14649.6	1.11593	0.158248	0.241583	1	0.0183916	0.0126282	ENSMUSG00000055553	KxDL motif containing 1 [Source:MGI Symbol;Acc:MGI:1922870]	MGI:1922870	Kxd1	8	70508272	70527956	-1
ENSMUSG00000006476	6809.32	6437.5	7181.14	1.11552	0.157714	0.237984	1	0.00272286	0.0127937	ENSMUSG00000006476	NMDA receptor synaptonuclear signaling and neuronal migration factor [Source:MGI Symbol;Acc:MGI:1861755]	MGI:1861755	Nsmf	2	25054355	25062881	1
ENSMUSG00000026311	841.09	795.166	887.013	1.11551	0.1577	0.476398	1	0.00621281	0.01492	ENSMUSG00000026311	ankyrin repeat and SOCS box-containing 1 [Source:MGI Symbol;Acc:MGI:1929735]	MGI:1929735	Asb1	1	91540544	91559589	1
ENSMUSG00000019906	1889.39	1786.32	1992.47	1.1154	0.157568	0.426093	1	0.0430476	0.0136394	ENSMUSG00000019906	lin-7 homolog A (C. elegans) [Source:MGI Symbol;Acc:MGI:2135609]	MGI:2135609	Lin7a	10	107271843	107425143	1
ENSMUSG00000005611	30.2538	31.8704	28.6372	0.898552	-0.154326	0.701603	1	0.0267757	0.0835656	ENSMUSG00000005611	MRV integration site 1 [Source:MGI Symbol;Acc:MGI:1338023]	MGI:1338023	Mrvi1	7	110868266	110982461	-1
ENSMUSG00000033578	4250.52	4018.76	4482.29	1.11534	0.157485	0.171868	1	0.0105148	0.012958	ENSMUSG00000033578	transmembrane protein 35 [Source:MGI Symbol;Acc:MGI:1914814]	MGI:1914814	Tmem35	X	134295225	134305969	1
ENSMUSG00000042303	2553.31	2414.28	2692.34	1.11518	0.157271	0.280522	1	0.00445016	0.0133013	ENSMUSG00000042303	small G protein signaling modulator 3 [Source:MGI Symbol;Acc:MGI:1916329]	MGI:1916329	Sgsm3	15	80977765	81012289	1
ENSMUSG00000054716	848.05	801.919	894.18	1.11505	0.157108	0.29639	1	0.0257732	0.0148851	ENSMUSG00000054716	zinc finger protein 771 [Source:MGI Symbol;Acc:MGI:2442050]	MGI:2442050	Zfp771	7	127244526	127254803	1
ENSMUSG00000005628	24.8458	21.4986	28.193	1.31139	0.391099	0.346219	1	0.195588	0.104227	ENSMUSG00000005628	tropomodulin 4 [Source:MGI Symbol;Acc:MGI:1355285]	MGI:1355285	Tmod4	3	95124476	95129209	1
ENSMUSG00000005640	200.673	182.876	218.47	1.19464	0.256572	0.542217	1	0.0506246	0.0240777	ENSMUSG00000005640	insulin receptor-related receptor [Source:MGI Symbol;Acc:MGI:1346037]	MGI:1346037	Insrr	3	87796951	87816101	1
ENSMUSG00000005649	1.74929	1.37904	2.11955	1.53698	0.620095	0.919386	1	-0.173294	1.14779	ENSMUSG00000005649	calcium binding protein 5 [Source:MGI Symbol;Acc:MGI:1352746]	MGI:1352746	Cabp5	7	13398132	13408887	1
ENSMUSG00000021929	2703.4	2556.36	2850.45	1.11504	0.157094	0.266991	1	0.0101621	0.0132394	ENSMUSG00000021929	karyopherin (importin) alpha 3 [Source:MGI Symbol;Acc:MGI:1100863]	MGI:1100863	Kpna3	14	61365186	61439947	-1
ENSMUSG00000024109	5521.02	5221.2	5820.84	1.11485	0.156846	0.221932	1	0.0057156	0.0128503	ENSMUSG00000024109	neurexin I [Source:MGI Symbol;Acc:MGI:1096391]	MGI:1096391	Nrxn1	17	90033631	91093071	-1
ENSMUSG00000040447	1873.75	1772.06	1975.43	1.11476	0.156734	0.294899	1	0.00146431	0.0136105	ENSMUSG00000040447	spinster homolog 2 [Source:MGI Symbol;Acc:MGI:2384936]	MGI:2384936	Spns2	11	72451638	72489904	-1
ENSMUSG00000044367	372.145	351.97	392.32	1.11464	0.156579	0.403977	1	0.00321715	0.0178205	ENSMUSG00000044367	solute carrier family 16 (monocarboxylic acid transporters), member 13 [Source:MGI Symbol;Acc:MGI:1916559]	MGI:1916559	Slc16a13	11	70216789	70221064	-1
ENSMUSG00000005677	4.81459	4.69135	4.93783	1.05254	0.0738749	0.925339	1	0.152976	0.531376	ENSMUSG00000005677	nuclear receptor subfamily 1, group I, member 3 [Source:MGI Symbol;Acc:MGI:1346307]	MGI:1346307	Nr1i3	1	171213970	171220701	1
ENSMUSG00000005681	4.827	4.43495	5.21905	1.1768	0.234869	0.620031	1	0.159319	0.356034	ENSMUSG00000005681	apolipoprotein A-II [Source:MGI Symbol;Acc:MGI:88050]	MGI:88050	Apoa2	1	171225054	171226379	1
ENSMUSG00000026442	6232.87	5895.37	6570.37	1.1145	0.15639	0.600808	1	0.0267953	0.0128238	ENSMUSG00000026442	neurofascin [Source:MGI Symbol;Acc:MGI:104753]	MGI:104753	Nfasc	1	132564690	132741797	-1
ENSMUSG00000066613	506.033	478.648	533.418	1.11443	0.156301	0.57367	1	0.0254957	0.0167926	ENSMUSG00000066613	zinc finger protein 932 [Source:MGI Symbol;Acc:MGI:1916754]	MGI:1916754	Zfp932	5	109996521	110010411	1
ENSMUSG00000021180	1057.95	1000.75	1115.14	1.1143	0.156136	0.290545	1	0.0295829	0.0144867	ENSMUSG00000021180	ribosomal protein S6 kinase, polypeptide 5 [Source:MGI Symbol;Acc:MGI:1920336]	MGI:1920336	Rps6ka5	12	100549778	100725028	-1
ENSMUSG00000037344	674.08	637.664	710.495	1.11422	0.15603	0.500841	1	0.0197793	0.0155865	ENSMUSG00000037344	solute carrier family 12 (potassium/chloride transporters), member 9 [Source:MGI Symbol;Acc:MGI:1933532]	MGI:1933532	Slc12a9	5	137314558	137333597	-1
ENSMUSG00000005696	6.55301	7.75892	5.3471	0.689155	-0.5371	0.631143	1	0.0226006	0.30449	ENSMUSG00000005696	SH2 domain containing 1A [Source:MGI Symbol;Acc:MGI:1328352]	MGI:1328352	Sh2d1a	X	42502453	42529330	1
ENSMUSG00000003161	908.973	859.884	958.063	1.11418	0.155978	0.247662	1	0.00178793	0.0147432	ENSMUSG00000003161	sorcin [Source:MGI Symbol;Acc:MGI:98419]	MGI:98419	Sri	5	8046078	8069379	1
ENSMUSG00000030126	3741.68	3539.73	3943.63	1.11411	0.155887	0.227191	1	0.0074561	0.0130361	ENSMUSG00000030126	transmembrane and coiled coil domains 1 [Source:MGI Symbol;Acc:MGI:2442368]	MGI:2442368	Tmcc1	6	116018618	116193486	-1
ENSMUSG00000085133	786.043	743.665	828.421	1.11397	0.155711	0.673592	1	0.0322747	0.0152857	ENSMUSG00000085133	RIKEN cDNA B930095G15 gene [Source:MGI Symbol;Acc:MGI:2443701]	MGI:2443701	B930095G15Rik	14	121248706	121251497	1
ENSMUSG00000005716	0.861361	0.906077	0.816645	0.901298	-0.149925	1	1	1.97125	3.06852	ENSMUSG00000005716	parvalbumin [Source:MGI Symbol;Acc:MGI:97821]	MGI:97821	Pvalb	15	78191114	78206400	-1
ENSMUSG00000034714	423.587	400.751	446.424	1.11397	0.155708	0.342418	1	0.0129104	0.0172524	ENSMUSG00000034714	tweety homolog 2 (Drosophila) [Source:MGI Symbol;Acc:MGI:2157091]	MGI:2157091	Ttyh2	11	114675431	114720977	1
ENSMUSG00000005732	0.298289	0.596579	0	0	-Inf	0.915092	1	1.54167	7.03177	ENSMUSG00000005732	RAN binding protein 1 [Source:MGI Symbol;Acc:MGI:96269]	MGI:96269	Ranbp1	16	18239784	18248732	-1
ENSMUSG00000005763	7.92853	9.15788	6.69918	0.73152	-0.45103	0.831721	1	2.28682	0.146723	ENSMUSG00000005763	CD247 antigen [Source:MGI Symbol;Acc:MGI:88334]	MGI:88334	Cd247	1	165788681	165877277	1
ENSMUSG00000032478	740.102	700.214	779.991	1.11393	0.155661	0.23693	1	0.00525255	0.0153108	ENSMUSG00000032478	NME/NM23 nucleoside diphosphate kinase 6 [Source:MGI Symbol;Acc:MGI:1861676]	MGI:1861676	Nme6	9	109832749	109843116	1
ENSMUSG00000005800	0.821631	1.06954	0.573722	0.53642	-0.898564	0.882373	1	-0.512172	3.19532	ENSMUSG00000005800	matrix metallopeptidase 8 [Source:MGI Symbol;Acc:MGI:1202395]	MGI:1202395	Mmp8	9	7558429	7568486	1
ENSMUSG00000022351	6114.32	5784.92	6443.72	1.11388	0.155599	0.183686	1	0.0110219	0.0128176	ENSMUSG00000022351	squalene epoxidase [Source:MGI Symbol;Acc:MGI:109296]	MGI:109296	Sqle	15	59315077	59331192	1
ENSMUSG00000005803	33.2052	27.2338	39.1767	1.43853	0.5246	0.143579	1	0.0953465	0.0703335	ENSMUSG00000005803	sulfide quinone reductase-like (yeast) [Source:MGI Symbol;Acc:MGI:1929899]	MGI:1929899	Sqrdl	2	122765237	122809569	1
ENSMUSG00000039145	5329.08	5042.27	5615.89	1.11376	0.15544	0.26219	1	0.0306379	0.012856	ENSMUSG00000039145	calcium/calmodulin-dependent protein kinase ID [Source:MGI Symbol;Acc:MGI:2442190]	MGI:2442190	Camk1d	2	5293457	5714515	-1
ENSMUSG00000033852	1016.35	961.653	1071.05	1.11376	0.155435	0.837024	1	0.0749948	0.0146289	ENSMUSG00000033852	predicted gene, 28042 [Source:MGI Symbol;Acc:MGI:5547778]	MGI:5547778	Gm28042	2	120027493	120043033	1
ENSMUSG00000035757	887.937	840.185	935.689	1.11367	0.155322	0.462632	1	0.00742194	0.0148801	ENSMUSG00000035757	selenoprotein O [Source:MGI Symbol;Acc:MGI:1919007]	MGI:1919007	Selo	15	89089084	89100340	1
ENSMUSG00000005836	1.84478	2.19217	1.49739	0.683061	-0.549914	0.971896	1	0.459151	0.741809	ENSMUSG00000005836	GATA binding protein 6 [Source:MGI Symbol;Acc:MGI:107516]	MGI:107516	Gata6	18	11052510	11085635	1
ENSMUSG00000001034	4033.97	3817.14	4250.8	1.11361	0.155243	0.316921	1	0.00532079	0.0129975	ENSMUSG00000001034	mitogen-activated protein kinase 7 [Source:MGI Symbol;Acc:MGI:1346347]	MGI:1346347	Mapk7	11	61488812	61494406	-1
ENSMUSG00000005864	8.01207	7.68341	8.34073	1.08555	0.118427	0.892915	1	-0.00219088	0.235616	ENSMUSG00000005864	cyclic nucleotide gated channel alpha 2 [Source:MGI Symbol;Acc:MGI:108040]	MGI:108040	Cnga2	X	71991849	72010218	1
ENSMUSG00000044533	15318.3	14495	16141.6	1.1136	0.155228	0.0990751	1	0.00884599	0.0126152	ENSMUSG00000044533	ribosomal protein S2 [Source:MGI Symbol;Acc:MGI:105110]	MGI:105110	Rps2	17	24718116	24721929	1
ENSMUSG00000033068	1539.52	1456.91	1622.13	1.11341	0.154984	0.249473	1	0.00368676	0.0138159	ENSMUSG00000033068	ectonucleoside triphosphate diphosphohydrolase 6 [Source:MGI Symbol;Acc:MGI:1202295]	MGI:1202295	Entpd6	2	150749042	150771675	1
ENSMUSG00000097026	7779.2	7362.56	8195.84	1.11318	0.154685	0.210833	1	0.00319592	0.0127456	ENSMUSG00000097026	predicted gene, 26786 [Source:MGI Symbol;Acc:MGI:5477280]	MGI:5477280	Gm26786	8	106237903	106425728	-1
ENSMUSG00000020538	1673.36	1583.78	1762.94	1.11312	0.154614	0.452069	1	0.025225	0.0136702	ENSMUSG00000020538	sterol regulatory element binding transcription factor 1 [Source:MGI Symbol;Acc:MGI:107606]	MGI:107606	Srebf1	11	60199089	60222581	-1
ENSMUSG00000005883	2.95482	2.04863	3.86101	1.88468	0.914316	0.678278	1	1.76427	0.809002	ENSMUSG00000005883	SPO11 meiotic protein covalently bound to DSB homolog (S. cerevisiae) [Source:MGI Symbol;Acc:MGI:1349669]	MGI:1349669	Spo11	2	172977700	172993576	1
ENSMUSG00000019823	1773.04	1678.13	1867.95	1.11311	0.154601	0.354309	1	0.00768943	0.0136698	ENSMUSG00000019823	microtubule associated monooxygenase, calponin and LIM domain containing 1 [Source:MGI Symbol;Acc:MGI:2385847]	MGI:2385847	Mical1	10	41476314	41487032	1
ENSMUSG00000005892	98.7715	83.2083	114.335	1.37408	0.458463	0.145417	1	0.0423808	0.0337044	ENSMUSG00000005892	thyrotropin releasing hormone [Source:MGI Symbol;Acc:MGI:98823]	MGI:98823	Trh	6	92242061	92244650	-1
ENSMUSG00000027775	597.226	565.319	629.133	1.11288	0.154302	0.283423	1	0.00295636	0.0159219	ENSMUSG00000027775	major facilitator superfamily domain containing 1 [Source:MGI Symbol;Acc:MGI:1914118]	MGI:1914118	Mfsd1	3	67582741	67604237	1
ENSMUSG00000041688	357.399	338.312	376.486	1.11284	0.154244	0.734531	1	0.178575	0.0174834	ENSMUSG00000041688	angiomotin [Source:MGI Symbol;Acc:MGI:108440]	MGI:108440	Amot	X	145446425	145505181	-1
ENSMUSG00000032338	1057.66	1001.34	1113.99	1.11249	0.153798	0.288151	1	0.00547178	0.0144971	ENSMUSG00000032338	hyperpolarization-activated, cyclic nucleotide-gated K+ 4 [Source:MGI Symbol;Acc:MGI:1298209]	MGI:1298209	Hcn4	9	58823512	58860955	1
ENSMUSG00000037509	2378.15	2251.59	2504.71	1.11242	0.153701	0.297795	1	0.00418089	0.0133523	ENSMUSG00000037509	Rho guanine nucleotide exchange factor (GEF) 4 [Source:MGI Symbol;Acc:MGI:2442507]	MGI:2442507	Arhgef4	1	34678188	34813309	1
ENSMUSG00000005917	56.7255	55.6815	57.7694	1.0375	0.0531076	0.880743	1	0.298093	0.0442435	ENSMUSG00000005917	orthodenticle homolog 1 [Source:MGI Symbol;Acc:MGI:97450]	MGI:97450	Otx1	11	21994764	22002897	-1
ENSMUSG00000002797	360.27	341.106	379.434	1.11236	0.153628	0.252574	1	0.0192399	0.0184826	ENSMUSG00000002797	gamma-glutamyl cyclotransferase [Source:MGI Symbol;Acc:MGI:95700]	MGI:95700	Ggct	6	54982580	54992950	-1
ENSMUSG00000005947	4.37968	4.23831	4.52105	1.06671	0.0931667	0.837641	1	0.275814	0.556465	ENSMUSG00000005947	integrin alpha E, epithelial-associated [Source:MGI Symbol;Acc:MGI:1298377]	MGI:1298377	Itgae	11	73090583	73147446	1
ENSMUSG00000060572	1632.33	1545.52	1719.14	1.11234	0.153601	0.608293	1	0.0434134	0.0137351	ENSMUSG00000060572	microfibrillar-associated protein 2 [Source:MGI Symbol;Acc:MGI:99559]	MGI:99559	Mfap2	4	141010418	141015984	1
ENSMUSG00000005950	3.53169	1.14256	5.92082	5.18208	2.37353	0.113316	1	-0.211396	0.674624	ENSMUSG00000005950	purinergic receptor P2X, ligand-gated ion channel, 5 [Source:MGI Symbol;Acc:MGI:2137026]	MGI:2137026	P2rx5	11	73160421	73172685	1
ENSMUSG00000005951	66.0597	66.1547	65.9648	0.997131	-0.00414563	0.819987	1	0.0244665	0.0444192	ENSMUSG00000005951	sedoheptulokinase [Source:MGI Symbol;Acc:MGI:1921887]	MGI:1921887	Shpk	11	73199460	73224511	1
ENSMUSG00000005952	1.01847	1.14256	0.894374	0.782783	-0.353316	1	1	-0.20625	2.34583	ENSMUSG00000005952	transient receptor potential cation channel, subfamily V, member 1 [Source:MGI Symbol;Acc:MGI:1341787]	MGI:1341787	Trpv1	11	73234292	73261242	1
ENSMUSG00000005958	301.873	272.54	331.206	1.21526	0.281261	0.235743	1	0.0375847	0.0192284	ENSMUSG00000005958	Eph receptor B3 [Source:MGI Symbol;Acc:MGI:104770]	MGI:104770	Ephb3	16	21204755	21223305	1
ENSMUSG00000032288	1237.24	1171.47	1303.01	1.11229	0.153536	0.241317	1	0.0026748	0.0141117	ENSMUSG00000032288	IMP3, U3 small nucleolar ribonucleoprotein, homolog (yeast) [Source:MGI Symbol;Acc:MGI:1916119]	MGI:1916119	Imp3	9	56937475	56938398	1
ENSMUSG00000023965	1896.16	1795.37	1996.95	1.11228	0.153524	0.261953	1	0.00776847	0.0135792	ENSMUSG00000023965	F-box and leucine-rich repeat protein 17 [Source:MGI Symbol;Acc:MGI:1354704]	MGI:1354704	Fbxl17	17	63057452	63500017	-1
ENSMUSG00000005983	274.661	267.289	282.034	1.05516	0.0774645	0.703663	1	0.0119697	0.0200803	ENSMUSG00000005983	RIKEN cDNA 1700037C18 gene [Source:MGI Symbol;Acc:MGI:1920511]	MGI:1920511	1700037C18Rik	16	3895179	3908689	-1
ENSMUSG00000068748	5865.73	5553.96	6177.51	1.11227	0.153509	0.413784	1	0.0305798	0.0128012	ENSMUSG00000068748	protein tyrosine phosphatase, receptor type Z, polypeptide 1 [Source:MGI Symbol;Acc:MGI:97816]	MGI:97816	Ptprz1	6	22875502	23052916	1
ENSMUSG00000020781	593.101	561.58	624.622	1.11226	0.153492	0.405776	1	0.0160867	0.0160086	ENSMUSG00000020781	tRNA splicing endonuclease 54 homolog (S. cerevisiae) [Source:MGI Symbol;Acc:MGI:1923515]	MGI:1923515	Tsen54	11	115814724	115823094	1
ENSMUSG00000018451	12843.5	12161.2	13525.7	1.11221	0.153427	0.162624	1	0.00736393	0.01264	ENSMUSG00000018451	RIKEN cDNA 6330403K07 gene [Source:MGI Symbol;Acc:MGI:1918001]	MGI:1918001	6330403K07Rik	11	71031941	71033513	-1
ENSMUSG00000041488	876.851	830.294	923.408	1.11215	0.153347	0.507777	1	0.0305994	0.0150652	ENSMUSG00000041488	syntaxin 3 [Source:MGI Symbol;Acc:MGI:103077]	MGI:103077	Stx3	19	11775119	11819403	-1
ENSMUSG00000016262	8039.14	7612.31	8465.97	1.11214	0.153341	0.290775	1	0.00389169	0.0127397	ENSMUSG00000016262	SERTA domain containing 4 [Source:MGI Symbol;Acc:MGI:2443496]	MGI:2443496	Sertad4	1	192844488	192855756	-1
ENSMUSG00000014313	4959.19	4695.89	5222.49	1.11214	0.153338	0.184434	1	0.00772612	0.0128972	ENSMUSG00000014313	cytochrome c oxidase subunit VIc [Source:MGI Symbol;Acc:MGI:104614]	MGI:104614	Cox6c	15	35925886	35938246	-1
ENSMUSG00000090266	766.436	725.794	807.078	1.11199	0.153149	0.416746	1	-0.00038955	0.0151217	ENSMUSG00000090266	methyltransferase like 23 [Source:MGI Symbol;Acc:MGI:1921569]	MGI:1921569	Mettl23	11	116843278	116854263	1
ENSMUSG00000056486	6093.47	5770.41	6416.53	1.11197	0.15312	0.261427	1	0.00232735	0.0128271	ENSMUSG00000056486	chimerin 1 [Source:MGI Symbol;Acc:MGI:1915674]	MGI:1915674	Chn1	2	73610660	73775346	-1
ENSMUSG00000031917	1530.04	1448.94	1611.15	1.11195	0.153091	0.247884	1	0.00135263	0.0138082	ENSMUSG00000031917	nuclear import 7 homolog (S. cerevisiae) [Source:MGI Symbol;Acc:MGI:1913414]	MGI:1913414	Nip7	8	107056877	107060926	1
ENSMUSG00000055707	1436.81	1360.66	1512.96	1.11194	0.153074	0.368758	1	0.00777868	0.0139459	ENSMUSG00000055707	kelch-like 26 [Source:MGI Symbol;Acc:MGI:2443079]	MGI:2443079	Klhl26	8	70450228	70476943	-1
ENSMUSG00000004996	654.265	619.603	688.927	1.11188	0.153006	0.439487	1	0.00574059	0.015786	ENSMUSG00000004996	methylthioribose-1-phosphate isomerase homolog (S. cerevisiae) [Source:MGI Symbol;Acc:MGI:1915123]	MGI:1915123	Mri1	8	84249906	84257326	-1
ENSMUSG00000031906	7737.25	7327.47	8147.03	1.11185	0.152959	0.215507	1	0.00327688	0.0127468	ENSMUSG00000031906	sphingomyelin phosphodiesterase 3, neutral [Source:MGI Symbol;Acc:MGI:1927578]	MGI:1927578	Smpd3	8	106252548	106337988	-1
ENSMUSG00000006154	42.1018	63.7407	20.4628	0.321032	-1.63921	0.253309	1	0.93634	0.0437284	ENSMUSG00000006154	EPS8-like 1 [Source:MGI Symbol;Acc:MGI:1914675]	MGI:1914675	Eps8l1	7	4460674	4479404	1
ENSMUSG00000040945	7051.16	6678.08	7424.23	1.11173	0.152807	0.483113	1	0.031321	0.0127627	ENSMUSG00000040945	regulator of chromosome condensation 2 [Source:MGI Symbol;Acc:MGI:1919784]	MGI:1919784	Rcc2	4	140700541	140723220	1
ENSMUSG00000006179	0.160326	0	0.320652	Inf	Inf	1	1	-0.716402	19.0215	ENSMUSG00000006179	protease, serine 16 (thymus) [Source:MGI Symbol;Acc:MGI:1859181]	MGI:1859181	Prss16	13	22002176	22009742	-1
ENSMUSG00000074358	417.439	395.357	439.521	1.11171	0.152777	0.708827	1	0.0892235	0.0171956	ENSMUSG00000074358	coiled-coil domain containing 61 [Source:MGI Symbol;Acc:MGI:2685005]	MGI:2685005	Ccdc61	7	18890883	18910415	-1
ENSMUSG00000006205	115.87	107.851	123.889	1.1487	0.200006	0.393444	1	0.0630989	0.0280615	ENSMUSG00000006205	HtrA serine peptidase 1 [Source:MGI Symbol;Acc:MGI:1929076]	MGI:1929076	Htra1	7	130936111	130985660	1
ENSMUSG00000020832	704.731	667.471	741.991	1.11164	0.152696	0.361712	1	0.00308724	0.0153931	ENSMUSG00000020832	Era (G-protein)-like 1 (E. coli) [Source:MGI Symbol;Acc:MGI:1889295]	MGI:1889295	Eral1	11	78073376	78080383	-1
ENSMUSG00000006216	1.94292	1.9026	1.98323	1.04238	0.0598845	1	1	0.274368	1.18184	ENSMUSG00000006216	chloride channel Kb [Source:MGI Symbol;Acc:MGI:1930643]	MGI:1930643	Clcnkb	4	141404353	141416014	-1
ENSMUSG00000040952	10948.9	10370.1	11527.7	1.11162	0.152669	0.171734	1	0.0170193	0.0126685	ENSMUSG00000040952	ribosomal protein S19 [Source:MGI Symbol;Acc:MGI:1333780]	MGI:1333780	Rps19	7	24884371	24889806	1
ENSMUSG00000006235	34.2683	29.2044	39.3322	1.34679	0.429525	0.19306	1	0.0676501	0.0835695	ENSMUSG00000006235	erythropoietin receptor [Source:MGI Symbol;Acc:MGI:95408]	MGI:95408	Epor	9	21958899	21963576	-1
ENSMUSG00000006241	299.755	325.07	274.439	0.844248	-0.244262	0.109877	1	0.0277534	0.0195372	ENSMUSG00000006241	coiled-coil domain containing 159 [Source:MGI Symbol;Acc:MGI:1914369]	MGI:1914369	Ccdc159	9	21927471	21935872	1
ENSMUSG00000026197	632.68	599.25	666.11	1.11157	0.152602	0.275103	1	0.00431249	0.0157532	ENSMUSG00000026197	zinc finger, AN1 type domain 2B [Source:MGI Symbol;Acc:MGI:1916068]	MGI:1916068	Zfand2b	1	75168646	75171629	1
ENSMUSG00000006269	3.32059	1.5956	5.04559	3.1622	1.66093	0.218022	1	0.0570449	0.587271	ENSMUSG00000006269	ATPase, H+ transporting, lysosomal V1 subunit B1 [Source:MGI Symbol;Acc:MGI:103285]	MGI:103285	Atp6v1b1	6	83743017	83758809	1
ENSMUSG00000006270	90.4271	116.278	64.5763	0.555361	-0.848502	0.341874	1	0.647057	0.0292258	ENSMUSG00000006270	ventral anterior homeobox 1 [Source:MGI Symbol;Acc:MGI:1277163]	MGI:1277163	Vax1	19	59166187	59170056	-1
ENSMUSG00000022389	1812.54	1716.83	1908.26	1.1115	0.152512	0.350496	1	0.00448504	0.013607	ENSMUSG00000022389	thyrotroph embryonic factor [Source:MGI Symbol;Acc:MGI:98663]	MGI:98663	Tef	15	81802421	81826861	1
ENSMUSG00000035181	536.997	508.662	565.332	1.11141	0.152391	0.387787	1	0.0123165	0.0162518	ENSMUSG00000035181	HEAT repeat containing 5A [Source:MGI Symbol;Acc:MGI:2444133]	MGI:2444133	Heatr5a	12	51875873	51971321	-1
ENSMUSG00000006281	61.4157	55.9886	66.8428	1.19386	0.255639	0.646542	1	0.107574	0.0467692	ENSMUSG00000006281	telomerase associated protein 1 [Source:MGI Symbol;Acc:MGI:109573]	MGI:109573	Tep1	14	50824062	50870560	-1
ENSMUSG00000009293	1743.06	1651.11	1835	1.11138	0.152348	0.216517	1	0.00392032	0.0136551	ENSMUSG00000009293	ubiquitin-conjugating enzyme E2G 2 [Source:MGI Symbol;Acc:MGI:1343188]	MGI:1343188	Ube2g2	10	77622275	77645993	1
ENSMUSG00000040033	990.476	938.251	1042.7	1.11132	0.152281	0.487387	1	0.00956619	0.0146589	ENSMUSG00000040033	signal transducer and activator of transcription 2 [Source:MGI Symbol;Acc:MGI:103039]	MGI:103039	Stat2	10	128270576	128292849	1
ENSMUSG00000052544	570.384	540.328	600.44	1.11125	0.152184	0.395438	1	0.0105977	0.0160984	ENSMUSG00000052544	ST6 (alpha-N-acetyl-neuraminyl-2,3-beta-galactosyl-1,3)-N-acetylgalactosaminide alpha-2,6-sialyltransferase 3 [Source:MGI Symbol;Acc:MGI:1341828]	MGI:1341828	St6galnac3	3	153198266	153725174	-1
ENSMUSG00000006301	52.9502	50.5637	55.3367	1.0944	0.130135	0.742802	1	0.0148119	0.0502397	ENSMUSG00000006301	transmembrane BAX inhibitor motif containing 1 [Source:MGI Symbol;Acc:MGI:1916910]	MGI:1916910	Tmbim1	1	74288247	74305622	-1
ENSMUSG00000001518	1361.01	1289.29	1432.72	1.11125	0.15218	0.41224	1	0.00356848	0.0140418	ENSMUSG00000001518	integrin alpha FG-GAP repeat containing 2 [Source:MGI Symbol;Acc:MGI:1915450]	MGI:1915450	Itfg2	6	128409444	128424931	-1
ENSMUSG00000022098	2014.74	1908.62	2120.86	1.1112	0.152114	0.647851	1	0.0289254	0.0135367	ENSMUSG00000022098	bone morphogenetic protein 1 [Source:MGI Symbol;Acc:MGI:88176]	MGI:88176	Bmp1	14	70474557	70520260	-1
ENSMUSG00000006310	1.06455	0.70944	1.41966	2.0011	1.00079	1	1	0.604258	2.87532	ENSMUSG00000006310	zinc finger and BTB domain containing 32 [Source:MGI Symbol;Acc:MGI:1891838]	MGI:1891838	Zbtb32	7	30589681	30598909	-1
ENSMUSG00000006311	0.160326	0	0.320652	Inf	Inf	1	1	-0.716402	19.0215	ENSMUSG00000006311	ets variant 2 [Source:MGI Symbol;Acc:MGI:99253]	MGI:99253	Etv2	7	30633616	30635852	-1
ENSMUSG00000006313	9.86532	9.44496	10.2857	1.08901	0.123019	0.868281	1	-0.00609535	0.201919	ENSMUSG00000006313	uroplakin 1A [Source:MGI Symbol;Acc:MGI:98911]	MGI:98911	Upk1a	7	30603092	30612734	-1
ENSMUSG00000032855	3859.52	3656.41	4062.63	1.1111	0.151987	0.528884	1	0.0162572	0.0130283	ENSMUSG00000032855	polycystic kidney disease 1 homolog [Source:MGI Symbol;Acc:MGI:97603]	MGI:97603	Pkd1	17	24549950	24596514	1
ENSMUSG00000020044	414.334	392.542	436.125	1.11103	0.151895	0.445246	1	0.0346323	0.0172435	ENSMUSG00000020044	tissue inhibitor of metalloproteinase 3 [Source:MGI Symbol;Acc:MGI:98754]	MGI:98754	Timp3	10	86300372	86349506	1
ENSMUSG00000026278	2122.04	2010.48	2233.6	1.11098	0.151833	0.159311	1	0.00733458	0.013442	ENSMUSG00000026278	BCL2-related ovarian killer [Source:MGI Symbol;Acc:MGI:1858494]	MGI:1858494	Bok	1	93685660	93695764	1
ENSMUSG00000006342	38.1239	38.3923	37.8555	0.986019	-0.0203131	0.795412	1	0.0039074	0.0734584	ENSMUSG00000006342	sushi domain containing 2 [Source:MGI Symbol;Acc:MGI:1918983]	MGI:1918983	Susd2	10	75636619	75644008	-1
ENSMUSG00000006344	41.5466	39.7555	43.3377	1.09011	0.124468	1	1	0.0860666	0.0617033	ENSMUSG00000006344	gamma-glutamyltransferase 5 [Source:MGI Symbol;Acc:MGI:1346063]	MGI:1346063	Ggt5	10	75589340	75617200	1
ENSMUSG00000006345	63.263	64.0263	62.4996	0.976154	-0.034819	0.775496	1	0.0193267	0.0497115	ENSMUSG00000006345	gamma-glutamyltransferase 1 [Source:MGI Symbol;Acc:MGI:95706]	MGI:95706	Ggt1	10	75561604	75586200	1
ENSMUSG00000032376	1854.54	1757.07	1952	1.11094	0.15178	0.307246	1	0.00349416	0.0135493	ENSMUSG00000032376	ubiquitin specific peptidase 3 [Source:MGI Symbol;Acc:MGI:2152450]	MGI:2152450	Usp3	9	66514637	66593142	-1
ENSMUSG00000006360	38.8122	37.9591	39.6653	1.04495	0.063432	0.823192	1	0.129831	0.0621368	ENSMUSG00000006360	cysteine-rich protein 1 (intestinal) [Source:MGI Symbol;Acc:MGI:88501]	MGI:88501	Crip1	12	113146316	113153879	1
ENSMUSG00000007892	34177.3	32381.2	35973.4	1.11094	0.151777	0.135418	1	0.0120781	0.0125421	ENSMUSG00000007892	ribosomal protein, large, P1 [Source:MGI Symbol;Acc:MGI:1927099]	MGI:1927099	Rplp1	9	61913284	61914538	-1
ENSMUSG00000031843	527.181	499.49	554.872	1.11088	0.151699	0.462806	1	0.0063387	0.016418	ENSMUSG00000031843	M phase phosphoprotein 6 [Source:MGI Symbol;Acc:MGI:1915783]	MGI:1915783	Mphosph6	8	117791645	117801929	-1
ENSMUSG00000049489	437.145	414.199	460.092	1.1108	0.151596	0.283338	1	0.0120112	0.0170308	ENSMUSG00000049489	family with sequence similarity 58, member B [Source:MGI Symbol;Acc:MGI:1916359]	MGI:1916359	Fam58b	11	78750506	78751729	-1
ENSMUSG00000021890	693.753	657.348	730.157	1.11076	0.151548	0.395059	1	0.00234498	0.0154581	ENSMUSG00000021890	ELL associated factor 1 [Source:MGI Symbol;Acc:MGI:1921677]	MGI:1921677	Eaf1	14	31495079	31509858	1
ENSMUSG00000006386	234.129	233.5	234.757	1.00539	0.00774883	0.959394	1	0.00700031	0.0208485	ENSMUSG00000006386	endothelial-specific receptor tyrosine kinase [Source:MGI Symbol;Acc:MGI:98664]	MGI:98664	Tek	4	94739289	94874976	1
ENSMUSG00000006389	0.344759	0.689519	0	0	-Inf	0.673852	1	-0.890814	6.15044	ENSMUSG00000006389	myeloproliferative leukemia virus oncogene [Source:MGI Symbol;Acc:MGI:97076]	MGI:97076	Mpl	4	118442415	118457513	-1
ENSMUSG00000006390	270.541	262.676	278.405	1.05988	0.0839019	0.813135	1	0.059449	0.0206096	ENSMUSG00000006390	elongation of very long chain fatty acids (FEN1/Elo2, SUR4/Elo3, yeast)-like 1 [Source:MGI Symbol;Acc:MGI:1858959]	MGI:1858959	Elovl1	4	118428093	118432953	1
ENSMUSG00000056216	928.243	879.558	976.928	1.1107	0.151473	0.385667	1	0.017199	0.0146425	ENSMUSG00000056216	CCAAT/enhancer binding protein (C/EBP), gamma [Source:MGI Symbol;Acc:MGI:104982]	MGI:104982	Cebpg	7	35046422	35056503	-1
ENSMUSG00000022280	2169.28	2055.6	2282.96	1.1106	0.151345	0.227001	1	0.00409954	0.0134386	ENSMUSG00000022280	ring finger protein 19A [Source:MGI Symbol;Acc:MGI:1353623]	MGI:1353623	Rnf19a	15	36239934	36283147	-1
ENSMUSG00000006403	150.454	163.547	137.362	0.839897	-0.251716	0.272077	1	0.0365713	0.0248041	ENSMUSG00000006403	a disintegrin-like and metallopeptidase (reprolysin type) with thrombospondin type 1 motif, 4 [Source:MGI Symbol;Acc:MGI:1339949]	MGI:1339949	Adamts4	1	171250421	171260637	1
ENSMUSG00000006411	35.1687	34.2485	36.0888	1.05374	0.0755126	0.827236	1	0.0146265	0.0645097	ENSMUSG00000006411	poliovirus receptor-related 4 [Source:MGI Symbol;Acc:MGI:1918990]	MGI:1918990	Pvrl4	1	171370099	171388598	1
ENSMUSG00000050222	476.898	451.934	501.861	1.11047	0.151174	0.287294	1	0.00933962	0.016759	ENSMUSG00000050222	interleukin 17D [Source:MGI Symbol;Acc:MGI:2446510]	MGI:2446510	Il17d	14	57524829	57543165	1
ENSMUSG00000105001	572.304	542.351	602.256	1.11045	0.151149	0.279222	1	0.00713334	0.0160363	ENSMUSG00000105001				10	128559201	128559319	-1
ENSMUSG00000002997	6811.28	6454.88	7167.68	1.11043	0.151116	0.177083	1	0.0153859	0.0127921	ENSMUSG00000002997	protein kinase, cAMP dependent regulatory, type II beta [Source:MGI Symbol;Acc:MGI:97760]	MGI:97760	Prkar2b	12	31958476	32061296	-1
ENSMUSG00000039105	2563.6	2429.51	2697.7	1.11039	0.151065	0.245152	1	0.00717302	0.0132827	ENSMUSG00000039105	ATPase, H+ transporting, lysosomal V1 subunit G1 [Source:MGI Symbol;Acc:MGI:1913540]	MGI:1913540	Atp6v1g1	4	63544772	63550750	1
ENSMUSG00000066877	1581.68	1498.98	1664.37	1.11033	0.150989	0.312748	1	0.000821142	0.0138185	ENSMUSG00000066877	non-catalytic region of tyrosine kinase adaptor protein 2 [Source:MGI Symbol;Acc:MGI:1306821]	MGI:1306821	Nck2	1	43444579	43570515	1
ENSMUSG00000006445	60.2875	54.6095	65.9655	1.20795	0.272561	0.451233	1	0.0893136	0.0485291	ENSMUSG00000006445	Eph receptor A2 [Source:MGI Symbol;Acc:MGI:95278]	MGI:95278	Epha2	4	141301240	141329384	1
ENSMUSG00000061411	5149.07	4879.99	5418.16	1.11028	0.150926	0.327197	1	0.00623619	0.0128826	ENSMUSG00000061411	nucleolar protein 4-like [Source:MGI Symbol;Acc:MGI:1918765]	MGI:1918765	Nol4l	2	153407462	153529971	-1
ENSMUSG00000006457	27.8468	30.8249	24.8686	0.80677	-0.30977	0.714497	1	0.0244141	0.0866808	ENSMUSG00000006457	actinin alpha 3 [Source:MGI Symbol;Acc:MGI:99678]	MGI:99678	Actn3	19	4861223	4877909	-1
ENSMUSG00000006462	0.89623	0.596579	1.19588	2.00457	1.00329	0.78682	1	-0.399336	2.96527	ENSMUSG00000006462	RIKEN cDNA A530013C23 gene [Source:MGI Symbol;Acc:MGI:3041178]	MGI:3041178	A530013C23Rik	2	167691177	167729172	1
ENSMUSG00000046598	5817.94	5513.92	6121.96	1.11027	0.150916	0.210787	1	0.00693503	0.0128385	ENSMUSG00000046598	3-hydroxybutyrate dehydrogenase, type 1 [Source:MGI Symbol;Acc:MGI:1919161]	MGI:1919161	Bdh1	16	31422280	31458901	1
ENSMUSG00000055839	7030.31	6663.08	7397.55	1.11023	0.150858	0.16935	1	0.0077022	0.0127713	ENSMUSG00000055839	transcription elongation factor B (SIII), polypeptide 2 [Source:MGI Symbol;Acc:MGI:1914923]	MGI:1914923	Tceb2	17	23824740	23829109	-1
ENSMUSG00000023913	337.277	319.659	354.894	1.11023	0.150856	0.48564	1	0.0616451	0.0181828	ENSMUSG00000023913	phospholipase A2, group VII (platelet-activating factor acetylhydrolase, plasma) [Source:MGI Symbol;Acc:MGI:1351327]	MGI:1351327	Pla2g7	17	43568098	43612201	1
ENSMUSG00000027088	595.301	564.244	626.359	1.11009	0.150672	0.357844	1	0.00145551	0.0158326	ENSMUSG00000027088	phosphatase, orphan 2 [Source:MGI Symbol;Acc:MGI:1920623]	MGI:1920623	Phospho2	2	69789623	69800005	1
ENSMUSG00000050323	332.083	314.764	349.402	1.11004	0.150617	0.721509	1	0.0158079	0.0188894	ENSMUSG00000050323	NADH dehydrogenase (ubiquinone) complex I, assembly factor 6 [Source:MGI Symbol;Acc:MGI:1924197]	MGI:1924197	Ndufaf6	4	11051045	11076205	-1
ENSMUSG00000045795	594.316	563.341	625.291	1.10997	0.150519	0.398273	1	0.00540285	0.0161418	ENSMUSG00000045795	WAS protein homolog associated with actin, golgi membranes and microtubules [Source:MGI Symbol;Acc:MGI:2142282]	MGI:2142282	Whamm	7	81571292	81596836	1
ENSMUSG00000006519	67.644	71.0948	64.1933	0.902927	-0.147319	0.927818	1	0.10426	0.038405	ENSMUSG00000006519	cytochrome b-245, alpha polypeptide [Source:MGI Symbol;Acc:MGI:1316658]	MGI:1316658	Cyba	8	122424772	122432940	-1
ENSMUSG00000006522	11.5331	13.714	9.35227	0.681953	-0.552256	0.59664	1	0.064442	0.220622	ENSMUSG00000006522	inter-alpha trypsin inhibitor, heavy chain 3 [Source:MGI Symbol;Acc:MGI:96620]	MGI:96620	Itih3	14	30908573	30923760	-1
ENSMUSG00000074918	620.692	588.346	653.038	1.10995	0.150501	0.216671	1	0.00513966	0.0157362	ENSMUSG00000074918	InaF motif containing 2 [Source:MGI Symbol;Acc:MGI:1915354]	MGI:1915354	Inafm2	2	118745758	118748810	1
ENSMUSG00000026568	1729.47	1639.78	1819.16	1.10939	0.149769	0.139601	1	0.0115337	0.0136721	ENSMUSG00000026568	mitochondrial pyruvate carrier 2 [Source:MGI Symbol;Acc:MGI:1917706]	MGI:1917706	Mpc2	1	165460637	165481214	1
ENSMUSG00000006529	0.344759	0.689519	0	0	-Inf	0.72106	1	-1.60266	8.85238	ENSMUSG00000006529	inter-alpha trypsin inhibitor, heavy chain 1 [Source:MGI Symbol;Acc:MGI:96618]	MGI:96618	Itih1	14	30929180	30943289	-1
ENSMUSG00000006538	8.05609	6.75991	9.35227	1.38349	0.468313	0.525878	1	-0.0278714	0.242335	ENSMUSG00000006538	Indian hedgehog [Source:MGI Symbol;Acc:MGI:96533]	MGI:96533	Ihh	1	74945315	74951672	-1
ENSMUSG00000006542	0.254348	0.23648	0.272215	1.15111	0.203028	1	1	-1.60245	11.9947	ENSMUSG00000006542	protein kinase, AMP-activated, gamma 3 non-catatlytic subunit [Source:MGI Symbol;Acc:MGI:1891343]	MGI:1891343	Prkag3	1	74738922	74749221	-1
ENSMUSG00000006567	196.859	196.051	197.666	1.00824	0.0118367	0.782899	1	0.0226219	0.0234588	ENSMUSG00000006567	ATPase, Cu++ transporting, beta polypeptide [Source:MGI Symbol;Acc:MGI:103297]	MGI:103297	Atp7b	8	21992785	22060305	-1
ENSMUSG00000006574	14.0134	10.6049	17.4219	1.64281	0.716168	0.512325	1	0.506237	0.121474	ENSMUSG00000006574	solute carrier family 4 (anion exchanger), member 1 [Source:MGI Symbol;Acc:MGI:109393]	MGI:109393	Slc4a1	11	102348824	102366203	-1
ENSMUSG00000058740	3677.22	3486.55	3867.88	1.10937	0.149743	0.732984	1	0.0485505	0.0130908	ENSMUSG00000058740	potassium channel, subfamily T, member 1 [Source:MGI Symbol;Acc:MGI:1924627]	MGI:1924627	Kcnt1	2	25863734	25918273	1
ENSMUSG00000072955	645.142	611.698	678.585	1.10935	0.149712	0.220294	1	0.00938278	0.0156625	ENSMUSG00000072955	thymosin beta 15b like [Source:MGI Symbol;Acc:MGI:3026988]	MGI:3026988	Tmsb15l	X	136954988	136976869	-1
ENSMUSG00000006585	170.848	181.887	159.809	0.878615	-0.186697	0.796383	1	0.37949	0.0221029	ENSMUSG00000006585	chromatin licensing and DNA replication factor 1 [Source:MGI Symbol;Acc:MGI:1914427]	MGI:1914427	Cdt1	8	122568015	122573128	1
ENSMUSG00000063856	4303.12	4080.06	4526.18	1.10934	0.149706	0.121934	1	0.00723104	0.0129615	ENSMUSG00000063856	glutathione peroxidase 1 [Source:MGI Symbol;Acc:MGI:104887]	MGI:104887	Gpx1	9	108338903	108340343	1
ENSMUSG00000006587	4.59821	2.11916	7.07726	3.33966	1.7397	0.155637	1	-0.204307	0.634228	ENSMUSG00000006587	snail family zinc finger 3 [Source:MGI Symbol;Acc:MGI:1353563]	MGI:1353563	Snai3	8	122454206	122460692	-1
ENSMUSG00000060152	773.566	733.478	813.653	1.10931	0.14966	0.212182	1	0.00227754	0.0152088	ENSMUSG00000060152	processing of precursor 5, ribonuclease P/MRP family (S. cerevisiae) [Source:MGI Symbol;Acc:MGI:2151221]	MGI:2151221	Pop5	5	115235836	115245351	1
ENSMUSG00000029207	2575.63	2442.17	2709.09	1.1093	0.149646	0.334421	1	0.00818137	0.0132937	ENSMUSG00000029207	amyloid beta (A4) precursor protein-binding, family B, member 2 [Source:MGI Symbol;Acc:MGI:108405]	MGI:108405	Apbb2	5	66298703	66618784	-1
ENSMUSG00000006611	27.7075	28.9912	26.4238	0.911443	-0.133776	0.751877	1	-0.0074327	0.0797572	ENSMUSG00000006611	hemochromatosis [Source:MGI Symbol;Acc:MGI:109191]	MGI:109191	Hfe	13	23702034	23710854	-1
ENSMUSG00000098140	892.92	846.654	939.185	1.10929	0.149636	0.188301	1	0.00627869	0.014799	ENSMUSG00000098140	predicted gene, 26938 [Source:MGI Symbol;Acc:MGI:5504053]	MGI:5504053	Gm26938	5	139807978	139826407	-1
ENSMUSG00000006649	3.70599	3.4451	3.96688	1.15146	0.203461	1	1	0.288879	0.62731	ENSMUSG00000006649	nephrosis 1, nephrin [Source:MGI Symbol;Acc:MGI:1859637]	MGI:1859637	Nphs1	7	30458315	30487223	1
ENSMUSG00000063632	15203.8	14417.5	15990.1	1.10907	0.149356	0.503115	1	0.0271787	0.0126124	ENSMUSG00000063632	SRY (sex determining region Y)-box 11 [Source:MGI Symbol;Acc:MGI:98359]	MGI:98359	Sox11	12	27334264	27342574	-1
ENSMUSG00000022462	5819.51	5518.86	6120.16	1.10895	0.149199	0.357856	1	0.0116773	0.0128282	ENSMUSG00000022462	solute carrier family 38, member 2 [Source:MGI Symbol;Acc:MGI:1915010]	MGI:1915010	Slc38a2	15	96687394	96699698	-1
ENSMUSG00000054312	1052.92	998.535	1107.3	1.10893	0.149168	0.206853	1	0.00838538	0.0144142	ENSMUSG00000054312	mitochondrial ribosomal protein S21 [Source:MGI Symbol;Acc:MGI:1913542]	MGI:1913542	Mrps21	3	95862634	95871519	-1
ENSMUSG00000027937	1103.43	1046.45	1160.42	1.10891	0.149149	0.235985	1	0.00171675	0.0143317	ENSMUSG00000027937	jumping translocation breakpoint [Source:MGI Symbol;Acc:MGI:1346082]	MGI:1346082	Jtb	3	90231597	90235838	1
ENSMUSG00000016940	2093.73	1985.71	2201.75	1.10879	0.148991	0.344238	1	0.00264818	0.0134792	ENSMUSG00000016940	potassium channel tetramerisation domain containing 2 [Source:MGI Symbol;Acc:MGI:1917632]	MGI:1917632	Kctd2	11	115420128	115431274	1
ENSMUSG00000020262	1079.15	1023.51	1134.79	1.10872	0.148898	0.350294	1	0.00529006	0.0143841	ENSMUSG00000020262	adenosine deaminase, RNA-specific, B1 [Source:MGI Symbol;Acc:MGI:891999]	MGI:891999	Adarb1	10	77290726	77418270	-1
[truncated: 24,797 more rows]
