# Supplementary material for: Active intermixing of indirect and direct neurons builds the striatal mosaic
Source: Nat Commun. 2018 Nov 9;9:4725. doi: 10.1038/s41467-018-07171-4 (PMC6226429; doi:10.1038/s41467-018-07171-4)
Supplement: Supplementary file 7 — Supplementary Data 2 [file 41467_2018_7171_MOESM7_ESM.xlsx]

## Sheet: new sheet
id	baseMean	baseMean_Dlx5_6::CreEbf1fl_-	baseMean_control	FoldChange_control-Dlx5_6::CreEbf1fl_-	log2FoldChange_control-Dlx5_6::CreEbf1fl_-	pval	padj	empiricalDispEst	fittedDispEst	EnsemblGeneID	Description	MGI ID	MGI symbol	Chromosome Name	Gene Start (bp)	Gene End (bp)	Strand	RefSeq ncRNA [e.g. NR_002834]
ENSMUSG00000046159	358.84	640.801	76.8789	0.119973	-3.05921	6.46293e-26	1.66634e-21	0.0478391	0.0169208	ENSMUSG00000046159	cholinergic receptor, muscarinic 3, cardiac [Source:MGI Symbol;Acc:MGI:88398]	MGI:88398	Chrm3	13	9875486	10360844	-1
ENSMUSG00000039488	572.044	248.96	895.128	3.59547	1.84618	2.54656e-23	3.2829e-19	0.0206265	0.0163469	ENSMUSG00000039488	contactin 5 [Source:MGI Symbol;Acc:MGI:3042287]	MGI:3042287	Cntn5	9	9660891	10904775	-1
ENSMUSG00000022055	1738.87	493.898	2983.84	6.04141	2.59489	4.14513e-23	3.56246e-19	0.0412531	0.0138909	ENSMUSG00000022055	neurofilament, light polypeptide [Source:MGI Symbol;Acc:MGI:97313]	MGI:97313	Nefl	14	68083863	68089095	1
ENSMUSG00000087029	155.034	52.6219	257.446	4.89237	2.29053	1.90282e-22	1.22651e-18	0.0113848	0.0265929	ENSMUSG00000087029	predicted gene 14133 [Source:MGI Symbol;Acc:MGI:3651594]	MGI:3651594	Gm14133	2	149743927	149798743	-1
ENSMUSG00000072568	461.178	181.565	740.791	4.08004	2.02858	3.85158e-22	1.98611e-18	0.0256366	0.0176573	ENSMUSG00000072568	family with sequence similarity 84, member B [Source:MGI Symbol;Acc:MGI:3026924]	MGI:3026924	Fam84b	15	60818994	60853778	-1
ENSMUSG00000028327	331.774	144.219	519.33	3.60099	1.84839	5.06888e-22	2.17818e-18	0.0208499	0.0191428	ENSMUSG00000028327	STRA6-like [Source:MGI Symbol;Acc:MGI:1921402]	MGI:1921402	Stra6l	4	45848664	45887008	1
ENSMUSG00000024420	2771.9	1018.25	4525.54	4.44443	2.152	3.66093e-21	1.34842e-17	0.0333266	0.0133045	ENSMUSG00000024420	zinc finger protein 521 [Source:MGI Symbol;Acc:MGI:95459]	MGI:95459	Zfp521	18	13687013	13972733	-1
ENSMUSG00000000305	4151.62	5837.82	2465.42	0.42232	-1.24359	3.04236e-19	9.80513e-16	0.0123644	0.0129534	ENSMUSG00000000305	cadherin 4 [Source:MGI Symbol;Acc:MGI:99218]	MGI:99218	Cdh4	2	179442431	179899373	1
ENSMUSG00000038530	7364.74	2347.77	12381.7	5.27383	2.39885	3.95481e-18	1.13296e-14	0.0471384	0.0128037	ENSMUSG00000038530	regulator of G-protein signaling 4 [Source:MGI Symbol;Acc:MGI:108409]	MGI:108409	Rgs4	1	169741477	169747642	-1
ENSMUSG00000024176	3191.72	1458.08	4925.37	3.37799	1.75616	5.77449e-18	1.35349e-14	0.0278049	0.0132215	ENSMUSG00000024176	SRY (sex determining region Y)-box 8 [Source:MGI Symbol;Acc:MGI:98370]	MGI:98370	Sox8	17	25565892	25570686	-1
ENSMUSG00000049336	3063.11	1835.57	4290.65	2.3375	1.22496	5.39125e-18	1.35349e-14	0.0132555	0.0132263	ENSMUSG00000049336	teneurin transmembrane protein 2 [Source:MGI Symbol;Acc:MGI:1345184]	MGI:1345184	Tenm2	11	36006656	37235964	-1
ENSMUSG00000039954	141.735	226.9	56.5693	0.249314	-2.00397	8.46712e-18	1.81923e-14	0.0282949	0.0252382	ENSMUSG00000039954	serine/threonine kinase 32A [Source:MGI Symbol;Acc:MGI:2442403]	MGI:2442403	Stk32a	18	43207697	43317481	1
ENSMUSG00000073209	34.9164	65.206	4.62692	0.0709585	-3.81688	1.31296e-17	2.60401e-14	0.047422	0.0650238	ENSMUSG00000073209	Kruppel-like factor 14 [Source:MGI Symbol;Acc:MGI:3577024]	MGI:3577024	Klf14	6	30956023	30959078	-1
ENSMUSG00000030930	1650.02	799.889	2500.15	3.12563	1.64415	1.61835e-17	2.98042e-14	0.02366	0.0138433	ENSMUSG00000030930	carbohydrate (N-acetylgalactosamine 4-sulfate 6-O) sulfotransferase 15 [Source:MGI Symbol;Acc:MGI:1924840]	MGI:1924840	Chst15	7	132235780	132317228	-1
ENSMUSG00000063600	158.253	48.799	267.707	5.48591	2.45573	2.43646e-17	4.18796e-14	0.0464093	0.0275453	ENSMUSG00000063600	EGF-like and EMI domain containing 1 [Source:MGI Symbol;Acc:MGI:1922990]	MGI:1922990	Egfem1	3	29082023	29691209	1
ENSMUSG00000021948	1089.12	655.424	1522.82	2.32341	1.21625	2.54396e-16	4.09943e-13	0.00812929	0.0145171	ENSMUSG00000021948	protein kinase C, delta [Source:MGI Symbol;Acc:MGI:97598]	MGI:97598	Prkcd	14	30595356	30626210	-1
ENSMUSG00000030123	9018.5	3898.65	14138.4	3.62648	1.85857	3.43939e-16	5.21633e-13	0.034394	0.0127427	ENSMUSG00000030123	plexin D1 [Source:MGI Symbol;Acc:MGI:2154244]	MGI:2154244	Plxnd1	6	115954811	115995005	-1
ENSMUSG00000003228	774.651	452.398	1096.9	2.42465	1.27777	6.97798e-16	9.99517e-13	0.012065	0.0154567	ENSMUSG00000003228	G protein-coupled receptor kinase 5 [Source:MGI Symbol;Acc:MGI:109161]	MGI:109161	Grk5	19	60889749	61092553	1
ENSMUSG00000032698	969.92	360.179	1579.66	4.38577	2.13283	2.46509e-15	3.34512e-12	0.0464685	0.0149773	ENSMUSG00000032698	LIM domain only 2 [Source:MGI Symbol;Acc:MGI:102811]	MGI:102811	Lmo2	2	103957986	103981878	1
ENSMUSG00000026765	171.404	265.517	77.2911	0.291096	-1.78043	3.81025e-15	4.91199e-12	0.0285199	0.0234536	ENSMUSG00000026765	LY6/PLAUR domain containing 6B [Source:MGI Symbol;Acc:MGI:1919147]	MGI:1919147	Lypd6b	2	49787688	49948849	1
ENSMUSG00000029608	7609.84	3534.31	11685.4	3.30627	1.7252	8.09364e-15	9.93706e-12	0.0320111	0.0127908	ENSMUSG00000029608	rabphilin 3A [Source:MGI Symbol;Acc:MGI:102788]	MGI:102788	Rph3a	5	120940499	121010092	-1
ENSMUSG00000019889	531.691	747.284	316.098	0.422996	-1.24128	1.07085e-14	1.25498e-11	0.0133775	0.016022	ENSMUSG00000019889	protein tyrosine phosphatase, receptor type, K [Source:MGI Symbol;Acc:MGI:103310]	MGI:103310	Ptprk	10	28074820	28597397	1
ENSMUSG00000050840	445.487	654.999	235.975	0.360267	-1.47286	1.15989e-14	1.30024e-11	0.0226857	0.016411	ENSMUSG00000050840	cadherin 20 [Source:MGI Symbol;Acc:MGI:1346069]	MGI:1346069	Cdh20	1	104768529	104995481	1
ENSMUSG00000031772	534.777	751.084	318.47	0.424014	-1.23782	1.22583e-14	1.3169e-11	0.00902221	0.0160103	ENSMUSG00000031772	contactin associated protein-like 4 [Source:MGI Symbol;Acc:MGI:2183572]	MGI:2183572	Cntnap4	8	112570043	112882717	1
ENSMUSG00000040495	350.063	184.497	515.629	2.79478	1.48273	2.11768e-14	2.18401e-11	0.0222183	0.0186628	ENSMUSG00000040495	cholinergic receptor, muscarinic 4 [Source:MGI Symbol;Acc:MGI:88399]	MGI:88399	Chrm4	2	91927249	91928688	1
ENSMUSG00000040125	984.164	569.856	1398.47	2.45408	1.29518	2.21881e-14	2.20029e-11	0.0183028	0.0147321	ENSMUSG00000040125	G protein-coupled receptor 26 [Source:MGI Symbol;Acc:MGI:2441758]	MGI:2441758	Gpr26	7	131966460	131994405	1
ENSMUSG00000009734	374.639	203.97	545.309	2.67348	1.41872	2.51368e-14	2.40038e-11	0.0207764	0.0185408	ENSMUSG00000009734	POU domain, class 6, transcription factor 2 [Source:MGI Symbol;Acc:MGI:2443631]	MGI:2443631	Pou6f2	13	18121101	18382041	-1
ENSMUSG00000029869	2237.13	3010.12	1464.14	0.486407	-1.03977	5.19233e-14	4.78121e-11	0.0129941	0.0132324	ENSMUSG00000029869	Eph receptor B6 [Source:MGI Symbol;Acc:MGI:1096338]	MGI:1096338	Ephb6	6	41605482	41620509	1
ENSMUSG00000027863	68.4909	22.5942	114.388	5.0627	2.33991	9.34607e-14	8.3093e-11	0.00789197	0.0470777	ENSMUSG00000027863	CD2 antigen [Source:MGI Symbol;Acc:MGI:88320]	MGI:88320	Cd2	3	101275899	101287939	-1
ENSMUSG00000063434	917.32	1424.11	410.528	0.288269	-1.79451	2.03358e-13	1.74773e-10	0.0395218	0.014313	ENSMUSG00000063434	sortilin-related VPS10 domain containing receptor 3 [Source:MGI Symbol;Acc:MGI:1913923]	MGI:1913923	Sorcs3	19	48206025	48805505	1
ENSMUSG00000098097	75.4907	27.1395	123.842	4.56315	2.19003	1.01787e-12	8.46574e-10	0.00730583	0.0426293	ENSMUSG00000098097	RIKEN cDNA 6530403H02 gene [Source:MGI Symbol;Acc:MGI:2444638]	MGI:2444638	6530403H02Rik	3	120604109	120886733	-1
ENSMUSG00000027965	362.682	506.239	219.125	0.43285	-1.20806	1.58202e-12	1.27467e-09	0.0170426	0.0176972	ENSMUSG00000027965	olfactomedin 3 [Source:MGI Symbol;Acc:MGI:2387329]	MGI:2387329	Olfm3	3	114904078	115125722	1
ENSMUSG00000037548	64.4801	2.97178	125.988	42.3949	5.40582	2.33798e-12	1.82667e-09	0.229311	0.0549042	ENSMUSG00000037548	histocompatibility 2, class II, locus Mb2 [Source:MGI Symbol;Acc:MGI:95923]	MGI:95923	H2-DMb2	17	34143307	34151553	1
ENSMUSG00000036095	171.803	250.537	93.0696	0.371481	-1.42864	8.12976e-12	6.16499e-09	0.000506523	0.0242489	ENSMUSG00000036095	diacylglycerol kinase, beta [Source:MGI Symbol;Acc:MGI:2442474]	MGI:2442474	Dgkb	12	37880705	38633410	1
ENSMUSG00000031561	5936.24	8550.4	3322.09	0.38853	-1.3639	9.07225e-12	6.68314e-09	0.0275839	0.0127857	ENSMUSG00000031561	teneurin transmembrane protein 3 [Source:MGI Symbol;Acc:MGI:1345183]	MGI:1345183	Tenm3	8	48227682	48844026	-1
ENSMUSG00000058897	1111.44	388.918	1833.96	4.71554	2.23742	1.09182e-11	7.81953e-09	0.0665171	0.0146829	ENSMUSG00000058897	collagen, type XXV, alpha 1 [Source:MGI Symbol;Acc:MGI:1924268]	MGI:1924268	Col25a1	3	130131501	130599877	1
ENSMUSG00000025082	70.3484	14.6972	126	8.57302	3.0998	1.29817e-11	9.04614e-09	0.105398	0.0509921	ENSMUSG00000025082	von Willebrand factor A domain containing 2 [Source:MGI Symbol;Acc:MGI:2684334]	MGI:2684334	Vwa2	19	56874249	56912078	1
ENSMUSG00000027016	371.618	507.997	235.24	0.463075	-1.11068	2.69814e-11	1.83069e-08	0.00449081	0.0173552	ENSMUSG00000027016	zinc finger protein 385B [Source:MGI Symbol;Acc:MGI:2444734]	MGI:2444734	Zfp385b	2	77410634	77819639	-1
ENSMUSG00000021662	367.32	224.666	509.974	2.26992	1.18264	3.5759e-11	2.36403e-08	0.0147944	0.0187002	ENSMUSG00000021662	Rho guanine nucleotide exchange factor (GEF) 28 [Source:MGI Symbol;Acc:MGI:1346016]	MGI:1346016	Arhgef28	13	97898595	98206165	-1
ENSMUSG00000021745	2331.4	3114.46	1548.34	0.497144	-1.00826	3.68889e-11	2.37776e-08	0.0162761	0.0133135	ENSMUSG00000021745	protein tyrosine phosphatase, receptor type, G [Source:MGI Symbol;Acc:MGI:97814]	MGI:97814	Ptprg	14	11553532	12242041	1
ENSMUSG00000039683	557.951	872.802	243.1	0.278528	-1.8441	4.30252e-11	2.70566e-08	0.05055	0.0157071	ENSMUSG00000039683	sidekick homolog 1 (chicken) [Source:MGI Symbol;Acc:MGI:2444413]	MGI:2444413	Sdk1	5	141241490	142215586	1
ENSMUSG00000027864	7324.47	5141.42	9507.53	1.8492	0.886904	5.11791e-11	3.14179e-08	0.0121527	0.0127865	ENSMUSG00000027864	prostaglandin F2 receptor negative regulator [Source:MGI Symbol;Acc:MGI:1277114]	MGI:1277114	Ptgfrn	3	101040232	101110278	-1
ENSMUSG00000085666	65.6154	0	131.231	Inf	Inf	6.38237e-11	3.8269e-08	0.489069	0.030535	ENSMUSG00000085666	predicted pseudogene 9855 [Source:MGI Symbol;Acc:MGI:3704357]	MGI:3704357	Gm9855	10	42054113	42055306	-1
ENSMUSG00000038077	1557.98	1033.71	2082.24	2.01434	1.01031	7.30132e-11	4.27841e-08	0.0155214	0.0138739	ENSMUSG00000038077	potassium voltage-gated channel, shaker-related, subfamily, member 6 [Source:MGI Symbol;Acc:MGI:96663]	MGI:96663	Kcna6	6	126708329	126740674	-1
ENSMUSG00000020205	1021.91	1394.04	649.77	0.466106	-1.10127	9.45898e-11	5.30176e-08	0.0194853	0.0143966	ENSMUSG00000020205	pleckstrin homology-like domain, family A, member 1 [Source:MGI Symbol;Acc:MGI:1096880]	MGI:1096880	Phlda1	10	111506286	111508645	1
ENSMUSG00000025089	1438.1	2415.97	460.226	0.190493	-2.39219	9.3185e-11	5.30176e-08	0.0888639	0.0136924	ENSMUSG00000025089	glial cell line derived neurotrophic factor family receptor alpha 1 [Source:MGI Symbol;Acc:MGI:1100842]	MGI:1100842	Gfra1	19	58235604	58455909	-1
ENSMUSG00000029330	589.01	382.736	795.285	2.0779	1.05512	1.02442e-10	5.61969e-08	0.0132521	0.0162243	ENSMUSG00000029330	CDP-diacylglycerol synthase 1 [Source:MGI Symbol;Acc:MGI:1921846]	MGI:1921846	Cds1	5	101765130	101823858	1
ENSMUSG00000015957	38.7541	8.08073	69.4275	8.59173	3.10295	1.32676e-10	7.12666e-08	0.102443	0.0848596	ENSMUSG00000015957	wingless-type MMTV integration site family, member 11 [Source:MGI Symbol;Acc:MGI:101948]	MGI:101948	Wnt11	7	98835112	98855195	1
ENSMUSG00000043531	1241.67	1626.35	856.994	0.526944	-0.924279	1.45798e-10	7.67167e-08	0.0111561	0.0139803	ENSMUSG00000043531	sortilin-related VPS10 domain containing receptor 1 [Source:MGI Symbol;Acc:MGI:1929666]	MGI:1929666	Sorcs1	19	50143301	50678646	-1
ENSMUSG00000078958	169.824	12.3941	327.253	26.4039	4.72268	1.65091e-10	8.5131e-08	0.261446	0.0276959	ENSMUSG00000078958	ATPase, H+ transporting, lysosomal accessory protein 1-like [Source:MGI Symbol;Acc:MGI:3648665]	MGI:3648665	Atp6ap1l	13	90883433	90905355	-1
ENSMUSG00000022376	137.612	232.324	42.901	0.18466	-2.43706	2.01974e-10	1.02108e-07	0.0858127	0.0252866	ENSMUSG00000022376	adenylate cyclase 8 [Source:MGI Symbol;Acc:MGI:1341110]	MGI:1341110	Adcy8	15	64699042	64922296	-1
ENSMUSG00000084898	416.307	224.493	608.121	2.70887	1.43769	2.83856e-10	1.40743e-07	0.0311461	0.0174542	ENSMUSG00000084898	predicted gene 12371 [Source:MGI Symbol;Acc:MGI:3652322]	MGI:3652322	Gm12371	4	36952966	36988032	1
ENSMUSG00000031543	1606.53	1109.8	2103.27	1.89518	0.922336	2.92268e-10	1.4218e-07	0.0131531	0.0138405	ENSMUSG00000031543	ankyrin 1, erythroid [Source:MGI Symbol;Acc:MGI:88024]	MGI:88024	Ank1	8	22974844	23150497	1
ENSMUSG00000069516	63.8667	102.184	25.5494	0.250033	-1.99981	2.98493e-10	1.42519e-07	0.0334551	0.046488	ENSMUSG00000069516	lysozyme 2 [Source:MGI Symbol;Acc:MGI:96897]	MGI:96897	Lyz2	10	117277334	117282274	-1
ENSMUSG00000075012	2231.82	2905.96	1557.68	0.536029	-0.899618	3.11502e-10	1.46027e-07	0.00950615	0.0134037	ENSMUSG00000075012	four jointed box 1 (Drosophila) [Source:MGI Symbol;Acc:MGI:1341907]	MGI:1341907	Fjx1	2	102449366	102452499	-1
ENSMUSG00000000632	6997.7	9348.43	4646.97	0.497085	-1.00843	3.27957e-10	1.50995e-07	0.0177079	0.0127579	ENSMUSG00000000632	seizure related gene 6 [Source:MGI Symbol;Acc:MGI:104745]	MGI:104745	Sez6	11	77930800	77979048	1
ENSMUSG00000020646	1283.49	894.619	1672.36	1.86936	0.902544	3.82545e-10	1.73038e-07	0.013753	0.0141941	ENSMUSG00000020646	membrane bound O-acyltransferase domain containing 2 [Source:MGI Symbol;Acc:MGI:1914466]	MGI:1914466	Mboat2	12	24831599	24960301	1
ENSMUSG00000028003	35.0453	60.9536	9.13708	0.149902	-2.73791	4.12477e-10	1.8336e-07	0.0818865	0.0585933	ENSMUSG00000028003	lecithin-retinol acyltransferase (phosphatidylcholine-retinol-O-acyltransferase) [Source:MGI Symbol;Acc:MGI:1891259]	MGI:1891259	Lrat	3	82892579	82903973	-1
ENSMUSG00000050663	319.856	433.366	206.346	0.476147	-1.07052	5.20439e-10	2.27432e-07	0.0179345	0.0182493	ENSMUSG00000050663	TRH-degrading enzyme [Source:MGI Symbol;Acc:MGI:2384311]	MGI:2384311	Trhde	10	114398823	114802307	-1
ENSMUSG00000022197	712.105	481.187	943.023	1.95979	0.970696	9.20368e-10	3.95498e-07	0.00393438	0.015456	ENSMUSG00000022197	PDZ domain containing 2 [Source:MGI Symbol;Acc:MGI:1922394]	MGI:1922394	Pdzd2	15	12359711	12739924	-1
ENSMUSG00000006219	2657.2	1893.87	3420.53	1.8061	0.852881	1.17211e-09	4.80897e-07	0.00253461	0.0132618	ENSMUSG00000006219	filamin binding LIM protein 1 [Source:MGI Symbol;Acc:MGI:1921452]	MGI:1921452	Fblim1	4	141576062	141606096	-1
ENSMUSG00000020607	5186.57	3760.64	6612.5	1.75834	0.814218	1.14047e-09	4.80897e-07	0.00803273	0.012913	ENSMUSG00000020607	family with sequence similarity 84, member A [Source:MGI Symbol;Acc:MGI:2145011]	MGI:2145011	Fam84a	12	14147599	14152038	-1
ENSMUSG00000031841	4248.2	2597.16	5899.23	2.27141	1.18359	1.17506e-09	4.80897e-07	0.0243871	0.0130239	ENSMUSG00000031841	cadherin 13 [Source:MGI Symbol;Acc:MGI:99551]	MGI:99551	Cdh13	8	118283733	119324921	1
ENSMUSG00000105729	48.1166	16.2458	79.9874	4.92359	2.29971	1.64722e-09	6.63597e-07	0.0322114	0.0632067	ENSMUSG00000105729				3	116148110	116149136	1
ENSMUSG00000036242	507.803	339.947	675.66	1.98754	0.990985	2.00843e-09	7.96666e-07	0.0137322	0.0169164	ENSMUSG00000036242	RIKEN cDNA 3632451O06 gene [Source:MGI Symbol;Acc:MGI:1914669]	MGI:1914669	3632451O06Rik	14	49681560	49783383	-1
ENSMUSG00000042429	2967.22	2113.26	3821.18	1.80819	0.854547	2.38943e-09	9.33433e-07	0.00928717	0.0132182	ENSMUSG00000042429	adenosine A1 receptor [Source:MGI Symbol;Acc:MGI:99401]	MGI:99401	Adora1	1	134199223	134235431	-1
ENSMUSG00000050473	803.323	558.852	1047.79	1.87491	0.906819	3.65834e-09	1.4078e-06	0.00917591	0.0151451	ENSMUSG00000050473	solute carrier family 35, member D3 [Source:MGI Symbol;Acc:MGI:1923407]	MGI:1923407	Slc35d3	10	19847917	19851459	-1
ENSMUSG00000050447	160.81	226.497	95.1233	0.419975	-1.25162	3.94665e-09	1.49642e-06	0.00738114	0.0248406	ENSMUSG00000050447	LY6/PLAUR domain containing 6 [Source:MGI Symbol;Acc:MGI:2443848]	MGI:2443848	Lypd6	2	50066429	50193569	1
ENSMUSG00000021219	1807	1030.78	2583.22	2.50609	1.32544	5.18578e-09	1.93775e-06	0.0338924	0.0137388	ENSMUSG00000021219	regulator of G-protein signaling 6 [Source:MGI Symbol;Acc:MGI:1354730]	MGI:1354730	Rgs6	12	82588292	83162056	1
ENSMUSG00000036131	60.5868	94.2767	26.8968	0.285297	-1.80947	6.78977e-09	2.50086e-06	0.0470605	0.040677	ENSMUSG00000036131	FERM domain containing 7 [Source:MGI Symbol;Acc:MGI:2686379]	MGI:2686379	Frmd7	X	50895180	50942710	-1
ENSMUSG00000097348	128.903	189.359	68.4457	0.361459	-1.46809	6.94482e-09	2.52195e-06	0.03517	0.0264477	ENSMUSG00000097348	rhabdomyosarcoma 2 associated transcript (non-coding RNA) [Source:MGI Symbol;Acc:MGI:1099806]	MGI:1099806	Rmst	10	92071037	92165170	-1	NR_028262
ENSMUSG00000028373	2008.73	2938.28	1079.18	0.367281	-1.44504	9.84377e-09	3.47674e-06	0.044804	0.0133854	ENSMUSG00000028373	astrotactin 2 [Source:MGI Symbol;Acc:MGI:1889277]	MGI:1889277	Astn2	4	65380803	66404611	-1
ENSMUSG00000056222	1436.61	905.326	1967.89	2.17368	1.12014	9.71729e-09	3.47674e-06	0.024905	0.0140358	ENSMUSG00000056222	sparc/osteonectin, cwcv and kazal-like domains proteoglycan 1 [Source:MGI Symbol;Acc:MGI:105371]	MGI:105371	Spock1	13	57421195	57908314	-1
ENSMUSG00000045382	782.107	391.789	1172.43	2.99249	1.58135	1.22052e-08	4.25253e-06	0.0532702	0.0155899	ENSMUSG00000045382	chemokine (C-X-C motif) receptor 4 [Source:MGI Symbol;Acc:MGI:109563]	MGI:109563	Cxcr4	1	128588199	128592293	-1
ENSMUSG00000038663	110.323	61.5119	159.134	2.58704	1.3713	1.24221e-08	4.2704e-06	0.0235647	0.0323744	ENSMUSG00000038663	fibronectin type III and SPRY domain containing 2 [Source:MGI Symbol;Acc:MGI:2444310]	MGI:2444310	Fsd2	7	81533308	81566944	-1
ENSMUSG00000020953	447.461	254.33	640.592	2.51874	1.3327	1.32217e-08	4.48547e-06	0.033565	0.0171761	ENSMUSG00000020953	coagulation factor C homolog (Limulus polyphemus) [Source:MGI Symbol;Acc:MGI:1278313]	MGI:1278313	Coch	12	51593341	51605773	1
ENSMUSG00000033063	1108.33	500.922	1715.74	3.42515	1.77617	1.71261e-08	5.73456e-06	0.0626778	0.0145762	ENSMUSG00000033063	contactin associated protein-like 3 [Source:MGI Symbol;Acc:MGI:3588199]	MGI:3588199	Cntnap3	13	64737591	64903888	-1
ENSMUSG00000029245	2664.4	3383.19	1945.61	0.575081	-0.798164	1.82367e-08	6.02039e-06	0.00642218	0.0132234	ENSMUSG00000029245	Eph receptor A5 [Source:MGI Symbol;Acc:MGI:99654]	MGI:99654	Epha5	5	84054761	84417382	-1
ENSMUSG00000036510	6240.32	3804.95	8675.7	2.28011	1.1891	1.84467e-08	6.02039e-06	0.029297	0.012835	ENSMUSG00000036510	cadherin 8 [Source:MGI Symbol;Acc:MGI:107434]	MGI:107434	Cdh8	8	99024471	99416471	-1
ENSMUSG00000011179	7528.15	5600.15	9456.16	1.68855	0.755789	1.88913e-08	6.08843e-06	0.00341125	0.0127732	ENSMUSG00000011179	ornithine decarboxylase, structural 1 [Source:MGI Symbol;Acc:MGI:97402]	MGI:97402	Odc1	12	17544873	17551502	1
ENSMUSG00000001119	922.411	241.016	1603.81	6.65435	2.7343	2.31384e-08	7.36516e-06	0.1415	0.0151036	ENSMUSG00000001119	collagen, type VI, alpha 1 [Source:MGI Symbol;Acc:MGI:88459]	MGI:88459	Col6a1	10	76708792	76726168	-1
ENSMUSG00000034898	184.387	113.467	255.306	2.25004	1.16995	3.03469e-08	9.54189e-06	0.0132317	0.024669	ENSMUSG00000034898	filamin A interacting protein 1 [Source:MGI Symbol;Acc:MGI:1917848]	MGI:1917848	Filip1	9	79815051	79977804	-1
ENSMUSG00000038679	416.631	543.866	289.396	0.53211	-0.910204	3.56362e-08	1.107e-05	0.00650953	0.0171039	ENSMUSG00000038679	trichorhinophalangeal syndrome I (human) [Source:MGI Symbol;Acc:MGI:1927616]	MGI:1927616	Trps1	15	50654752	50890463	-1
ENSMUSG00000003721	1335.7	965.603	1705.79	1.76655	0.820936	3.61385e-08	1.10924e-05	0.00566565	0.0140918	ENSMUSG00000003721	insulin induced gene 2 [Source:MGI Symbol;Acc:MGI:1920249]	MGI:1920249	Insig2	1	121304353	121332589	-1
ENSMUSG00000028184	6534.11	4743.77	8324.45	1.75481	0.811319	3.7886e-08	1.14009e-05	0.0147393	0.0128143	ENSMUSG00000028184	adhesion G protein-coupled receptor L2 [Source:MGI Symbol;Acc:MGI:2139714]	MGI:2139714	Adgrl2	3	148815583	148990555	-1
ENSMUSG00000028266	17073.4	22490.2	11656.6	0.518296	-0.948151	3.80281e-08	1.14009e-05	0.0219017	0.0125945	ENSMUSG00000028266	LIM domain only 4 [Source:MGI Symbol;Acc:MGI:109360]	MGI:109360	Lmo4	3	144188530	144205220	-1
ENSMUSG00000044320	162.046	98.9243	225.167	2.27615	1.1866	4.45767e-08	1.32106e-05	0.00940342	0.0259705	ENSMUSG00000044320	RIKEN cDNA 1700001O22 gene [Source:MGI Symbol;Acc:MGI:1923631]	MGI:1923631	1700001O22Rik	2	30794769	30803661	-1	NR_028486
ENSMUSG00000034164	630.354	399.003	861.704	2.15964	1.11079	4.61284e-08	1.35151e-05	0.026761	0.0158436	ENSMUSG00000034164	EMI domain containing 1 [Source:MGI Symbol;Acc:MGI:2155091]	MGI:2155091	Emid1	11	5106265	5152257	-1
ENSMUSG00000019990	2128.24	1499.9	2756.59	1.83785	0.878016	4.67059e-08	1.35305e-05	0.0168913	0.0134775	ENSMUSG00000019990	phosphodiesterase 7B [Source:MGI Symbol;Acc:MGI:1352752]	MGI:1352752	Pde7b	10	20398004	20725078	-1
ENSMUSG00000026479	371.846	193.396	550.295	2.84543	1.50865	4.90858e-08	1.4062e-05	0.0453571	0.0181315	ENSMUSG00000026479	laminin, gamma 2 [Source:MGI Symbol;Acc:MGI:99913]	MGI:99913	Lamc2	1	153122756	153186447	-1
ENSMUSG00000032452	1058.99	1337.05	780.935	0.584073	-0.77578	5.99493e-08	1.69854e-05	0.011534	0.0142924	ENSMUSG00000032452	calsyntenin 2 [Source:MGI Symbol;Acc:MGI:1929897]	MGI:1929897	Clstn2	9	97444395	98033181	-1
ENSMUSG00000020251	60.7317	24.5433	96.92	3.94893	1.98146	6.11817e-08	1.71462e-05	0.0681403	0.0541834	ENSMUSG00000020251	glycosyltransferase 8 domain containing 2 [Source:MGI Symbol;Acc:MGI:1922032]	MGI:1922032	Glt8d2	10	82650433	82690650	-1
ENSMUSG00000039239	382.307	195.205	569.409	2.91698	1.54448	6.26274e-08	1.73626e-05	0.0506568	0.0184889	ENSMUSG00000039239	transforming growth factor, beta 2 [Source:MGI Symbol;Acc:MGI:98726]	MGI:98726	Tgfb2	1	186622792	186705989	-1
ENSMUSG00000020175	655.437	469.673	841.2	1.79103	0.840792	7.86492e-08	2.15725e-05	0.0157767	0.0156554	ENSMUSG00000020175	RAB36, member RAS oncogene family [Source:MGI Symbol;Acc:MGI:1924127]	MGI:1924127	Rab36	10	75037058	75054748	1
ENSMUSG00000044707	323.903	222.635	425.172	1.90973	0.933365	8.12178e-08	2.20425e-05	0.0133997	0.0195566	ENSMUSG00000044707	cyclin J-like [Source:MGI Symbol;Acc:MGI:2685723]	MGI:2685723	Ccnjl	11	43528784	43586997	1
ENSMUSG00000075520	26.8191	44.9085	8.7297	0.194388	-2.36299	9.15945e-08	2.45998e-05	-0.000192266	0.0783585	ENSMUSG00000075520	MAM and LDL receptor class A domain containing 1 [Source:MGI Symbol;Acc:MGI:1928271]	MGI:1928271	Malrd1	2	15526479	16255555	1
ENSMUSG00000034533	43.3605	0.303528	86.4176	284.711	8.15335	9.51411e-08	2.52889e-05	0.60033	0.0795468	ENSMUSG00000034533	sodium channel, voltage-gated, type X, alpha [Source:MGI Symbol;Acc:MGI:108029]	MGI:108029	Scn10a	9	119608456	119719032	-1
ENSMUSG00000058498	110.978	65.0793	156.877	2.41055	1.26936	1.03552e-07	2.72437e-05	0.0228676	0.0300063	ENSMUSG00000058498	ring finger protein 207 [Source:MGI Symbol;Acc:MGI:2684989]	MGI:2684989	Rnf207	4	152307019	152318993	-1
ENSMUSG00000020123	104.419	174.26	34.5778	0.198427	-2.33332	1.69992e-07	4.42717e-05	0.117253	0.0275912	ENSMUSG00000020123	arginine vasopressin receptor 1A [Source:MGI Symbol;Acc:MGI:1859216]	MGI:1859216	Avpr1a	10	122448499	122453453	1
ENSMUSG00000021313	710.333	919.604	501.061	0.544866	-0.876025	1.84266e-07	4.75094e-05	0.0181902	0.0149603	ENSMUSG00000021313	ryanodine receptor 2, cardiac [Source:MGI Symbol;Acc:MGI:99685]	MGI:99685	Ryr2	13	11553103	12106945	-1
ENSMUSG00000071379	888.718	504.323	1273.11	2.5244	1.33594	1.96142e-07	5.00706e-05	0.0447741	0.0150103	ENSMUSG00000071379	hippocalcin-like 1 [Source:MGI Symbol;Acc:MGI:1855689]	MGI:1855689	Hpcal1	12	17690814	17791926	1
ENSMUSG00000002190	396.678	274.342	519.014	1.89185	0.919799	2.14931e-07	5.4329e-05	0.0186842	0.0179164	ENSMUSG00000002190	calmegin [Source:MGI Symbol;Acc:MGI:107472]	MGI:107472	Clgn	8	83389867	83428552	1
ENSMUSG00000024907	42.5614	17.0134	68.1095	4.00329	2.00118	2.21917e-07	5.55503e-05	-0.0100901	0.0689711	ENSMUSG00000024907	galanin [Source:MGI Symbol;Acc:MGI:95637]	MGI:95637	Gal	19	3409919	3414472	-1
ENSMUSG00000036469	755.136	1064.68	445.587	0.418515	-1.25665	2.50628e-07	6.2134e-05	0.0417415	0.0149679	ENSMUSG00000036469	membrane-associated ring finger (C3HC4) 1 [Source:MGI Symbol;Acc:MGI:1920175]	MGI:1920175	March1	8	65617900	66471637	1
ENSMUSG00000038587	1235.57	914.975	1556.16	1.70077	0.766184	2.534e-07	6.2223e-05	0.0147411	0.014222	ENSMUSG00000038587	A kinase (PRKA) anchor protein (gravin) 12 [Source:MGI Symbol;Acc:MGI:1932576]	MGI:1932576	Akap12	10	4266329	4359468	1
ENSMUSG00000028519	618.173	796.808	439.538	0.551624	-0.858242	2.60316e-07	6.33182e-05	0.0174325	0.0159203	ENSMUSG00000028519	disabled 1 [Source:MGI Symbol;Acc:MGI:108554]	MGI:108554	Dab1	4	103619359	104744844	1
ENSMUSG00000036782	8843.17	6608.97	11077.4	1.67611	0.745118	3.0874e-07	7.43949e-05	0.0140997	0.0127224	ENSMUSG00000036782	kelch-like 13 [Source:MGI Symbol;Acc:MGI:1914705]	MGI:1914705	Klhl13	X	23219271	23365082	-1
ENSMUSG00000023868	9826.27	7449.98	12202.6	1.63793	0.711875	3.27092e-07	7.73709e-05	0.0125627	0.0126946	ENSMUSG00000023868	phosphodiesterase 10A [Source:MGI Symbol;Acc:MGI:1345143]	MGI:1345143	Pde10a	17	8525372	8986648	1
ENSMUSG00000042453	2968.77	1138.45	4799.09	4.21547	2.07569	3.26001e-07	7.73709e-05	0.104488	0.0132108	ENSMUSG00000042453	reelin [Source:MGI Symbol;Acc:MGI:103022]	MGI:103022	Reln	5	21884454	22344702	-1
ENSMUSG00000085289	106.546	62.2871	150.805	2.42112	1.27568	3.44269e-07	8.06935e-05	0.0248222	0.0324161	ENSMUSG00000085289	predicted gene 15337 [Source:MGI Symbol;Acc:MGI:3705103]	MGI:3705103	Gm15337	18	39367038	39389425	-1
ENSMUSG00000072774	51.9119	24.6055	79.2183	3.21954	1.68685	3.97143e-07	9.22482e-05	0.0498407	0.0447507	ENSMUSG00000072774	zinc finger protein 951 [Source:MGI Symbol;Acc:MGI:2441896]	MGI:2441896	Zfp951	5	104813169	104860070	-1
ENSMUSG00000026312	678.508	941.768	415.248	0.440924	-1.1814	4.16239e-07	9.58206e-05	0.0366182	0.0152008	ENSMUSG00000026312	cadherin 7, type 2 [Source:MGI Symbol;Acc:MGI:2442792]	MGI:2442792	Cdh7	1	109982431	110140157	1
ENSMUSG00000004558	3465.02	4283.35	2646.69	0.617903	-0.694548	4.37363e-07	9.97922e-05	0.00234043	0.0130402	ENSMUSG00000004558	N-myc downstream regulated gene 2 [Source:MGI Symbol;Acc:MGI:1352498]	MGI:1352498	Ndrg2	14	51905271	51913488	-1
ENSMUSG00000015981	1723.04	1293.54	2152.54	1.66407	0.734717	4.75894e-07	0.000107631	0.0133533	0.0136844	ENSMUSG00000015981	serine/threonine kinase 32C [Source:MGI Symbol;Acc:MGI:2385336]	MGI:2385336	Stk32c	7	139103638	139213307	-1
ENSMUSG00000031558	222.861	295.557	150.166	0.508076	-0.976883	5.16263e-07	0.000115746	0.0140034	0.0214713	ENSMUSG00000031558	slit homolog 2 (Drosophila) [Source:MGI Symbol;Acc:MGI:1315205]	MGI:1315205	Slit2	5	47983138	48307733	1
ENSMUSG00000056755	1061.18	1418.11	704.252	0.496613	-1.00981	5.45809e-07	0.000121315	0.0288468	0.0142508	ENSMUSG00000056755	glutamate receptor, metabotropic 7 [Source:MGI Symbol;Acc:MGI:1351344]	MGI:1351344	Grm7	6	110645581	111567230	1
ENSMUSG00000037990	1279.03	1598.02	960.05	0.600775	-0.735103	5.95738e-07	0.000131281	0.00773646	0.014033	ENSMUSG00000037990	SH3 domain containing ring finger 3 [Source:MGI Symbol;Acc:MGI:2444637]	MGI:2444637	Sh3rf3	10	58813359	59138916	1
ENSMUSG00000090125	1894.17	2473.1	1315.25	0.531824	-0.910979	6.36264e-07	0.000139024	0.0224854	0.013469	ENSMUSG00000090125	POU domain, class 3, transcription factor 1 [Source:MGI Symbol;Acc:MGI:101896]	MGI:101896	Pou3f1	4	124656807	124660655	1
ENSMUSG00000002228	150.192	94.9652	205.42	2.16311	1.1131	6.61864e-07	0.000143402	0.0295247	0.0260263	ENSMUSG00000002228	protein phosphatase 1J [Source:MGI Symbol;Acc:MGI:1919137]	MGI:1919137	Ppm1j	3	104781056	104786018	1
ENSMUSG00000035653	869.571	547.855	1191.29	2.17446	1.12066	6.80524e-07	0.000146216	0.0332588	0.0151799	ENSMUSG00000035653	leucine rich repeat and fibronectin type III domain containing 5 [Source:MGI Symbol;Acc:MGI:2144814]	MGI:2144814	Lrfn5	12	61523150	61858342	1
ENSMUSG00000005973	1156.07	1436.88	875.257	0.609139	-0.715157	6.93462e-07	0.000147765	0.00249582	0.014182	ENSMUSG00000005973	reticulocalbin 1 [Source:MGI Symbol;Acc:MGI:104559]	MGI:104559	Rcn1	2	105386291	105399319	-1
ENSMUSG00000070498	2316.25	1654.65	2977.85	1.79969	0.847746	7.1977e-07	0.000152113	0.0193023	0.013421	ENSMUSG00000070498	transmembrane protein 132B [Source:MGI Symbol;Acc:MGI:3609245]	MGI:3609245	Tmem132b	5	125531774	125792583	1
ENSMUSG00000027520	1858.85	2413.24	1304.47	0.540548	-0.887505	7.32411e-07	0.000152516	0.0229746	0.01347	ENSMUSG00000027520	zinc finger, DBF-type containing 2 [Source:MGI Symbol;Acc:MGI:1921134]	MGI:1921134	Zdbf2	1	63273265	63314576	1
ENSMUSG00000029503	683.888	482.64	885.136	1.83395	0.874951	7.33508e-07	0.000152516	0.0202035	0.0155333	ENSMUSG00000029503	purinergic receptor P2X, ligand-gated ion channel, 2 [Source:MGI Symbol;Acc:MGI:2665170]	MGI:2665170	P2rx2	5	110339812	110343212	-1
ENSMUSG00000030630	387.509	260.206	514.813	1.97848	0.984392	7.96795e-07	0.00016435	0.0253552	0.0176343	ENSMUSG00000030630	fumarylacetoacetate hydrolase [Source:MGI Symbol;Acc:MGI:95482]	MGI:95482	Fah	7	84585159	84606722	-1
ENSMUSG00000004936	1802.21	1247.95	2356.48	1.88828	0.917072	8.48281e-07	0.000173581	0.0241876	0.0137492	ENSMUSG00000004936	mitogen-activated protein kinase kinase 1 [Source:MGI Symbol;Acc:MGI:1346866]	MGI:1346866	Map2k1	9	64185770	64253631	-1
ENSMUSG00000055540	72.2657	103.375	41.1565	0.398129	-1.32869	8.59395e-07	0.000174471	0.0378501	0.0378685	ENSMUSG00000055540	Eph receptor A6 [Source:MGI Symbol;Acc:MGI:108034]	MGI:108034	Epha6	16	59653483	60605531	-1
ENSMUSG00000059588	175.383	99.3134	251.453	2.53192	1.34023	8.80256e-07	0.00017731	0.0460088	0.0262179	ENSMUSG00000059588	calcitonin receptor-like [Source:MGI Symbol;Acc:MGI:1926944]	MGI:1926944	Calcrl	2	84330626	84425411	-1
ENSMUSG00000039257	586.621	746.478	426.764	0.571704	-0.806661	9.15138e-07	0.000182907	0.0176427	0.0158058	ENSMUSG00000039257	V-set and transmembrane domain containing 2B [Source:MGI Symbol;Acc:MGI:1914525]	MGI:1914525	Vstm2b	7	40899215	40930594	1
ENSMUSG00000021362	24.2861	43.6911	4.88114	0.111719	-3.16205	9.80265e-07	0.000194417	0.183042	0.0695603	ENSMUSG00000021362	glial cells missing homolog 2 (Drosophila) [Source:MGI Symbol;Acc:MGI:1861438]	MGI:1861438	Gcm2	13	41101427	41109988	-1
ENSMUSG00000048285	1064.25	561.014	1567.49	2.79403	1.48235	1.12658e-06	0.000221731	0.0615085	0.0146848	ENSMUSG00000048285	FERM domain containing 6 [Source:MGI Symbol;Acc:MGI:2442579]	MGI:2442579	Frmd6	12	70825514	70902232	1
ENSMUSG00000019312	62.1662	32.2821	92.0503	2.85144	1.51169	1.20022e-06	0.000234433	0.0309043	0.0463788	ENSMUSG00000019312	growth factor receptor bound protein 7 [Source:MGI Symbol;Acc:MGI:102683]	MGI:102683	Grb7	11	98446394	98455373	1
ENSMUSG00000022512	46.7129	20.3623	73.0634	3.58817	1.84325	1.20943e-06	0.000234457	0.047909	0.0686444	ENSMUSG00000022512	claudin 1 [Source:MGI Symbol;Acc:MGI:1276109]	MGI:1276109	Cldn1	16	26356642	26371841	-1
ENSMUSG00000026090	778.099	506.003	1050.2	2.07547	1.05344	1.25319e-06	0.000237873	0.0291658	0.0151961	ENSMUSG00000026090	RIKEN cDNA 2010300C02 gene [Source:MGI Symbol;Acc:MGI:1919347]	MGI:1919347	2010300C02Rik	1	37611677	37720085	-1
ENSMUSG00000041828	52.8103	76.894	28.7266	0.373587	-1.42048	1.25473e-06	0.000237873	0.03304	0.0425663	ENSMUSG00000041828	ATP-binding cassette, sub-family A (ABC1), member 8a [Source:MGI Symbol;Acc:MGI:2386846]	MGI:2386846	Abca8a	11	110025634	110095978	-1
ENSMUSG00000044167	1571.92	828.919	2314.93	2.79271	1.48166	1.25088e-06	0.000237873	0.0585359	0.013799	ENSMUSG00000044167	forkhead box O1 [Source:MGI Symbol;Acc:MGI:1890077]	MGI:1890077	Foxo1	3	52268336	52353221	1
ENSMUSG00000051297	55.6747	26.2525	85.097	3.24148	1.69665	1.39276e-06	0.000262114	0.0618767	0.053903	ENSMUSG00000051297	RIKEN cDNA 2410124H12 gene [Source:MGI Symbol;Acc:MGI:1924035]	MGI:1924035	2410124H12Rik	16	92478742	92497366	1
ENSMUSG00000026452	97.1233	134.449	59.7981	0.444765	-1.16888	1.4565e-06	0.000272122	0.00212244	0.0317774	ENSMUSG00000026452	synaptotagmin II [Source:MGI Symbol;Acc:MGI:99666]	MGI:99666	Syt2	1	134646677	134762593	1
ENSMUSG00000032009	551.063	723.027	379.1	0.524324	-0.931469	1.47807e-06	0.000274166	0.0247884	0.0160138	ENSMUSG00000032009	sestrin 3 [Source:MGI Symbol;Acc:MGI:1922997]	MGI:1922997	Sesn3	9	14276301	14326138	1
ENSMUSG00000036422	1404.65	1740.95	1068.35	0.61366	-0.704488	1.51276e-06	0.000278597	0.0109236	0.0139313	ENSMUSG00000036422	protocadherin 8 [Source:MGI Symbol;Acc:MGI:1306800]	MGI:1306800	Pcdh8	14	79766775	79771312	-1
ENSMUSG00000064179	44.5922	20.8414	68.343	3.2792	1.71334	1.61656e-06	0.000295602	0.0514088	0.0626252	ENSMUSG00000064179	troponin T1, skeletal, slow [Source:MGI Symbol;Acc:MGI:1333868]	MGI:1333868	Tnnt1	7	4504570	4516382	-1
ENSMUSG00000071984	616.725	308.189	925.261	3.00225	1.58605	1.64618e-06	0.000298898	0.0691902	0.0161157	ENSMUSG00000071984	fibronectin type III domain containing 1 [Source:MGI Symbol;Acc:MGI:1915905]	MGI:1915905	Fndc1	17	7738569	7827302	-1
ENSMUSG00000015882	892.555	1108.72	676.39	0.610063	-0.71297	1.66818e-06	0.000300774	0.00336179	0.0147012	ENSMUSG00000015882	ligand dependent nuclear receptor corepressor-like [Source:MGI Symbol;Acc:MGI:2651932]	MGI:2651932	Lcorl	5	45697181	45857615	-1	NR_027993
ENSMUSG00000027327	1439	1106.62	1771.38	1.60071	0.678716	1.72684e-06	0.000309189	0.00501555	0.0139607	ENSMUSG00000027327	RIKEN cDNA 1700037H04 gene [Source:MGI Symbol;Acc:MGI:1914576]	MGI:1914576	1700037H04Rik	2	131146324	131160081	-1
ENSMUSG00000042359	1185.67	1466.59	904.739	0.616899	-0.696895	1.99142e-06	0.000354102	0.00172677	0.0141362	ENSMUSG00000042359	oxysterol binding protein-like 6 [Source:MGI Symbol;Acc:MGI:2139014]	MGI:2139014	Osbpl6	2	76406508	76600647	1
ENSMUSG00000042046	1424.27	962.659	1885.88	1.95903	0.970143	2.06998e-06	0.00036555	0.0281812	0.0140315	ENSMUSG00000042046	dual serine/threonine and tyrosine protein kinase [Source:MGI Symbol;Acc:MGI:1925064]	MGI:1925064	Dstyk	1	132417555	132466958	1
ENSMUSG00000028019	224.651	294.403	154.898	0.526143	-0.926473	2.131e-06	0.000371241	0.018061	0.0217261	ENSMUSG00000028019	platelet-derived growth factor, C polypeptide [Source:MGI Symbol;Acc:MGI:1859631]	MGI:1859631	Pdgfc	3	81036416	81214040	1
ENSMUSG00000046844	2220.4	2936.83	1503.97	0.512105	-0.965487	2.13061e-06	0.000371241	0.0295557	0.0132708	ENSMUSG00000046844	vesicle amine transport protein 1 homolog-like (T. californica) [Source:MGI Symbol;Acc:MGI:2142534]	MGI:2142534	Vat1l	8	114205612	114374071	1
ENSMUSG00000005125	313.729	399.414	228.043	0.570944	-0.80858	2.4637e-06	0.000423478	0.0109837	0.0185886	ENSMUSG00000005125	N-myc downstream regulated gene 1 [Source:MGI Symbol;Acc:MGI:1341799]	MGI:1341799	Ndrg1	15	66929321	66969640	-1
ENSMUSG00000029602	848.986	533.046	1164.93	2.18541	1.12791	2.4554e-06	0.000423478	0.0367577	0.0149708	ENSMUSG00000029602	RAS protein activator like 1 (GAP1 like) [Source:MGI Symbol;Acc:MGI:1330842]	MGI:1330842	Rasal1	5	120648812	120679597	1
ENSMUSG00000005583	2880.65	2121.62	3639.69	1.71552	0.77865	2.55411e-06	0.00043611	0.0180225	0.0132754	ENSMUSG00000005583	myocyte enhancer factor 2C [Source:MGI Symbol;Acc:MGI:99458]	MGI:99458	Mef2c	13	83504034	83667080	1
ENSMUSG00000025810	706.686	932.477	480.895	0.515718	-0.955346	2.57563e-06	0.000436891	0.0272793	0.0151941	ENSMUSG00000025810	neuropilin 1 [Source:MGI Symbol;Acc:MGI:106206]	MGI:106206	Nrp1	8	128359073	128505462	1
ENSMUSG00000028909	1093.46	805.674	1381.25	1.7144	0.777707	2.62189e-06	0.000441831	0.0188374	0.0144383	ENSMUSG00000028909	protein tyrosine phosphatase, receptor type, U [Source:MGI Symbol;Acc:MGI:1321151]	MGI:1321151	Ptpru	4	131768457	131838288	-1
ENSMUSG00000048497	480.745	355.186	606.304	1.707	0.771465	2.68492e-06	0.000449516	0.00176331	0.0169545	ENSMUSG00000048497	membrane magnesium transporter 2 [Source:MGI Symbol;Acc:MGI:2448491]	MGI:2448491	Mmgt2	11	62648664	62666354	1
ENSMUSG00000038393	945.877	1233.03	658.729	0.534238	-0.904446	2.7156e-06	0.000451718	0.0243273	0.0146917	ENSMUSG00000038393	thioredoxin interacting protein [Source:MGI Symbol;Acc:MGI:1889549]	MGI:1889549	Txnip	3	96557957	96561883	1
ENSMUSG00000028337	965.84	729.936	1201.74	1.64637	0.719287	2.79778e-06	0.000462406	0.00625624	0.0146128	ENSMUSG00000028337	coronin, actin binding protein 2A [Source:MGI Symbol;Acc:MGI:1345966]	MGI:1345966	Coro2a	4	46536937	46602202	-1
ENSMUSG00000042532	1615.86	1189.54	2042.18	1.71677	0.779701	3.11184e-06	0.000508712	0.0179259	0.0138369	ENSMUSG00000042532	golgi autoantigen, golgin subfamily a, 7B [Source:MGI Symbol;Acc:MGI:1918396]	MGI:1918396	Golga7b	19	42247574	42270348	1
ENSMUSG00000058152	316.078	226.942	405.213	1.78554	0.836357	3.11742e-06	0.000508712	0.018969	0.0192061	ENSMUSG00000058152	chondroitin sulfate synthase 3 [Source:MGI Symbol;Acc:MGI:1926173]	MGI:1926173	Chsy3	18	59175401	59410446	1
ENSMUSG00000036766	6297.15	7943.29	4651.02	0.585529	-0.772187	3.27883e-06	0.000528363	0.0195567	0.012798	ENSMUSG00000036766	delta/notch-like EGF-related receptor [Source:MGI Symbol;Acc:MGI:2152889]	MGI:2152889	Dner	1	84369839	84696221	-1
ENSMUSG00000042353	15.3482	2.81306	27.8834	9.91211	3.30919	3.26742e-06	0.000528363	0.171244	0.164806	ENSMUSG00000042353	Fras1 related extracellular matrix protein 3 [Source:MGI Symbol;Acc:MGI:2685641]	MGI:2685641	Frem3	8	80611080	80695356	1
ENSMUSG00000086745	41.5477	62.6026	20.4929	0.327349	-1.6111	3.56751e-06	0.000571311	0.0234074	0.0571536	ENSMUSG00000086745	tetraspanin 2, opposite strand [Source:MGI Symbol;Acc:MGI:1925741]	MGI:1925741	Tspan2os	3	102720231	102735417	-1	NR_040588
ENSMUSG00000028532	966.455	1220.28	712.63	0.583989	-0.775988	3.7219e-06	0.000592356	0.018112	0.014405	ENSMUSG00000028532	cache domain containing 1 [Source:MGI Symbol;Acc:MGI:2444177]	MGI:2444177	Cachd1	4	100776675	101029220	1
ENSMUSG00000027111	779.722	966.504	592.939	0.613488	-0.704892	4.0014e-06	0.000632933	0.0049544	0.0150722	ENSMUSG00000027111	integrin alpha 6 [Source:MGI Symbol;Acc:MGI:96605]	MGI:96605	Itga6	2	71745616	71858416	1
ENSMUSG00000021108	635.741	448.616	822.867	1.83423	0.875176	4.33876e-06	0.000677977	0.0230678	0.0158651	ENSMUSG00000021108	protein kinase C, eta [Source:MGI Symbol;Acc:MGI:97600]	MGI:97600	Prkch	12	73584797	73778185	1
ENSMUSG00000029123	3051.13	2371.49	3730.76	1.57317	0.653674	4.33043e-06	0.000677977	0.00468338	0.013187	ENSMUSG00000029123	serine/threonine kinase 32B [Source:MGI Symbol;Acc:MGI:1927552]	MGI:1927552	Stk32b	5	37446825	37717171	-1
ENSMUSG00000028093	442.529	584.971	300.086	0.512993	-0.962988	4.45205e-06	0.000691488	0.0279761	0.0165891	ENSMUSG00000028093	acid phosphatase 6, lysophosphatidic [Source:MGI Symbol;Acc:MGI:1931010]	MGI:1931010	Acp6	3	97158777	97177299	1
ENSMUSG00000029333	3385.95	2479.84	4292.07	1.73079	0.791427	4.69192e-06	0.000724381	0.0202332	0.0131116	ENSMUSG00000029333	RasGEF domain family, member 1B [Source:MGI Symbol;Acc:MGI:2443755]	MGI:2443755	Rasgef1b	5	99217426	99252927	-1
ENSMUSG00000039103	1263.62	583.226	1944.01	3.3332	1.73691	5.13472e-06	0.000788027	0.091777	0.0142699	ENSMUSG00000039103	nexilin [Source:MGI Symbol;Acc:MGI:1916060]	MGI:1916060	Nexn	3	152236982	152266350	-1
ENSMUSG00000031130	121.77	25.3982	218.143	8.58892	3.10248	5.30238e-06	0.000808943	0.254915	0.0333122	ENSMUSG00000031130	bombesin-like receptor 3 [Source:MGI Symbol;Acc:MGI:1100501]	MGI:1100501	Brs3	X	57043074	57048758	1
ENSMUSG00000029822	486.893	340.198	633.588	1.86241	0.897169	5.88608e-06	0.00089271	0.0236686	0.0167131	ENSMUSG00000029822	oxysterol binding protein-like 3 [Source:MGI Symbol;Acc:MGI:1918970]	MGI:1918970	Osbpl3	6	50293330	50456201	-1
ENSMUSG00000062393	1189.73	559.143	1820.32	3.25556	1.70291	5.96399e-06	0.000899237	0.0869169	0.0143181	ENSMUSG00000062393	diacylglycerol kinase kappa [Source:MGI Symbol;Acc:MGI:3580254]	MGI:3580254	Dgkk	X	6779306	6948363	1
ENSMUSG00000100600	282.248	357.035	207.461	0.581067	-0.783223	6.17411e-06	0.000925507	0.0107243	0.0190312	ENSMUSG00000100600	RIKEN cDNA A230077H06 gene [Source:MGI Symbol;Acc:MGI:2443592]	MGI:2443592	A230077H06Rik	7	40818476	40900937	-1	NR_040329
ENSMUSG00000046805	183.923	246.726	121.12	0.490908	-1.02648	6.24252e-06	0.000929669	0.0301071	0.0243668	ENSMUSG00000046805	macrophage expressed gene 1 [Source:MGI Symbol;Acc:MGI:1333743]	MGI:1333743	Mpeg1	19	12460779	12465284	1
ENSMUSG00000050640	712.155	537.9	886.41	1.64791	0.720638	6.274e-06	0.000929669	0.0133414	0.0155449	ENSMUSG00000050640	transmembrane protein 150C [Source:MGI Symbol;Acc:MGI:3041258]	MGI:3041258	Tmem150c	5	100077872	100159808	-1
ENSMUSG00000062098	826.47	1033.64	619.299	0.599144	-0.739026	6.42171e-06	0.000946119	0.0182472	0.0148277	ENSMUSG00000062098	BTB (POZ) domain containing 3 [Source:MGI Symbol;Acc:MGI:2385155]	MGI:2385155	Btbd3	2	138256565	138589292	1
ENSMUSG00000026748	165.765	216.727	114.803	0.529716	-0.916709	6.70711e-06	0.000982553	0.0121788	0.023885	ENSMUSG00000026748	plexin domain containing 2 [Source:MGI Symbol;Acc:MGI:1914698]	MGI:1914698	Plxdc2	2	16356304	16755839	1
ENSMUSG00000089809	230.912	133.052	328.771	2.47099	1.30509	7.28657e-06	0.00106141	0.0550287	0.0220137	ENSMUSG00000089809	RIKEN cDNA A930011G23 gene [Source:MGI Symbol;Acc:MGI:2442790]	MGI:2442790	A930011G23Rik	5	99297244	99729065	-1
ENSMUSG00000017057	231.102	148.265	313.939	2.11742	1.08231	7.68991e-06	0.00111387	0.0335537	0.0218369	ENSMUSG00000017057	interleukin 13 receptor, alpha 1 [Source:MGI Symbol;Acc:MGI:105052]	MGI:105052	Il13ra1	X	36112110	36171259	1
ENSMUSG00000031647	486.25	328.51	643.99	1.96033	0.9711	8.04816e-06	0.00115925	0.0297965	0.016979	ENSMUSG00000031647	microfibrillar-associated protein 3-like [Source:MGI Symbol;Acc:MGI:1918556]	MGI:1918556	Mfap3l	8	60632827	60676729	1
ENSMUSG00000029406	2484.58	1960.31	3008.85	1.53489	0.618135	9.4196e-06	0.0013418	0.01339	0.0133409	ENSMUSG00000029406	phosphatidylinositol transfer protein, membrane-associated 2 [Source:MGI Symbol;Acc:MGI:1336192]	MGI:1336192	Pitpnm2	5	124118690	124249760	-1
ENSMUSG00000080893	79.5064	3.42011	155.593	45.4934	5.50759	9.38722e-06	0.0013418	0.648377	0.0313777	ENSMUSG00000080893	predicted gene 15920 [Source:MGI Symbol;Acc:MGI:3801934]	MGI:3801934	Gm15920	5	130188395	130188796	1
ENSMUSG00000024754	2711.05	3431.76	1990.33	0.579973	-0.785942	9.70298e-06	0.00137457	0.0210703	0.0131927	ENSMUSG00000024754	transmembrane protein 2 [Source:MGI Symbol;Acc:MGI:1890373]	MGI:1890373	Tmem2	19	21778342	21858327	1
ENSMUSG00000022054	752.031	455.535	1048.53	2.30175	1.20273	9.82067e-06	0.00138364	0.0516111	0.0155907	ENSMUSG00000022054	neurofilament, medium polypeptide [Source:MGI Symbol;Acc:MGI:97314]	MGI:97314	Nefm	14	68082590	68124846	-1
ENSMUSG00000023964	35.0615	65.8652	4.25783	0.0646446	-3.95133	1.0141e-05	0.001421	0.380335	0.0526413	ENSMUSG00000023964	calcitonin receptor [Source:MGI Symbol;Acc:MGI:101950]	MGI:101950	Calcr	6	3685677	3764713	-1
ENSMUSG00000057060	538.029	406.023	670.034	1.65024	0.722674	1.02573e-05	0.00142954	0.0139036	0.0163806	ENSMUSG00000057060	solute carrier family 35, member F3 [Source:MGI Symbol;Acc:MGI:2444426]	MGI:2444426	Slc35f3	8	126298558	126395482	1
ENSMUSG00000036061	997.781	1220.03	775.528	0.635661	-0.653671	1.091e-05	0.00150896	0.0143382	0.0144729	ENSMUSG00000036061	single-strand selective monofunctional uracil DNA glycosylase [Source:MGI Symbol;Acc:MGI:1918976]	MGI:1918976	Smug1	15	103153307	103158002	-1
ENSMUSG00000095407	107.099	69.0689	145.13	2.10123	1.07124	1.09442e-05	0.00150896	0.000893306	0.0324561	ENSMUSG00000095407	transmembrane protein 200C [Source:MGI Symbol;Acc:MGI:3646281]	MGI:3646281	Tmem200c	17	68837136	68843138	1
ENSMUSG00000018927	16.7726	28.8981	4.64721	0.160814	-2.63654	1.10197e-05	0.00151128	0.0155718	0.140037	ENSMUSG00000018927	chemokine (C-C motif) ligand 6 [Source:MGI Symbol;Acc:MGI:98263]	MGI:98263	Ccl6	11	83587882	83593087	-1
ENSMUSG00000068015	851.394	647.776	1055.01	1.62867	0.703693	1.14648e-05	0.00155577	0.0165138	0.0149214	ENSMUSG00000068015	leucine-rich repeats and calponin homology (CH) domain containing 1 [Source:MGI Symbol;Acc:MGI:2443390]	MGI:2443390	Lrch1	14	74754674	74947877	-1
ENSMUSG00000075359	6.99411	13.9882	0	0	-Inf	1.14087e-05	0.00155577	0.370136	0.448225	ENSMUSG00000075359	predicted gene, 20775 [Source:MGI Symbol;Acc:MGI:5434131]	MGI:5434131	Gm20775	Y	10641257	10643107	-1
ENSMUSG00000036019	1057.59	1297.47	817.701	0.630228	-0.666055	1.25055e-05	0.00168812	0.0148851	0.0143446	ENSMUSG00000036019	transmembrane and tetratricopeptide repeat containing 2 [Source:MGI Symbol;Acc:MGI:1914057]	MGI:1914057	Tmtc2	10	105187663	105574451	-1
ENSMUSG00000107350	26.4339	5.03299	47.8347	9.50424	3.24857	1.35329e-05	0.00181728	0.248184	0.1051	ENSMUSG00000107350				5	91051871	91074773	-1
ENSMUSG00000038608	683.779	844.795	522.763	0.618804	-0.692445	1.44753e-05	0.00193377	0.0168192	0.0151646	ENSMUSG00000038608	dedicator of cytokinesis 10 [Source:MGI Symbol;Acc:MGI:2146320]	MGI:2146320	Dock10	1	80501073	80758527	-1
ENSMUSG00000000901	1421.03	1116.26	1725.8	1.54606	0.628597	1.52061e-05	0.00202092	0.0142794	0.013932	ENSMUSG00000000901	matrix metallopeptidase 11 [Source:MGI Symbol;Acc:MGI:97008]	MGI:97008	Mmp11	10	75923222	75932502	-1
ENSMUSG00000059146	2005.78	1563.98	2447.58	1.56497	0.646138	1.6132e-05	0.00213298	0.0153763	0.0135031	ENSMUSG00000059146	neurotrophic tyrosine kinase, receptor, type 3 [Source:MGI Symbol;Acc:MGI:97385]	MGI:97385	Ntrk3	7	78192362	78578408	-1
ENSMUSG00000030306	883.634	563.588	1203.68	2.13574	1.09474	1.63909e-05	0.00215615	0.0405188	0.0149369	ENSMUSG00000030306	transmembrane and tetratricopeptide repeat containing 1 [Source:MGI Symbol;Acc:MGI:3039590]	MGI:3039590	Tmtc1	6	148232430	148444389	-1
ENSMUSG00000086328	682.869	836.668	529.07	0.632353	-0.661198	1.85824e-05	0.00243203	0.012633	0.0151898	ENSMUSG00000086328	RIKEN cDNA 2700033N17 gene [Source:MGI Symbol;Acc:MGI:1919853]	MGI:1919853	2700033N17Rik	2	116066218	116067444	-1
ENSMUSG00000032511	171.914	119.232	224.597	1.8837	0.913567	1.9186e-05	0.00249835	0.0255049	0.0254233	ENSMUSG00000032511	sodium channel, voltage-gated, type V, alpha [Source:MGI Symbol;Acc:MGI:98251]	MGI:98251	Scn5a	9	119483408	119579016	-1
ENSMUSG00000020627	8297.94	9907.16	6688.72	0.67514	-0.566742	2.02657e-05	0.00262568	0.00345285	0.0127122	ENSMUSG00000020627	kelch-like 29 [Source:MGI Symbol;Acc:MGI:2683857]	MGI:2683857	Klhl29	12	5077472	5375682	-1
ENSMUSG00000016382	561.823	693.862	429.784	0.619409	-0.691036	2.06948e-05	0.00266787	0.00574337	0.0160108	ENSMUSG00000016382	plastin 3 (T-isoform) [Source:MGI Symbol;Acc:MGI:104807]	MGI:104807	Pls3	X	75785654	75875182	-1
ENSMUSG00000092463	92.6718	58.3074	127.036	2.17873	1.12349	2.08853e-05	0.00267904	0.0260661	0.0372327	ENSMUSG00000092463	predicted gene 20489 [Source:MGI Symbol;Acc:MGI:5141954]	MGI:5141954	Gm20489	X	101261405	101269023	-1
ENSMUSG00000032649	108.939	67.7854	150.093	2.21423	1.1468	2.13785e-05	0.00272872	0.0446361	0.0341647	ENSMUSG00000032649	collagen beta(1-O)galactosyltransferase 2 [Source:MGI Symbol;Acc:MGI:2138232]	MGI:2138232	Colgalt2	1	152399830	152510695	1
ENSMUSG00000041014	240.92	337.381	144.46	0.428179	-1.22371	2.15566e-05	0.0027379	0.0534832	0.0204452	ENSMUSG00000041014	neuregulin 3 [Source:MGI Symbol;Acc:MGI:1097165]	MGI:1097165	Nrg3	14	38368952	39473088	-1
ENSMUSG00000006782	957.372	1164.45	750.289	0.644327	-0.634135	2.2005e-05	0.00278115	0.00305076	0.01456	ENSMUSG00000006782	2',3'-cyclic nucleotide 3' phosphodiesterase [Source:MGI Symbol;Acc:MGI:88437]	MGI:88437	Cnp	11	100574904	100591729	1
ENSMUSG00000038296	1329.27	814.325	1844.22	2.26472	1.17933	2.267e-05	0.00285122	0.0515072	0.0140787	ENSMUSG00000038296	UDP-N-acetyl-alpha-D-galactosamine:polypeptide N-acetylgalactosaminyltransferase 18 [Source:MGI Symbol;Acc:MGI:2446239]	MGI:2446239	Galnt18	7	111471661	111779977	-1
ENSMUSG00000029757	835.834	1181.76	489.91	0.414561	-1.27034	2.39043e-05	0.00299187	0.0637169	0.0147833	ENSMUSG00000029757	dynein cytoplasmic 1 intermediate chain 1 [Source:MGI Symbol;Acc:MGI:107743]	MGI:107743	Dync1i1	6	5725639	6028039	1
ENSMUSG00000028434	340.085	254.619	425.552	1.67133	0.740997	2.43881e-05	0.00303767	0.0108317	0.0185239	ENSMUSG00000028434	erythrocyte protein band 4.1 like 4b [Source:MGI Symbol;Acc:MGI:1859149]	MGI:1859149	Epb4.1l4b	4	56991972	57143437	-1
ENSMUSG00000037735	889.247	1074.78	703.716	0.654755	-0.610973	2.52468e-05	0.00312951	0.00860622	0.0145845	ENSMUSG00000037735	RIKEN cDNA 2810032G03 gene [Source:MGI Symbol;Acc:MGI:1919919]	MGI:1919919	2810032G03Rik	12	5375870	5416631	1
ENSMUSG00000020846	213.23	155.124	271.336	1.74916	0.806662	2.69355e-05	0.00332286	0.00774753	0.0217266	ENSMUSG00000020846	family with sequence similarity 101, member B [Source:MGI Symbol;Acc:MGI:1923816]	MGI:1923816	Fam101b	11	76019194	76027782	-1
ENSMUSG00000032327	473.414	359.165	587.664	1.6362	0.710345	2.71641e-05	0.00333511	0.00818086	0.016866	ENSMUSG00000032327	stimulated by retinoic acid gene 6 [Source:MGI Symbol;Acc:MGI:107742]	MGI:107742	Stra6	9	58063788	58153996	1
ENSMUSG00000010651	32.4713	11.8361	53.1064	4.48681	2.16569	2.99684e-05	0.00366197	0.136597	0.072885	ENSMUSG00000010651	acetyl-Coenzyme A acyltransferase 1B [Source:MGI Symbol;Acc:MGI:3605455]	MGI:3605455	Acaa1b	9	119148023	119157093	-1
ENSMUSG00000070047	2781.03	1868.41	3693.64	1.97689	0.98323	3.01105e-05	0.00366197	0.0406073	0.0132706	ENSMUSG00000070047	FAT tumor suppressor homolog 1 (Drosophila) [Source:MGI Symbol;Acc:MGI:109168]	MGI:109168	Fat1	8	44935447	45052257	1
ENSMUSG00000020427	669.976	520.278	819.673	1.57545	0.655766	3.07746e-05	0.00372517	0.00569618	0.0158224	ENSMUSG00000020427	insulin-like growth factor binding protein 3 [Source:MGI Symbol;Acc:MGI:96438]	MGI:96438	Igfbp3	11	7206086	7213923	-1
ENSMUSG00000031304	91.34	58.0357	124.644	2.14772	1.10281	3.16103e-05	0.00380844	0.0240776	0.0375648	ENSMUSG00000031304	interleukin 2 receptor, gamma chain [Source:MGI Symbol;Acc:MGI:96551]	MGI:96551	Il2rg	X	101264378	101268255	-1
ENSMUSG00000026335	2921.41	3504.91	2337.92	0.667042	-0.584151	3.20187e-05	0.00383971	0.00272657	0.0131168	ENSMUSG00000026335	peptidylglycine alpha-amidating monooxygenase [Source:MGI Symbol;Acc:MGI:97475]	MGI:97475	Pam	1	97795114	98095646	-1
ENSMUSG00000034751	658.909	801.006	516.811	0.645203	-0.632175	3.71577e-05	0.00441542	0.00497649	0.0154921	ENSMUSG00000034751	microtubule associated serine/threonine kinase family member 4 [Source:MGI Symbol;Acc:MGI:1918885]	MGI:1918885	Mast4	13	102732486	103334497	-1
ENSMUSG00000039579	715.198	920.134	510.261	0.55455	-0.850609	3.7162e-05	0.00441542	0.028386	0.0152825	ENSMUSG00000039579	glutamate receptor ionotropic, NMDA3A [Source:MGI Symbol;Acc:MGI:1933206]	MGI:1933206	Grin3a	4	49661611	49845744	-1
ENSMUSG00000041046	336.049	246.54	425.557	1.72612	0.787533	3.7697e-05	0.00445845	0.0202493	0.0188291	ENSMUSG00000041046	receptor (calcitonin) activity modifying protein 3 [Source:MGI Symbol;Acc:MGI:1860292]	MGI:1860292	Ramp3	11	6658521	6677475	1
ENSMUSG00000028893	124.71	163.917	85.5038	0.52163	-0.938901	3.84003e-05	0.00452089	0.0237803	0.0291192	ENSMUSG00000028893	sestrin 2 [Source:MGI Symbol;Acc:MGI:2651874]	MGI:2651874	Sesn2	4	132492032	132510501	-1
ENSMUSG00000052942	47.9322	26.8229	69.0414	2.57397	1.36399	3.90978e-05	0.00458209	0.0349385	0.0509914	ENSMUSG00000052942	GLIS family zinc finger 3 [Source:MGI Symbol;Acc:MGI:2444289]	MGI:2444289	Glis3	19	28258851	28680077	-1
ENSMUSG00000021990	1239.14	773.976	1704.31	2.20201	1.13882	4.13779e-05	0.00482736	0.0549818	0.0141764	ENSMUSG00000021990	spermatogenesis associated 13 [Source:MGI Symbol;Acc:MGI:104838]	MGI:104838	Spata13	14	60634001	60764556	1
ENSMUSG00000097129	43.8941	22.6232	65.165	2.88045	1.52629	4.15874e-05	0.00482994	0.0501113	0.0606493	ENSMUSG00000097129	RIKEN cDNA 4930507D05 gene [Source:MGI Symbol;Acc:MGI:1921956]	MGI:1921956	4930507D05Rik	10	62449489	62451322	1
ENSMUSG00000047094	15.6561	25.9268	5.38539	0.207715	-2.26732	4.20845e-05	0.00486576	-0.0403059	0.121398	ENSMUSG00000047094	orofacial cleft 1 candidate 1 [Source:MGI Symbol;Acc:MGI:2658851]	MGI:2658851	Ofcc1	13	40001882	40288011	-1
ENSMUSG00000054640	800.947	972.599	629.294	0.647023	-0.628111	4.32617e-05	0.00497953	0.016425	0.0150134	ENSMUSG00000054640	solute carrier family 8 (sodium/calcium exchanger), member 1 [Source:MGI Symbol;Acc:MGI:107956]	MGI:107956	Slc8a1	17	81388691	81649607	-1
ENSMUSG00000020023	731.746	912.024	551.469	0.604665	-0.725793	4.35086e-05	0.0049857	0.0218517	0.0151944	ENSMUSG00000020023	transmembrane and coiled coil domains 3 [Source:MGI Symbol;Acc:MGI:2442900]	MGI:2442900	Tmcc3	10	94311949	94590956	1
ENSMUSG00000046417	594.115	465.359	722.872	1.55336	0.635395	4.41633e-05	0.00503833	0.00445843	0.0159905	ENSMUSG00000046417	leucine rich repeat containing 75A [Source:MGI Symbol;Acc:MGI:2682293]	MGI:2682293	Lrrc75a	11	62604884	62648523	-1
ENSMUSG00000005553	73.9103	45.1222	102.698	2.27601	1.18651	4.5032e-05	0.0051148	0.0308588	0.0405457	ENSMUSG00000005553	ATPase, H+/K+ exchanging, gastric, alpha polypeptide [Source:MGI Symbol;Acc:MGI:88113]	MGI:88113	Atp4a	7	30712209	30725535	1
ENSMUSG00000028758	1093.12	864.578	1321.66	1.52868	0.612283	4.76952e-05	0.00539353	0.0115629	0.0143405	ENSMUSG00000028758	kinesin family member 17 [Source:MGI Symbol;Acc:MGI:1098229]	MGI:1098229	Kif17	4	138250435	138301967	1
ENSMUSG00000015852	280.304	380.798	179.81	0.472193	-1.08255	4.87326e-05	0.00546292	0.0444623	0.0202226	ENSMUSG00000015852	Fc receptor-like S, scavenger receptor [Source:MGI Symbol;Acc:MGI:1933397]	MGI:1933397	Fcrls	3	87250758	87263738	-1
ENSMUSG00000043687	616.103	465.449	766.757	1.64735	0.720147	4.85427e-05	0.00546292	0.0191287	0.0159898	ENSMUSG00000043687	RIKEN cDNA 1190005I06 gene [Source:MGI Symbol;Acc:MGI:1916168]	MGI:1916168	1190005I06Rik	8	120608602	120647632	-1
ENSMUSG00000045994	9357.94	11211.4	7504.43	0.669355	-0.579157	4.94048e-05	0.0055143	0.015365	0.0126812	ENSMUSG00000045994	beta-1,3-glucuronyltransferase 1 (glucuronosyltransferase P) [Source:MGI Symbol;Acc:MGI:1924148]	MGI:1924148	B3gat1	9	26733728	26763101	1
ENSMUSG00000096934	12.34	2.74906	21.9309	7.97761	2.99596	5.18641e-05	0.00576385	0.0235394	0.19822	ENSMUSG00000096934	predicted gene, 26658 [Source:MGI Symbol;Acc:MGI:5477152]	MGI:5477152	Gm26658	18	31440318	31449099	1
ENSMUSG00000025969	482.947	734.098	231.797	0.315758	-1.66311	5.23188e-05	0.00578942	0.113929	0.0163752	ENSMUSG00000025969	neuropilin 2 [Source:MGI Symbol;Acc:MGI:1100492]	MGI:1100492	Nrp2	1	62703285	62818695	1
ENSMUSG00000052374	774.782	515.491	1034.07	2.00599	1.00432	5.28455e-05	0.00582271	0.0395458	0.0150885	ENSMUSG00000052374	actinin alpha 2 [Source:MGI Symbol;Acc:MGI:109192]	MGI:109192	Actn2	13	12269426	12340760	-1
ENSMUSG00000045725	60.5815	83.9962	37.1668	0.442482	-1.17631	5.39579e-05	0.00591999	0.0210585	0.0424662	ENSMUSG00000045725	proline rich 15 [Source:MGI Symbol;Acc:MGI:1925254]	MGI:1925254	Prr15	6	54327012	54330200	1
ENSMUSG00000032017	898.21	1074.86	721.56	0.671306	-0.574957	5.74938e-05	0.0062812	0.0125665	0.0145579	ENSMUSG00000032017	glutamate receptor, ionotropic, kainate 4 [Source:MGI Symbol;Acc:MGI:95817]	MGI:95817	Grik4	9	42518135	42944493	-1
ENSMUSG00000038421	6.80244	12.4192	1.18573	0.0954762	-3.38871	5.88412e-05	0.00637438	0.119745	0.189615	ENSMUSG00000038421	Fc receptor-like A [Source:MGI Symbol;Acc:MGI:2138647]	MGI:2138647	Fcrla	1	170917576	170927583	-1
ENSMUSG00000105218	244.137	180.841	307.433	1.70002	0.765554	5.87735e-05	0.00637438	0.0148525	0.0206901	ENSMUSG00000105218				5	99730854	99753973	-1
ENSMUSG00000051111	1637.75	2064.76	1210.73	0.586378	-0.770097	6.03426e-05	0.00650968	0.0261338	0.0136123	ENSMUSG00000051111	synaptic vesicle glycoprotein 2c [Source:MGI Symbol;Acc:MGI:1922459]	MGI:1922459	Sv2c	13	95954594	96132577	-1
ENSMUSG00000074513	626.806	761.135	492.478	0.647031	-0.628093	6.06075e-05	0.00651101	0.00288643	0.0155776	ENSMUSG00000074513	ADP-ribosylation factor interacting protein 1 [Source:MGI Symbol;Acc:MGI:1277120]	MGI:1277120	Arfip1	3	84496093	84582625	-1
ENSMUSG00000016239	235.815	377.146	94.4827	0.25052	-1.997	6.22259e-05	0.00665714	0.153761	0.0203239	ENSMUSG00000016239	LON peptidase N-terminal domain and ring finger 3 [Source:MGI Symbol;Acc:MGI:1921615]	MGI:1921615	Lonrf3	X	36328353	36362341	1
ENSMUSG00000009772	426.228	265.628	586.828	2.20921	1.14353	6.32268e-05	0.00673626	0.056716	0.0176294	ENSMUSG00000009772	NUAK family, SNF1-like kinase, 2 [Source:MGI Symbol;Acc:MGI:1921387]	MGI:1921387	Nuak2	1	132316126	132333488	1
ENSMUSG00000045349	969.884	754.608	1185.16	1.57056	0.651281	6.46626e-05	0.00686088	0.0169913	0.0145806	ENSMUSG00000045349	SH2 domain containing 5 [Source:MGI Symbol;Acc:MGI:2446215]	MGI:2446215	Sh2d5	4	138250403	138261332	1
ENSMUSG00000051375	4526.75	5522.46	3531.03	0.639395	-0.645221	6.49829e-05	0.00686662	0.0181586	0.0129099	ENSMUSG00000051375	protocadherin 1 [Source:MGI Symbol;Acc:MGI:104692]	MGI:104692	Pcdh1	18	38185914	38212053	-1
ENSMUSG00000074785	3023.7	3592.25	2455.14	0.683454	-0.549084	6.54258e-05	0.0068852	0.0130622	0.0130999	ENSMUSG00000074785	plexin C1 [Source:MGI Symbol;Acc:MGI:1890127]	MGI:1890127	Plxnc1	10	94790866	94944578	-1
ENSMUSG00000093662	9.9145	17.4767	2.35232	0.134598	-2.89327	6.64486e-05	0.00696441	0.183977	0.167236	ENSMUSG00000093662	predicted gene 20649 [Source:MGI Symbol;Acc:MGI:5313096]	MGI:5313096	Gm20649	9	74848463	74891476	1
ENSMUSG00000022508	100.616	133.65	67.5813	0.505659	-0.983764	6.69084e-05	0.0069842	0.0126571	0.0328846	ENSMUSG00000022508	B cell leukemia/lymphoma 6 [Source:MGI Symbol;Acc:MGI:107187]	MGI:107187	Bcl6	16	23965052	23988852	-1
ENSMUSG00000015484	49.2219	12.093	86.3509	7.14059	2.83604	6.87155e-05	0.00712278	0.278164	0.0592424	ENSMUSG00000015484	family with sequence similarity 163, member A [Source:MGI Symbol;Acc:MGI:3618859]	MGI:3618859	Fam163a	1	156075966	156205026	-1
ENSMUSG00000026514	796.008	1020.06	571.959	0.560713	-0.834665	6.87884e-05	0.00712278	0.0321503	0.0148601	ENSMUSG00000026514	cornichon homolog 3 (Drosophila) [Source:MGI Symbol;Acc:MGI:1920228]	MGI:1920228	Cnih3	1	181352628	181460641	1
ENSMUSG00000021895	566.779	381.717	751.84	1.96963	0.977921	6.95962e-05	0.00717759	0.0370886	0.0163252	ENSMUSG00000021895	Rho guanine nucleotide exchange factor (GEF) 3 [Source:MGI Symbol;Acc:MGI:1918954]	MGI:1918954	Arhgef3	14	27238039	27403904	1
ENSMUSG00000024261	4802.43	1772.83	7832.03	4.41782	2.14334	7.19793e-05	0.00739379	0.183808	0.0129667	ENSMUSG00000024261	synaptotagmin IV [Source:MGI Symbol;Acc:MGI:101759]	MGI:101759	Syt4	18	31437808	31447415	-1
ENSMUSG00000029999	5993.37	4270.44	7716.29	1.80691	0.853523	7.23009e-05	0.00739736	0.0302979	0.0128313	ENSMUSG00000029999	transforming growth factor alpha [Source:MGI Symbol;Acc:MGI:98724]	MGI:98724	Tgfa	6	86195251	86275639	1
ENSMUSG00000022949	130.792	74.2107	187.373	2.52488	1.33622	7.36642e-05	0.00750705	0.0701607	0.0286445	ENSMUSG00000022949	chloride intracellular channel 6 [Source:MGI Symbol;Acc:MGI:2146607]	MGI:2146607	Clic6	16	92485736	92541243	1
ENSMUSG00000033083	285.99	356.637	215.342	0.603811	-0.72783	7.45467e-05	0.00756708	0.0136075	0.019184	ENSMUSG00000033083	TBC1 domain family, member 4 [Source:MGI Symbol;Acc:MGI:2429660]	MGI:2429660	Tbc1d4	14	101442360	101609191	-1
ENSMUSG00000071234	929.006	730.141	1127.87	1.54473	0.627355	7.50299e-05	0.00758144	0.0153069	0.0148466	ENSMUSG00000071234	synapse differentiation inducing 1 like [Source:MGI Symbol;Acc:MGI:2685107]	MGI:2685107	Syndig1l	12	84677278	84698807	-1
ENSMUSG00000097452	83.0183	110.937	55.0997	0.496676	-1.00962	7.52763e-05	0.00758144	0.00188081	0.0334465	ENSMUSG00000097452	predicted gene 2824 [Source:MGI Symbol;Acc:MGI:3780995]	MGI:3780995	Gm2824	15	24981620	25027358	-1
ENSMUSG00000030022	374.144	551.518	196.769	0.356778	-1.4869	7.65467e-05	0.00764962	0.0980279	0.0174634	ENSMUSG00000030022	a disintegrin-like and metallopeptidase (reprolysin type) with thrombospondin type 1 motif, 9 [Source:MGI Symbol;Acc:MGI:1916320]	MGI:1916320	Adamts9	6	92772699	92943492	-1
ENSMUSG00000050549	381.441	272.068	490.813	1.80401	0.851205	7.64209e-05	0.00764962	0.0287426	0.0181208	ENSMUSG00000050549	RIKEN cDNA 5730508B09 gene [Source:MGI Symbol;Acc:MGI:1917867]	MGI:1917867	5730508B09Rik	3	127869058	127896324	-1
ENSMUSG00000050164	137.018	182.38	91.6559	0.502553	-0.992651	7.71706e-05	0.0076822	0.0398319	0.0263923	ENSMUSG00000050164	melanin-concentrating hormone receptor 1 [Source:MGI Symbol;Acc:MGI:2180756]	MGI:2180756	Mchr1	15	81235499	81238963	1
ENSMUSG00000021483	835.561	658.89	1012.23	1.53627	0.619429	8.09519e-05	0.00802762	0.0109277	0.0150009	ENSMUSG00000021483	cyclin-dependent kinase 20 [Source:MGI Symbol;Acc:MGI:2145349]	MGI:2145349	Cdk20	13	64432553	64439720	1
ENSMUSG00000022494	624.177	792.545	455.809	0.575121	-0.798063	8.20811e-05	0.00810842	0.027698	0.0154105	ENSMUSG00000022494	shisa family member 9 [Source:MGI Symbol;Acc:MGI:1919805]	MGI:1919805	Shisa9	16	11984113	12270902	1
ENSMUSG00000045658	2249.26	2780.18	1718.34	0.618067	-0.694165	8.5306e-05	0.00839483	0.0233081	0.0133315	ENSMUSG00000045658	phosphotyrosine interaction domain containing 1 [Source:MGI Symbol;Acc:MGI:2138391]	MGI:2138391	Pid1	1	84036296	84364180	-1
ENSMUSG00000018427	459.386	557.405	361.367	0.648302	-0.625262	8.97898e-05	0.00877568	0.0100678	0.0167584	ENSMUSG00000018427	yippee-like 2 (Drosophila) [Source:MGI Symbol;Acc:MGI:1925114]	MGI:1925114	Ypel2	11	86936425	86993707	-1
ENSMUSG00000040972	861.402	1068.02	654.78	0.613077	-0.705861	8.98569e-05	0.00877568	0.020953	0.0147404	ENSMUSG00000040972	immunoglobulin superfamily, member 21 [Source:MGI Symbol;Acc:MGI:2681842]	MGI:2681842	Igsf21	4	140026846	140246784	-1
ENSMUSG00000047735	40.7361	58.2989	23.1734	0.397493	-1.331	9.09536e-05	0.00884927	0.0605245	0.0577888	ENSMUSG00000047735	sterile alpha motif domain containing 9-like [Source:MGI Symbol;Acc:MGI:1343184]	MGI:1343184	Samd9l	6	3372257	3399572	-1
ENSMUSG00000050824	47.6224	26.9115	68.3333	2.53919	1.34437	9.46625e-05	0.00914114	-0.00873324	0.0562813	ENSMUSG00000050824	somatostatin receptor 5 [Source:MGI Symbol;Acc:MGI:894282]	MGI:894282	Sstr5	17	25489875	25497288	-1
ENSMUSG00000057531	2569.52	2084.78	3054.25	1.46502	0.550922	9.4547e-05	0.00914114	0.00431345	0.0133041	ENSMUSG00000057531	dystrobrevin binding protein 1 [Source:MGI Symbol;Acc:MGI:2137586]	MGI:2137586	Dtnbp1	13	44922079	45002096	-1
ENSMUSG00000021115	2011.71	1636.34	2387.08	1.4588	0.544778	9.60131e-05	0.00923696	0.00419623	0.0135295	ENSMUSG00000021115	vaccinia related kinase 1 [Source:MGI Symbol;Acc:MGI:1261847]	MGI:1261847	Vrk1	12	106010263	106077410	1
ENSMUSG00000051777	35.2644	14.8978	55.6309	3.73417	1.90079	9.64768e-05	0.00924707	0.128476	0.0753888	ENSMUSG00000051777	IQ motif containing J [Source:MGI Symbol;Acc:MGI:3644166]	MGI:3644166	Iqcj	3	67892220	68056593	1
ENSMUSG00000026450	15.1247	2.8448	27.4045	9.63319	3.26801	9.85917e-05	0.00941478	0.27876	0.167091	ENSMUSG00000026450	chitinase 1 (chitotriosidase) [Source:MGI Symbol;Acc:MGI:1919134]	MGI:1919134	Chit1	1	134111242	134151540	1
ENSMUSG00000089997	26.1284	11.6206	40.6362	3.49691	1.80608	0.000101359	0.00964328	-0.00430687	0.0965384	ENSMUSG00000089997	Riken cDNA 1810020O05 gene [Source:MGI Symbol;Acc:MGI:3586838]	MGI:3586838	1810020O05Rik	6	87675593	87690847	-1	NR_045482
ENSMUSG00000056758	38.9123	66.1099	11.7147	0.177201	-2.49654	0.00010217	0.00968476	0.216316	0.0650461	ENSMUSG00000056758	high mobility group AT-hook 2 [Source:MGI Symbol;Acc:MGI:101761]	MGI:101761	Hmga2	10	120361275	120476469	-1
ENSMUSG00000026042	444.86	542.565	347.156	0.639843	-0.64421	0.000103809	0.00977831	0.0162632	0.016377	ENSMUSG00000026042	collagen, type V, alpha 2 [Source:MGI Symbol;Acc:MGI:88458]	MGI:88458	Col5a2	1	45374321	45503282	-1
ENSMUSG00000054027	1084.53	1361.38	807.681	0.593283	-0.753208	0.000103916	0.00977831	0.0266527	0.0142849	ENSMUSG00000054027	5'-nucleotidase domain containing 3 [Source:MGI Symbol;Acc:MGI:3513266]	MGI:3513266	Nt5dc3	10	86779005	86838389	1
ENSMUSG00000020902	4821.18	6081.99	3560.37	0.585396	-0.772515	0.000105327	0.00987508	0.0289569	0.0128641	ENSMUSG00000020902	netrin 1 [Source:MGI Symbol;Acc:MGI:105088]	MGI:105088	Ntn1	11	68209364	68400823	-1
ENSMUSG00000029765	5909.87	7019.12	4800.63	0.683936	-0.548067	0.000107613	0.0100174	0.0139497	0.0128238	ENSMUSG00000029765	plexin A4 [Source:MGI Symbol;Acc:MGI:2179061]	MGI:2179061	Plxna4	6	32144268	32588192	-1
ENSMUSG00000041417	2587.24	3118.46	2056.01	0.659305	-0.600983	0.000107681	0.0100174	0.017316	0.0132412	ENSMUSG00000041417	phosphatidylinositol 3-kinase, regulatory subunit, polypeptide 1 (p85 alpha) [Source:MGI Symbol;Acc:MGI:97583]	MGI:97583	Pik3r1	13	101680563	101768217	-1
ENSMUSG00000067158	83.3989	110.833	55.9644	0.504942	-0.985809	0.000108011	0.0100174	0.0181885	0.0328803	ENSMUSG00000067158	collagen, type IV, alpha 4 [Source:MGI Symbol;Acc:MGI:104687]	MGI:104687	Col4a4	1	82448423	82586849	-1
ENSMUSG00000024065	683.639	826.814	540.464	0.653671	-0.613363	0.000108613	0.0100372	0.0171425	0.0152954	ENSMUSG00000024065	EH-domain containing 3 [Source:MGI Symbol;Acc:MGI:1928900]	MGI:1928900	Ehd3	17	73804841	73832093	1
ENSMUSG00000039546	869.365	692.854	1045.88	1.50952	0.594087	0.00011168	0.0102837	0.0107328	0.0149655	ENSMUSG00000039546	adherens junction associated protein 1 [Source:MGI Symbol;Acc:MGI:2685419]	MGI:2685419	Ajap1	4	153373221	153482811	-1
ENSMUSG00000031374	105.573	70.1389	141.008	2.01041	1.00749	0.000117804	0.0108091	0.0360319	0.0312168	ENSMUSG00000031374	zinc finger protein 92 [Source:MGI Symbol;Acc:MGI:108094]	MGI:108094	Zfp92	X	73411096	73428385	1
ENSMUSG00000025370	169.432	121.357	217.506	1.79228	0.841799	0.000119765	0.01095	0.0274101	0.024817	ENSMUSG00000025370	cadherin 9 [Source:MGI Symbol;Acc:MGI:107433]	MGI:107433	Cdh9	15	16778101	16857094	1
ENSMUSG00000044393	20.4426	32.7483	8.13683	0.248465	-2.00888	0.000120537	0.0109816	0.12986	0.0806932	ENSMUSG00000044393	desmoglein 2 [Source:MGI Symbol;Acc:MGI:1196466]	MGI:1196466	Dsg2	18	20558074	20604521	1
ENSMUSG00000006958	522.592	319.019	726.164	2.27624	1.18665	0.000122082	0.0110832	0.0646066	0.0165241	ENSMUSG00000006958	chordin [Source:MGI Symbol;Acc:MGI:1313268]	MGI:1313268	Chrd	16	20733127	20742384	1
ENSMUSG00000063696	938.313	6.36974	1870.26	293.616	8.19778	0.000124784	0.0112888	1.56987	0.0142965	ENSMUSG00000063696	predicted pseudogene 8730 [Source:MGI Symbol;Acc:MGI:3644565]	MGI:3644565	Gm8730	8	102864779	102865853	-1
ENSMUSG00000102692	691.414	868.162	514.666	0.592823	-0.754328	0.000125301	0.0112959	0.0271644	0.0150713	ENSMUSG00000102692	dachsous 2 (Drosophila) [Source:MGI Symbol;Acc:MGI:2685263]	MGI:2685263	Dchs2	3	83127948	83357209	1
ENSMUSG00000075020	646.142	508.953	783.331	1.5391	0.622091	0.000131999	0.0118583	0.0156601	0.0158138	ENSMUSG00000075020	RIKEN cDNA E530001K10 gene [Source:MGI Symbol;Acc:MGI:3041234]	MGI:3041234	E530001K10Rik	2	94251879	94264758	-1
ENSMUSG00000034731	236.564	177.948	295.18	1.6588	0.730139	0.000133936	0.0119905	0.00574903	0.0212156	ENSMUSG00000034731	diacylglycerol kinase, eta [Source:MGI Symbol;Acc:MGI:2444188]	MGI:2444188	Dgkh	14	78569609	78725089	-1
ENSMUSG00000041124	1763.33	2090.89	1435.77	0.686678	-0.542293	0.00013713	0.012234	0.00976388	0.0136005	ENSMUSG00000041124	Myb/SANT-like DNA-binding domain containing 4 with coiled-coils [Source:MGI Symbol;Acc:MGI:1925350]	MGI:1925350	Msantd4	9	4383535	4386861	1
ENSMUSG00000053519	1580.23	1983.61	1176.85	0.593287	-0.753198	0.000139556	0.0124075	0.0290116	0.013718	ENSMUSG00000053519	Kv channel-interacting protein 1 [Source:MGI Symbol;Acc:MGI:1917607]	MGI:1917607	Kcnip1	11	33629339	33993152	-1
ENSMUSG00000047907	2078.22	2809.05	1347.38	0.479657	-1.05992	0.000141344	0.0125233	0.0547485	0.0133704	ENSMUSG00000047907	teashirt zinc finger family member 2 [Source:MGI Symbol;Acc:MGI:2153084]	MGI:2153084	Tshz2	2	169633013	170071816	1
ENSMUSG00000030067	16606.7	13586.7	19626.7	1.44455	0.53062	0.000144735	0.0127798	0.008934	0.0126068	ENSMUSG00000030067	forkhead box P1 [Source:MGI Symbol;Acc:MGI:1914004]	MGI:1914004	Foxp1	6	98925338	99522721	-1
ENSMUSG00000019890	153.834	202.333	105.335	0.520602	-0.941746	0.00014718	0.0128763	0.0375095	0.0259231	ENSMUSG00000019890	neurotensin [Source:MGI Symbol;Acc:MGI:1328351]	MGI:1328351	Nts	10	102481760	102490418	-1
ENSMUSG00000038175	288.562	208.362	368.762	1.76981	0.823596	0.000147124	0.0128763	0.0286588	0.0202447	ENSMUSG00000038175	myosin regulatory light chain interacting protein [Source:MGI Symbol;Acc:MGI:2388271]	MGI:2388271	Mylip	13	45389742	45412019	1
ENSMUSG00000043168	8.85267	0.271782	17.4336	64.1453	6.00327	0.000147326	0.0128763	0.599823	0.325139	ENSMUSG00000043168	RIKEN cDNA 4930426D05 gene [Source:MGI Symbol;Acc:MGI:1921894]	MGI:1921894	4930426D05Rik	18	21651448	21656105	1
ENSMUSG00000044337	672.313	811.454	533.173	0.657059	-0.605904	0.000148323	0.0129196	0.00925017	0.0154742	ENSMUSG00000044337	atypical chemokine receptor 3 [Source:MGI Symbol;Acc:MGI:109562]	MGI:109562	Ackr3	1	90203980	90216751	1
ENSMUSG00000003273	6015.51	4920.14	7110.88	1.44526	0.531329	0.000151214	0.0130832	0.0119867	0.0128047	ENSMUSG00000003273	carbonic anhydrase 11 [Source:MGI Symbol;Acc:MGI:1336193]	MGI:1336193	Car11	7	45699843	45704682	1
ENSMUSG00000106515	79.5485	41.2186	117.878	2.85984	1.51593	0.000151216	0.0130832	0.0910309	0.0410058	ENSMUSG00000106515				3	149284418	149445301	-1
ENSMUSG00000027750	61.5946	37.9654	85.2238	2.24477	1.16657	0.000151948	0.0131026	0.0443443	0.0453293	ENSMUSG00000027750	periostin, osteoblast specific factor [Source:MGI Symbol;Acc:MGI:1926321]	MGI:1926321	Postn	3	54361109	54391037	1
ENSMUSG00000030802	1009.3	1209.64	808.955	0.668758	-0.580445	0.000153248	0.0131268	0.0120264	0.0144769	ENSMUSG00000030802	branched chain ketoacid dehydrogenase kinase [Source:MGI Symbol;Acc:MGI:1276121]	MGI:1276121	Bckdk	7	127904082	127909664	1
ENSMUSG00000058761	1262.6	1020.4	1504.81	1.47472	0.560438	0.000152914	0.0131268	0.00611285	0.014167	ENSMUSG00000058761	ring finger protein 169 [Source:MGI Symbol;Acc:MGI:1920257]	MGI:1920257	Rnf169	7	99920257	99980458	-1
ENSMUSG00000042066	6116.04	5041.91	7190.18	1.42608	0.512059	0.000153808	0.0131312	0.00924463	0.0128377	ENSMUSG00000042066	transmembrane and coiled-coil domains 2 [Source:MGI Symbol;Acc:MGI:1916125]	MGI:1916125	Tmcc2	1	132356315	132391281	-1
ENSMUSG00000104969	85.2422	125.309	45.1757	0.360515	-1.47187	0.000158922	0.0135231	0.089043	0.0334473	ENSMUSG00000104969				3	144197172	144199262	-1
ENSMUSG00000030898	82.5365	53.5195	111.553	2.08435	1.0596	0.000164738	0.0139718	0.0248159	0.0377926	ENSMUSG00000030898	cholecystokinin B receptor [Source:MGI Symbol;Acc:MGI:99479]	MGI:99479	Cckbr	7	105425817	105470898	1
ENSMUSG00000031284	1910.35	2258.15	1562.55	0.691962	-0.531235	0.000166263	0.014009	0.00937648	0.0135096	ENSMUSG00000031284	p21 protein (Cdc42/Rac)-activated kinase 3 [Source:MGI Symbol;Acc:MGI:1339656]	MGI:1339656	Pak3	X	143518591	143797796	1
ENSMUSG00000044252	1072.98	866.967	1279	1.47526	0.560965	0.000165875	0.014009	0.00598133	0.0145129	ENSMUSG00000044252	oxysterol binding protein-like 1A [Source:MGI Symbol;Acc:MGI:1927551]	MGI:1927551	Osbpl1a	18	12755314	12941841	-1
ENSMUSG00000052364	1237.23	1004.76	1469.71	1.46275	0.548685	0.000167052	0.0140297	0.0118321	0.0142132	ENSMUSG00000052364	RIKEN cDNA B630019K06 gene [Source:MGI Symbol;Acc:MGI:2147918]	MGI:2147918	B630019K06Rik	X	8892382	8894964	1
ENSMUSG00000049907	256.284	183.911	328.656	1.78704	0.837573	0.00016943	0.0141832	0.0307461	0.0213251	ENSMUSG00000049907	RAS-like, family 11, member B [Source:MGI Symbol;Acc:MGI:1916189]	MGI:1916189	Rasl11b	5	74195286	74199481	1
ENSMUSG00000027669	3333.4	2721.56	3945.24	1.44962	0.535678	0.000171005	0.0142686	0.00728343	0.0131122	ENSMUSG00000027669	guanine nucleotide binding protein (G protein), beta 4 [Source:MGI Symbol;Acc:MGI:104581]	MGI:104581	Gnb4	3	32580332	32616585	-1
ENSMUSG00000059742	171.561	217.768	125.354	0.57563	-0.796785	0.000174016	0.0144731	0.0174168	0.0233179	ENSMUSG00000059742	potassium voltage-gated channel, subfamily H (eag-related), member 7 [Source:MGI Symbol;Acc:MGI:2159566]	MGI:2159566	Kcnh7	2	62693414	63184287	-1
ENSMUSG00000033966	172.758	86.2072	259.309	3.00797	1.58879	0.00017633	0.0146184	0.109043	0.0256703	ENSMUSG00000033966	cyclin-dependent kinase-like 4 [Source:MGI Symbol;Acc:MGI:3587025]	MGI:3587025	Cdkl4	17	80523550	80563834	-1
ENSMUSG00000031485	972.051	1155.46	788.645	0.682538	-0.551018	0.000177493	0.0146676	0.00118832	0.0145484	ENSMUSG00000031485	proline synthetase co-transcribed [Source:MGI Symbol;Acc:MGI:1891207]	MGI:1891207	Prosc	8	27042555	27056131	1
ENSMUSG00000047496	1014.66	1269.63	759.695	0.598358	-0.740919	0.000179361	0.0147747	0.0265496	0.0142597	ENSMUSG00000047496	ring finger protein 152 [Source:MGI Symbol;Acc:MGI:2443787]	MGI:2443787	Rnf152	1	105276914	105356710	-1
ENSMUSG00000055026	660.408	820.298	500.518	0.610166	-0.712726	0.000180142	0.0147917	0.0263236	0.0153784	ENSMUSG00000055026	gamma-aminobutyric acid (GABA) A receptor, subunit gamma 3 [Source:MGI Symbol;Acc:MGI:95624]	MGI:95624	Gabrg3	7	56716465	57387188	-1
ENSMUSG00000049252	458.286	605.138	311.435	0.514652	-0.958331	0.000185285	0.0151657	0.0482984	0.0164049	ENSMUSG00000049252	low density lipoprotein-related protein 1B (deleted in tumors) [Source:MGI Symbol;Acc:MGI:2151136]	MGI:2151136	Lrp1b	2	40595248	42653598	-1
ENSMUSG00000040152	303.72	373.039	234.401	0.628356	-0.670346	0.000190215	0.0155199	0.00193993	0.0191707	ENSMUSG00000040152	thrombospondin 1 [Source:MGI Symbol;Acc:MGI:98737]	MGI:98737	Thbs1	2	118111876	118127133	1
ENSMUSG00000023809	1788.5	1461.74	2115.27	1.44709	0.533153	0.000193118	0.0156577	0.0101243	0.0136735	ENSMUSG00000023809	ribosomal protein S6 kinase, polypeptide 2 [Source:MGI Symbol;Acc:MGI:1342290]	MGI:1342290	Rps6ka2	17	7170115	7303313	1
ENSMUSG00000042594	353.93	275.501	432.359	1.56935	0.650171	0.000192614	0.0156577	0.00740965	0.0181373	ENSMUSG00000042594	SH2B adaptor protein 3 [Source:MGI Symbol;Acc:MGI:893598]	MGI:893598	Sh2b3	5	121815488	121837646	-1
ENSMUSG00000022636	2718.01	3424.69	2011.32	0.587302	-0.767826	0.000196119	0.0158512	0.0315645	0.0131643	ENSMUSG00000022636	activated leukocyte cell adhesion molecule [Source:MGI Symbol;Acc:MGI:1313266]	MGI:1313266	Alcam	16	52248996	52454074	-1
ENSMUSG00000028362	6.34828	0.271782	12.4248	45.7159	5.51462	0.00019966	0.016087	0.453464	0.451316	ENSMUSG00000028362	tumor necrosis factor (ligand) superfamily, member 8 [Source:MGI Symbol;Acc:MGI:88328]	MGI:88328	Tnfsf8	4	63831308	63861347	-1
ENSMUSG00000069911	329.147	402.84	255.454	0.634132	-0.657145	0.000200455	0.0161007	0.0103198	0.0183252	ENSMUSG00000069911	family with sequence similarity 196, member B [Source:MGI Symbol;Acc:MGI:3643491]	MGI:3643491	Fam196b	11	34314822	34422640	1
ENSMUSG00000027270	72.3034	37.8678	106.739	2.81872	1.49504	0.000203138	0.0162152	0.0891717	0.0433952	ENSMUSG00000027270	lysosomal-associated membrane protein family, member 5 [Source:MGI Symbol;Acc:MGI:1923411]	MGI:1923411	Lamp5	2	136052239	136069917	1
ENSMUSG00000035069	172.457	216.675	128.238	0.591847	-0.756704	0.000202893	0.0162152	0.00793401	0.023567	ENSMUSG00000035069	OMA1 homolog, zinc metallopeptidase (S. cerevisiae) [Source:MGI Symbol;Acc:MGI:1914263]	MGI:1914263	Oma1	4	103313812	103371868	1
ENSMUSG00000028173	557.731	700.453	415.008	0.592485	-0.755149	0.000203853	0.016222	0.0250897	0.0162783	ENSMUSG00000028173	wntless homolog (Drosophila) [Source:MGI Symbol;Acc:MGI:1915401]	MGI:1915401	Wls	3	159839672	159938664	1
ENSMUSG00000029054	190.571	140.297	240.846	1.71668	0.779625	0.000204771	0.016245	0.0163078	0.0231577	ENSMUSG00000029054	gamma-aminobutyric acid (GABA) A receptor, subunit delta [Source:MGI Symbol;Acc:MGI:95622]	MGI:95622	Gabrd	4	155384980	155398112	-1
ENSMUSG00000038400	1630.1	1313.12	1947.09	1.4828	0.568326	0.000208182	0.0164649	0.0169163	0.0137959	ENSMUSG00000038400	prostate transmembrane protein, androgen induced 1 [Source:MGI Symbol;Acc:MGI:1929600]	MGI:1929600	Pmepa1	2	173224458	173276533	-1
ENSMUSG00000030559	18.8823	29.8809	7.88376	0.26384	-1.92227	0.000210994	0.0166363	0.119958	0.103613	ENSMUSG00000030559	RAB38, member RAS oncogene family [Source:MGI Symbol;Acc:MGI:1919683]	MGI:1919683	Rab38	7	88430273	88491466	1
ENSMUSG00000067786	100179	117059	83300.3	0.711611	-0.490839	0.000211995	0.0166642	0.00753995	0.0125019	ENSMUSG00000067786	neuronatin [Source:MGI Symbol;Acc:MGI:104716]	MGI:104716	Nnat	2	157560078	157562522	1
ENSMUSG00000032291	5187.03	3255.71	7118.34	2.18641	1.12857	0.000215213	0.0168658	0.0629943	0.0129188	ENSMUSG00000032291	cellular retinoic acid binding protein I [Source:MGI Symbol;Acc:MGI:88490]	MGI:88490	Crabp1	9	54764748	54773110	1
ENSMUSG00000027428	714.604	858.57	570.637	0.664636	-0.589363	0.000218005	0.0170328	0.0114168	0.0152901	ENSMUSG00000027428	retinoblastoma binding protein 9 [Source:MGI Symbol;Acc:MGI:1347074]	MGI:1347074	Rbbp9	2	144542265	144550869	-1
ENSMUSG00000078566	294.792	362.753	226.831	0.625304	-0.67737	0.000220584	0.0171822	0.00669863	0.0193869	ENSMUSG00000078566	BCL2/adenovirus E1B interacting protein 3 [Source:MGI Symbol;Acc:MGI:109326]	MGI:109326	Bnip3	7	138890836	138909519	-1
ENSMUSG00000022844	537.793	427.531	648.056	1.51581	0.600091	0.000222095	0.0172478	0.00902462	0.0163774	ENSMUSG00000022844	protein disulfide isomerase associated 5 [Source:MGI Symbol;Acc:MGI:1919849]	MGI:1919849	Pdia5	16	35397313	35490873	-1
ENSMUSG00000022503	729.763	872.431	587.095	0.672941	-0.571448	0.00022793	0.0176115	0.00380755	0.0151483	ENSMUSG00000022503	nucleotide binding protein 1 [Source:MGI Symbol;Acc:MGI:1347073]	MGI:1347073	Nubp1	16	10411948	10424428	1
ENSMUSG00000041992	2682.78	2046.05	3319.5	1.62239	0.698123	0.000228828	0.0176115	0.0232052	0.0132849	ENSMUSG00000041992	Rap guanine nucleotide exchange factor (GEF) 5 [Source:MGI Symbol;Acc:MGI:2444365]	MGI:2444365	Rapgef5	12	117516479	117756978	1
ENSMUSG00000058571	482.452	321.756	643.149	1.99887	0.999187	0.000228379	0.0176115	0.0520722	0.0172916	ENSMUSG00000058571	glypican 6 [Source:MGI Symbol;Acc:MGI:1346322]	MGI:1346322	Gpc6	14	116925297	117979529	1
ENSMUSG00000025025	2073.71	2450.22	1697.19	0.692669	-0.529763	0.000230662	0.0176999	0.0109772	0.0134725	ENSMUSG00000025025	Max interacting protein 1 [Source:MGI Symbol;Acc:MGI:97245]	MGI:97245	Mxi1	19	53310506	53375810	1
ENSMUSG00000050105	502.788	399.527	606.049	1.51692	0.601142	0.000235147	0.0179905	0.0151486	0.0166185	ENSMUSG00000050105	glycine/arginine rich protein 1 [Source:MGI Symbol;Acc:MGI:1919940]	MGI:1919940	Grrp1	4	134251110	134254106	-1
ENSMUSG00000026435	127.704	87.862	167.546	1.90693	0.931248	0.000237431	0.018039	0.0369972	0.0293828	ENSMUSG00000026435	solute carrier family 45, member 3 [Source:MGI Symbol;Acc:MGI:1922082]	MGI:1922082	Slc45a3	1	131962967	131982969	1
ENSMUSG00000028211	760.784	907.252	614.317	0.677119	-0.562519	0.000237806	0.018039	0.0062239	0.0150973	ENSMUSG00000028211	transformation related protein 53 inducible nuclear protein 1 [Source:MGI Symbol;Acc:MGI:1926609]	MGI:1926609	Trp53inp1	4	11156431	11174379	1
ENSMUSG00000042514	22.9229	9.34874	36.497	3.90395	1.96494	0.00023788	0.018039	0.0831681	0.130093	ENSMUSG00000042514	kelch-like 14 [Source:MGI Symbol;Acc:MGI:1921249]	MGI:1921249	Klhl14	18	21550377	21654718	-1
ENSMUSG00000028675	1408.52	1669	1148.04	0.687864	-0.539805	0.000244742	0.0185049	0.0063739	0.0139531	ENSMUSG00000028675	proline-rich nuclear receptor coactivator 2 [Source:MGI Symbol;Acc:MGI:106512]	MGI:106512	Pnrc2	4	135870918	135873850	-1
ENSMUSG00000022176	1410.26	1152.16	1668.35	1.44802	0.534081	0.000246324	0.0185701	0.00986361	0.0140123	ENSMUSG00000022176	rad and gem related GTP binding protein 2 [Source:MGI Symbol;Acc:MGI:2155260]	MGI:2155260	Rem2	14	54476100	54480431	1
ENSMUSG00000044361	2968.38	1784.62	4152.15	2.32663	1.21824	0.000251678	0.0189184	0.074946	0.0132067	ENSMUSG00000044361	cDNA sequence BC024139 [Source:MGI Symbol;Acc:MGI:2442591]	MGI:2442591	BC024139	15	76119517	76126596	-1
ENSMUSG00000023052	34.2587	11.0448	57.4725	5.20359	2.37951	0.000253126	0.0189719	0.234297	0.0769801	ENSMUSG00000023052	neuropeptide FF-amide peptide precursor [Source:MGI Symbol;Acc:MGI:1891708]	MGI:1891708	Npff	15	102523839	102524942	-1	NR_033409
ENSMUSG00000028782	10490.2	8707.51	12272.8	1.40945	0.495133	0.000259391	0.0193291	0.00656779	0.0126789	ENSMUSG00000028782	adhesion G protein-coupled receptor B2 [Source:MGI Symbol;Acc:MGI:2451244]	MGI:2451244	Adgrb2	4	129984870	130022633	1
ENSMUSG00000055980	690.55	898.884	482.215	0.53646	-0.898458	0.000258827	0.0193291	0.0387267	0.0153613	ENSMUSG00000055980	insulin receptor substrate 1 [Source:MGI Symbol;Acc:MGI:99454]	MGI:99454	Irs1	1	82233101	82291416	-1
ENSMUSG00000052384	179.39	134.745	224.036	1.66267	0.7335	0.000263706	0.019594	0.00203021	0.0239451	ENSMUSG00000052384	negative regulator of reactive oxygen species [Source:MGI Symbol;Acc:MGI:2445095]	MGI:2445095	Nrros	16	32142785	32165594	-1
ENSMUSG00000049871	90.011	60.6819	119.34	1.96665	0.975739	0.000265221	0.01965	0.0206614	0.0348795	ENSMUSG00000049871	NLR family, CARD domain containing 3 [Source:MGI Symbol;Acc:MGI:2444070]	MGI:2444070	Nlrc3	16	3945007	3976632	-1
ENSMUSG00000036264	65.8975	89.8117	41.9833	0.467459	-1.09709	0.000274242	0.0202601	0.0473367	0.0432271	ENSMUSG00000036264	follistatin-like 4 [Source:MGI Symbol;Acc:MGI:2443199]	MGI:2443199	Fstl4	11	52764634	53188538	1
ENSMUSG00000074607	957.875	735.403	1180.35	1.60503	0.682604	0.000275138	0.0202682	0.0233902	0.0148416	ENSMUSG00000074607	TOX high mobility group box family member 2 [Source:MGI Symbol;Acc:MGI:3611233]	MGI:3611233	Tox2	2	163203125	163324170	1
ENSMUSG00000049916	256.252	316.548	195.956	0.619042	-0.69189	0.00027761	0.0203921	0.0170695	0.0200786	ENSMUSG00000049916	RIKEN cDNA 2610318N02 gene [Source:MGI Symbol;Acc:MGI:1917708]	MGI:1917708	2610318N02Rik	16	17113399	17125106	-1
ENSMUSG00000045404	103.099	161.286	44.9116	0.27846	-1.84446	0.000278771	0.0204192	0.168662	0.0299202	ENSMUSG00000045404	potassium channel, subfamily K, member 13 [Source:MGI Symbol;Acc:MGI:2384976]	MGI:2384976	Kcnk13	12	99964499	100062682	1
ENSMUSG00000036158	258.94	197.834	320.046	1.61775	0.693986	0.000288572	0.0210772	0.0180582	0.0214305	ENSMUSG00000036158	prickle homolog 1 (Drosophila) [Source:MGI Symbol;Acc:MGI:1916034]	MGI:1916034	Prickle1	15	93499114	93595891	-1
ENSMUSG00000020472	712.873	871.084	554.661	0.636748	-0.651205	0.000293258	0.0211857	0.0198245	0.0152955	ENSMUSG00000020472	zinc finger with KRAB and SCAN domains 17 [Source:MGI Symbol;Acc:MGI:2679270]	MGI:2679270	Zkscan17	11	59485520	59526751	-1
ENSMUSG00000020866	2339.97	2732.22	1947.71	0.712867	-0.488295	0.00029174	0.0211857	0.0102116	0.0132807	ENSMUSG00000020866	calcium channel, voltage-dependent, T type, alpha 1G subunit [Source:MGI Symbol;Acc:MGI:1201678]	MGI:1201678	Cacna1g	11	94408391	94474198	-1
ENSMUSG00000044499	252.958	156.318	349.598	2.23645	1.16121	0.000292304	0.0211857	0.0657649	0.0206388	ENSMUSG00000044499	heparan sulfate (glucosamine) 3-O-sulfotransferase 5 [Source:MGI Symbol;Acc:MGI:2441996]	MGI:2441996	Hs3st5	10	36506814	36834397	1
ENSMUSG00000056418	487.103	585.084	389.123	0.665071	-0.588419	0.000293344	0.0211857	0.0179203	0.0164325	ENSMUSG00000056418	cDNA sequence BC043934 [Source:MGI Symbol;Acc:MGI:2679715]	MGI:2679715	BC043934	9	96435783	96438138	-1
ENSMUSG00000020015	3827.26	4463.09	3191.43	0.715071	-0.483841	0.000294385	0.0212015	0.00851163	0.0130114	ENSMUSG00000020015	cyclin-dependent kinase 17 [Source:MGI Symbol;Acc:MGI:97517]	MGI:97517	Cdk17	10	93160876	93241342	1
ENSMUSG00000027296	343.554	233.512	453.596	1.94249	0.95791	0.000298608	0.0214457	0.0432742	0.0180807	ENSMUSG00000027296	inositol 1,4,5-trisphosphate 3-kinase A [Source:MGI Symbol;Acc:MGI:1333822]	MGI:1333822	Itpka	2	119742337	119751263	1
ENSMUSG00000039200	12.1823	3.18008	21.1845	6.66163	2.73588	0.000299484	0.0214489	0.0149984	0.216277	ENSMUSG00000039200	activating transcription factor 7 interacting protein 2 [Source:MGI Symbol;Acc:MGI:1922579]	MGI:1922579	Atf7ip2	16	10192712	10243051	1
ENSMUSG00000029676	432.642	522.997	342.288	0.654474	-0.611593	0.000301225	0.0215138	0.00376178	0.017177	ENSMUSG00000029676	protection of telomeres 1A [Source:MGI Symbol;Acc:MGI:2141503]	MGI:2141503	Pot1a	6	25743737	25809246	-1
ENSMUSG00000043587	1184.04	1389.89	978.191	0.703793	-0.506778	0.000304386	0.0216795	0.0104305	0.0141416	ENSMUSG00000043587	2-phosphoxylose phosphatase 1 [Source:MGI Symbol;Acc:MGI:2442444]	MGI:2442444	Pxylp1	9	96823336	96892669	-1
ENSMUSG00000049515	56.8255	31.5937	82.0573	2.59726	1.37699	0.00031082	0.0220767	0.0797454	0.0547082	ENSMUSG00000049515	espin-like [Source:MGI Symbol;Acc:MGI:2685402]	MGI:2685402	Espnl	1	91322075	91348306	1
ENSMUSG00000044005	50.2831	30.3845	70.1817	2.30979	1.20776	0.000315546	0.0223283	-0.00403869	0.0544831	ENSMUSG00000044005	glutaminase 2 (liver, mitochondrial) [Source:MGI Symbol;Acc:MGI:2143539]	MGI:2143539	Gls2	10	128194457	128210004	1
ENSMUSG00000052534	9737.47	11354	8120.97	0.715253	-0.483474	0.000316093	0.0223283	0.00650295	0.0126862	ENSMUSG00000052534	pre B cell leukemia homeobox 1 [Source:MGI Symbol;Acc:MGI:97495]	MGI:97495	Pbx1	1	168119364	168432270	-1
ENSMUSG00000039878	25.926	12.7323	39.1197	3.07248	1.61941	0.000319653	0.0225181	0.000306769	0.0884161	ENSMUSG00000039878	solute carrier family 39 (metal ion transporter), member 5 [Source:MGI Symbol;Acc:MGI:1919336]	MGI:1919336	Slc39a5	10	128395934	128401224	-1
ENSMUSG00000039043	362.908	439.829	285.987	0.650224	-0.62099	0.000326704	0.0229521	0.00586834	0.017929	ENSMUSG00000039043	RIKEN cDNA 2610034B18 gene [Source:MGI Symbol;Acc:MGI:1917670]	MGI:1917670	2610034B18Rik	7	79925361	79935359	-1
ENSMUSG00000040490	796.374	937.937	654.811	0.69814	-0.518411	0.000357045	0.0250155	0.0149181	0.0149119	ENSMUSG00000040490	leucine rich repeat and fibronectin type III domain containing 2 [Source:MGI Symbol;Acc:MGI:1917780]	MGI:1917780	Lrfn2	17	48932379	49097588	1
ENSMUSG00000025790	1036.02	844.771	1227.27	1.45278	0.538816	0.000368542	0.0256814	0.00959396	0.014508	ENSMUSG00000025790	solute carrier organic anion transporter family, member 3a1 [Source:MGI Symbol;Acc:MGI:1351867]	MGI:1351867	Slco3a1	7	74275419	74554780	-1
ENSMUSG00000047719	423.788	509.566	338.009	0.663328	-0.592206	0.000367562	0.0256814	0.00273683	0.0171175	ENSMUSG00000047719	UbiA prenyltransferase domain containing 1 [Source:MGI Symbol;Acc:MGI:1918957]	MGI:1918957	Ubiad1	4	148434495	148444771	-1
ENSMUSG00000002265	3137.09	3667.71	2606.47	0.710654	-0.492781	0.000374746	0.0259733	0.00660481	0.0130861	ENSMUSG00000002265	paternally expressed 3 [Source:MGI Symbol;Acc:MGI:104748]	MGI:104748	Peg3	7	6703892	6730421	-1
ENSMUSG00000040857	1585.72	1314.76	1856.68	1.41218	0.497925	0.000374142	0.0259733	0.00467605	0.0138384	ENSMUSG00000040857	Ets2 repressor factor [Source:MGI Symbol;Acc:MGI:109637]	MGI:109637	Erf	7	25242561	25250761	-1
ENSMUSG00000025856	426.648	341.365	511.93	1.49965	0.58463	0.000378828	0.0261859	0.0156535	0.0174723	ENSMUSG00000025856	platelet derived growth factor, alpha [Source:MGI Symbol;Acc:MGI:97527]	MGI:97527	Pdgfa	5	138976014	138997370	-1
ENSMUSG00000049313	2097.39	2647.97	1546.81	0.584151	-0.775588	0.000388104	0.026684	0.0329386	0.0134447	ENSMUSG00000049313	sortilin-related receptor, LDLR class A repeats-containing [Source:MGI Symbol;Acc:MGI:1202296]	MGI:1202296	Sorl1	9	41964720	42124297	-1
ENSMUSG00000062542	251.875	193.614	310.136	1.60183	0.679719	0.000388032	0.026684	0.0117956	0.0208412	ENSMUSG00000062542	synaptotagmin IX [Source:MGI Symbol;Acc:MGI:1926373]	MGI:1926373	Syt9	7	107370728	107548656	1
ENSMUSG00000037493	597.581	708.486	486.677	0.686925	-0.541775	0.000397354	0.0272473	0.00760902	0.0157436	ENSMUSG00000037493	calcium and integrin binding family member 2 [Source:MGI Symbol;Acc:MGI:1929293]	MGI:1929293	Cib2	9	54544794	54560218	-1
ENSMUSG00000075702	812.072	586.58	1037.56	1.76884	0.822802	0.000404663	0.0276016	0.0337153	0.0150152	ENSMUSG00000075702	selenoprotein M [Source:MGI Symbol;Acc:MGI:2149786]	MGI:2149786	Selm	11	3514684	3517351	1
ENSMUSG00000097929	1844.51	1510.88	2178.13	1.44163	0.5277	0.000403666	0.0276016	0.011696	0.013605	ENSMUSG00000097929	Tcl1 upstream neural differentiation associated RNA [Source:MGI Symbol;Acc:MGI:1917202]	MGI:1917202	Tunar	12	105336594	105383932	1	NR_125773
ENSMUSG00000036905	262.455	332.12	192.791	0.580486	-0.784667	0.000411383	0.0279149	0.0294673	0.0205481	ENSMUSG00000036905	complement component 1, q subcomponent, beta polypeptide [Source:MGI Symbol;Acc:MGI:88224]	MGI:88224	C1qb	4	136880129	136886187	-1
ENSMUSG00000041608	512.344	402.864	621.823	1.5435	0.626209	0.00041142	0.0279149	0.0193138	0.0164822	ENSMUSG00000041608	ectonucleoside triphosphate diphosphohydrolase 3 [Source:MGI Symbol;Acc:MGI:1321386]	MGI:1321386	Entpd3	9	120539818	120568318	1
ENSMUSG00000026737	1405.63	1160.48	1650.77	1.42249	0.508418	0.000420304	0.0283535	0.00172079	0.0140226	ENSMUSG00000026737	phosphatidylinositol-5-phosphate 4-kinase, type II, alpha [Source:MGI Symbol;Acc:MGI:1298206]	MGI:1298206	Pip4k2a	2	18842255	18998126	-1
ENSMUSG00000029790	512.861	611.145	414.577	0.678362	-0.559874	0.000421184	0.0283535	0.0126257	0.016212	ENSMUSG00000029790	centrosomal protein 41 [Source:MGI Symbol;Acc:MGI:1891414]	MGI:1891414	Cep41	6	30653457	30693749	-1
ENSMUSG00000036894	1044.73	1231.12	858.346	0.697208	-0.520338	0.000420795	0.0283535	0.00903375	0.0144179	ENSMUSG00000036894	RAP2B, member of RAS oncogene family [Source:MGI Symbol;Acc:MGI:1921262]	MGI:1921262	Rap2b	3	61361638	61368430	1
ENSMUSG00000099474	17.7507	7.01576	28.4855	4.06022	2.02156	0.000423131	0.0284104	0.0270153	0.146014	ENSMUSG00000099474	RIKEN cDNA 1700097N02 gene [Source:MGI Symbol;Acc:MGI:1914772]	MGI:1914772	1700097N02Rik	17	30622441	30626905	-1	NR_045287
ENSMUSG00000019851	91.1751	54.9187	127.432	2.32037	1.21435	0.00042876	0.0286391	0.0676702	0.0360519	ENSMUSG00000019851	PERP, TP53 apoptosis effector [Source:MGI Symbol;Acc:MGI:1929938]	MGI:1929938	Perp	10	18845071	18857073	1
ENSMUSG00000024664	902.812	736.28	1069.34	1.45236	0.5384	0.000428359	0.0286391	0.00554024	0.0147626	ENSMUSG00000024664	fatty acid desaturase 3 [Source:MGI Symbol;Acc:MGI:1928740]	MGI:1928740	Fads3	19	10041548	10059671	1
ENSMUSG00000023828	220.521	167.79	273.252	1.62854	0.70358	0.000430919	0.0286449	0.0127607	0.0224041	ENSMUSG00000023828	solute carrier family 22 (organic cation transporter), member 3 [Source:MGI Symbol;Acc:MGI:1333817]	MGI:1333817	Slc22a3	17	12419972	12507704	-1
ENSMUSG00000045083	775.423	627.096	923.751	1.47306	0.558818	0.000431068	0.0286449	0.0120544	0.0151852	ENSMUSG00000045083	leucine rich repeat and Ig domain containing 2 [Source:MGI Symbol;Acc:MGI:2442298]	MGI:2442298	Lingo2	4	35706647	36951747	-1
ENSMUSG00000040183	1596.72	934.538	2258.89	2.41712	1.27329	0.000434896	0.028825	0.0943077	0.0140231	ENSMUSG00000040183	ankyrin repeat domain 6 [Source:MGI Symbol;Acc:MGI:2154278]	MGI:2154278	Ankrd6	4	32804035	32950841	-1
ENSMUSG00000024030	849.299	1001.32	697.275	0.696354	-0.522106	0.000448276	0.0296356	0.00564469	0.0148477	ENSMUSG00000024030	ATP-binding cassette, sub-family G (WHITE), member 1 [Source:MGI Symbol;Acc:MGI:107704]	MGI:107704	Abcg1	17	31057698	31115777	1
ENSMUSG00000005968	137.351	100.048	174.653	1.7457	0.803808	0.000451252	0.0297039	0.013083	0.0279154	ENSMUSG00000005968	tuftelin 1 [Source:MGI Symbol;Acc:MGI:109572]	MGI:109572	Tuft1	3	94612757	94658872	-1
ENSMUSG00000032572	236.137	136.094	336.18	2.4702	1.30463	0.000451613	0.0297039	0.0824109	0.0212161	ENSMUSG00000032572	collagen, type VI, alpha 4 [Source:MGI Symbol;Acc:MGI:1915803]	MGI:1915803	Col6a4	9	105989454	106096783	-1
ENSMUSG00000057614	1462.04	1828.81	1095.28	0.598904	-0.739603	0.000464156	0.0304512	0.03314	0.0137704	ENSMUSG00000057614	guanine nucleotide binding protein (G protein), alpha inhibiting 1 [Source:MGI Symbol;Acc:MGI:95771]	MGI:95771	Gnai1	5	18265135	18360355	-1
ENSMUSG00000097378	19.0398	29.4566	8.62309	0.292739	-1.77231	0.000469693	0.0307228	0.0410469	0.11505	ENSMUSG00000097378	RIKEN cDNA B230208H11 gene [Source:MGI Symbol;Acc:MGI:2443719]	MGI:2443719	B230208H11Rik	10	12916648	12923100	-1	NR_038028
ENSMUSG00000107008	103.331	60.4472	146.214	2.41887	1.27433	0.000470679	0.0307228	0.0748213	0.0318689	ENSMUSG00000107008				13	53393657	53455630	1	NR_037991
ENSMUSG00000070643	429.033	337.579	520.488	1.54183	0.62464	0.00050847	0.0331057	0.0219413	0.0173939	ENSMUSG00000070643	SRY (sex determining region Y)-box 13 [Source:MGI Symbol;Acc:MGI:98361]	MGI:98361	Sox13	1	133382303	133424377	-1
ENSMUSG00000055254	6349.83	5244.19	7455.48	1.42167	0.507582	0.000514536	0.0334163	0.0147649	0.0128254	ENSMUSG00000055254	neurotrophic tyrosine kinase, receptor, type 2 [Source:MGI Symbol;Acc:MGI:97384]	MGI:97384	Ntrk2	13	58806596	59133970	1
ENSMUSG00000030406	1160.24	798.962	1521.53	1.90438	0.92932	0.000527508	0.0341727	0.0496353	0.0142401	ENSMUSG00000030406	gastric inhibitory polypeptide receptor [Source:MGI Symbol;Acc:MGI:1352753]	MGI:1352753	Gipr	7	19157125	19166127	-1
ENSMUSG00000017493	2919.47	3404.94	2434	0.714841	-0.484305	0.000533789	0.0344929	0.00409339	0.0131689	ENSMUSG00000017493	insulin-like growth factor binding protein 4 [Source:MGI Symbol;Acc:MGI:96439]	MGI:96439	Igfbp4	11	99041244	99054392	1
ENSMUSG00000039232	45.0526	68.6269	21.4782	0.31297	-1.6759	0.000549006	0.0353876	0.132608	0.0516099	ENSMUSG00000039232	syntaxin 11 [Source:MGI Symbol;Acc:MGI:1921982]	MGI:1921982	Stx11	10	12939983	12964259	-1
ENSMUSG00000073565	119.067	80.6174	157.516	1.95387	0.966337	0.000559281	0.03596	0.043739	0.0322062	ENSMUSG00000073565	proline rich 16 [Source:MGI Symbol;Acc:MGI:1918623]	MGI:1918623	Prr16	18	51117898	51304641	1
ENSMUSG00000085287	85.6861	56.0109	115.361	2.05962	1.04238	0.000565782	0.0362875	0.0533374	0.0371257	ENSMUSG00000085287	RIKEN cDNA 4833418N02 gene [Source:MGI Symbol;Acc:MGI:1921847]	MGI:1921847	4833418N02Rik	17	87274886	87282814	-1	NR_015506
ENSMUSG00000054555	158.183	198.021	118.345	0.597641	-0.742648	0.000598068	0.038263	0.026696	0.0250462	ENSMUSG00000054555	a disintegrin and metallopeptidase domain 12 (meltrin alpha) [Source:MGI Symbol;Acc:MGI:105378]	MGI:105378	Adam12	7	133883199	134232146	-1
ENSMUSG00000040138	78.8184	103.428	54.2088	0.52412	-0.93203	0.000600881	0.0383478	0.0227324	0.0387153	ENSMUSG00000040138	Norrie disease (pseudoglioma) (human) [Source:MGI Symbol;Acc:MGI:102570]	MGI:102570	Ndp	X	16885521	16911774	-1
ENSMUSG00000097462	26.5999	39.016	14.1838	0.363539	-1.45982	0.000608413	0.0387326	0.000493866	0.0842285	ENSMUSG00000097462	RIKEN cDNA 9530026P05 gene [Source:MGI Symbol;Acc:MGI:1924659]	MGI:1924659	9530026P05Rik	6	92940369	93272889	1	NR_015530
ENSMUSG00000045871	56.5398	80.4748	32.6048	0.405156	-1.30345	0.00061127	0.0388187	0.0894993	0.0474591	ENSMUSG00000045871	SLIT and NTRK-like family, member 6 [Source:MGI Symbol;Acc:MGI:2443198]	MGI:2443198	Slitrk6	14	110748578	110755149	-1
ENSMUSG00000033849	354.227	452.869	255.584	0.564366	-0.825298	0.000615438	0.0389873	0.0398776	0.0181563	ENSMUSG00000033849	UDP-Gal:betaGlcNAc beta 1,3-galactosyltransferase, polypeptide 2 [Source:MGI Symbol;Acc:MGI:1349461]	MGI:1349461	B3galt2	1	143640664	143654614	1
ENSMUSG00000063765	813.896	651.632	976.16	1.49802	0.583059	0.000630146	0.0398212	0.017886	0.0149815	ENSMUSG00000063765	chondroadherin-like [Source:MGI Symbol;Acc:MGI:3036284]	MGI:3036284	Chadl	15	81678296	81697287	-1
ENSMUSG00000013076	1134.78	1331.76	937.808	0.704189	-0.505966	0.00064643	0.0406805	0.00697809	0.0142173	ENSMUSG00000013076	angiomotin-like 1 [Source:MGI Symbol;Acc:MGI:1922973]	MGI:1922973	Amotl1	9	14541966	14615483	-1
ENSMUSG00000081355	15.3216	5.57892	25.0642	4.49267	2.16757	0.0006469	0.0406805	0.183788	0.159199	ENSMUSG00000081355	predicted gene 15264 [Source:MGI Symbol;Acc:MGI:3705845]	MGI:3705845	Gm15264	3	94720023	94758116	-1
ENSMUSG00000041734	1955.44	1569.77	2341.12	1.49138	0.576647	0.000679266	0.042612	0.0193291	0.0135617	ENSMUSG00000041734	kin of IRRE like (Drosophila) [Source:MGI Symbol;Acc:MGI:1891396]	MGI:1891396	Kirrel	3	87078593	87174747	-1
ENSMUSG00000015829	1009.12	1179.03	839.209	0.711779	-0.490498	0.000689128	0.0431257	0.0147513	0.0144297	ENSMUSG00000015829	tenascin R [Source:MGI Symbol;Acc:MGI:99516]	MGI:99516	Tnr	1	159523769	159931729	1
ENSMUSG00000008540	294.83	204.495	385.164	1.88349	0.913411	0.000714788	0.0445154	0.0467887	0.0199798	ENSMUSG00000008540	microsomal glutathione S-transferase 1 [Source:MGI Symbol;Acc:MGI:1913850]	MGI:1913850	Mgst1	6	138140316	138156755	1
ENSMUSG00000059327	294.67	355.484	233.856	0.657853	-0.604163	0.000713877	0.0445154	0.00478921	0.0195206	ENSMUSG00000059327	ectodysplasin-A [Source:MGI Symbol;Acc:MGI:1195272]	MGI:1195272	Eda	X	99975606	100400762	1
ENSMUSG00000037999	233.25	285.636	180.863	0.633194	-0.659281	0.000718978	0.0446685	0.016149	0.0208201	ENSMUSG00000037999	ArfGAP with RhoGAP domain, ankyrin repeat and PH domain 2 [Source:MGI Symbol;Acc:MGI:2684416]	MGI:2684416	Arap2	5	62602445	62766159	-1
ENSMUSG00000036885	592.872	704.56	481.184	0.682957	-0.550134	0.000724322	0.0448923	0.00592209	0.0159848	ENSMUSG00000036885	Rho guanine nucleotide exchange factor (GEF) 26 [Source:MGI Symbol;Acc:MGI:1918053]	MGI:1918053	Arhgef26	3	62338344	62462221	1
ENSMUSG00000043415	195.855	150.837	240.872	1.5969	0.675273	0.000726578	0.0449241	0.00938976	0.0232328	ENSMUSG00000043415	OTU domain containing 1 [Source:MGI Symbol;Acc:MGI:1918448]	MGI:1918448	Otud1	2	19657752	19660583	1
ENSMUSG00000078495	87.1299	50.0378	124.222	2.48256	1.31183	0.000733951	0.0452714	0.0879932	0.037821	ENSMUSG00000078495	predicted gene 13157 [Source:MGI Symbol;Acc:MGI:3651978]	MGI:3651978	Gm13157	4	147753974	147809788	-1
ENSMUSG00000029167	474.745	575.577	373.912	0.64963	-0.622309	0.000736949	0.0453479	0.023567	0.0165431	ENSMUSG00000029167	peroxisome proliferative activated receptor, gamma, coactivator 1 alpha [Source:MGI Symbol;Acc:MGI:1342774]	MGI:1342774	Ppargc1a	5	51454250	51567726	-1
ENSMUSG00000052155	3158.94	3985.66	2332.22	0.585153	-0.773114	0.000742947	0.0454998	0.0378064	0.0131019	ENSMUSG00000052155	activin receptor IIA [Source:MGI Symbol;Acc:MGI:102806]	MGI:102806	Acvr2a	2	48814109	48903269	1
ENSMUSG00000099473	175.992	134.666	217.318	1.61376	0.690425	0.000742519	0.0454998	0.0113421	0.0250848	ENSMUSG00000099473	predicted gene, 18775 [Source:MGI Symbol;Acc:MGI:5010960]	MGI:5010960	Gm18775	1	17993010	17999622	-1
ENSMUSG00000007207	3326.02	2784.68	3867.37	1.3888	0.473841	0.000762453	0.0461252	0.00566701	0.0130993	ENSMUSG00000007207	syntaxin 1A (brain) [Source:MGI Symbol;Acc:MGI:109355]	MGI:109355	Stx1a	5	135023482	135051100	1
ENSMUSG00000009292	301.979	224.877	379.08	1.68572	0.753366	0.000761026	0.0461252	0.0292717	0.0194204	ENSMUSG00000009292	transient receptor potential cation channel, subfamily M, member 2 [Source:MGI Symbol;Acc:MGI:1351901]	MGI:1351901	Trpm2	10	77907722	77970563	-1
ENSMUSG00000015305	417.478	525.565	309.391	0.588683	-0.764438	0.000763893	0.0461252	0.0346609	0.0172891	ENSMUSG00000015305	SAM and SH3 domain containing 1 [Source:MGI Symbol;Acc:MGI:1917347]	MGI:1917347	Sash1	10	8722219	8886070	-1
ENSMUSG00000029673	6880.01	7965.68	5794.34	0.727413	-0.459153	0.000758818	0.0461252	0.00830204	0.012763	ENSMUSG00000029673	autism susceptibility candidate 2 [Source:MGI Symbol;Acc:MGI:1919847]	MGI:1919847	Auts2	5	131437333	132543344	-1
ENSMUSG00000029919	41.5503	58.4632	24.6374	0.421417	-1.24668	0.000756345	0.0461252	0.0523087	0.064536	ENSMUSG00000029919	hematopoietic prostaglandin D synthase [Source:MGI Symbol;Acc:MGI:1859384]	MGI:1859384	Hpgds	6	65117293	65144908	-1
ENSMUSG00000052713	1612.01	1882.71	1341.32	0.712441	-0.489157	0.000756857	0.0461252	0.00636499	0.0137167	ENSMUSG00000052713	zinc finger protein 608 [Source:MGI Symbol;Acc:MGI:2442338]	MGI:2442338	Zfp608	18	54888045	54990180	-1
ENSMUSG00000062184	2390.16	1873.05	2907.26	1.55215	0.634268	0.00077728	0.0468239	0.0235397	0.013354	ENSMUSG00000062184	heparan sulfate 6-O-sulfotransferase 2 [Source:MGI Symbol;Acc:MGI:1354959]	MGI:1354959	Hs6st2	X	51387212	51681856	-1
ENSMUSG00000028194	4414.27	5135.84	3692.7	0.719006	-0.475923	0.000800881	0.0480212	0.00621865	0.0129342	ENSMUSG00000028194	dimethylarginine dimethylaminohydrolase 1 [Source:MGI Symbol;Acc:MGI:1916469]	MGI:1916469	Ddah1	3	145758675	145894277	1
ENSMUSG00000100475	39.4858	55.3962	23.5755	0.425581	-1.2325	0.000799534	0.0480212	0.0170514	0.0627759	ENSMUSG00000100475	predicted gene 29543 [Source:MGI Symbol;Acc:MGI:5580249]	MGI:5580249	Gm29543	13	96133369	96134335	1
ENSMUSG00000026970	1303.83	1079.44	1528.21	1.41574	0.501557	0.000804214	0.0481092	0.00724412	0.0140005	ENSMUSG00000026970	RNA binding motif, single stranded interacting protein 1 [Source:MGI Symbol;Acc:MGI:1861774]	MGI:1861774	Rbms1	2	60750193	60963192	-1
ENSMUSG00000032261	577.431	681.402	473.46	0.694832	-0.525263	0.000816769	0.0486345	0.00732235	0.015904	ENSMUSG00000032261	SH3 domain binding glutamic acid-rich protein like 2 [Source:MGI Symbol;Acc:MGI:1915350]	MGI:1915350	Sh3bgrl2	9	83548327	83638801	1
ENSMUSG00000079834	124.335	88.8016	159.869	1.80029	0.848229	0.000815332	0.0486345	0.036736	0.0292416	ENSMUSG00000079834	trimethyllysine hydroxylase, epsilon [Source:MGI Symbol;Acc:MGI:2180203]	MGI:2180203	Tmlhe	GL456233.1	159647	334183	1
ENSMUSG00000052560	696.968	400.106	993.829	2.48391	1.31261	0.000819294	0.0486725	0.0993463	0.0155687	ENSMUSG00000052560	copine VIII [Source:MGI Symbol;Acc:MGI:1914121]	MGI:1914121	Cpne8	15	90487482	90679432	-1
ENSMUSG00000084215	29.0482	1.72593	56.3705	32.661	5.02949	0.000824271	0.0488556	0.920074	0.0700446	ENSMUSG00000084215	predicted gene 11814 [Source:MGI Symbol;Acc:MGI:3650512]	MGI:3650512	Gm11814	4	10438815	10439743	-1
ENSMUSG00000036896	263.651	330.97	196.332	0.593201	-0.753407	0.000833319	0.0492786	0.0304623	0.0205439	ENSMUSG00000036896	complement component 1, q subcomponent, C chain [Source:MGI Symbol;Acc:MGI:88225]	MGI:88225	C1qc	4	136889804	136893065	-1
ENSMUSG00000038156	1936.49	2430.46	1442.53	0.59352	-0.752632	0.000842302	0.0496958	0.0351463	0.0135068	ENSMUSG00000038156	spondin 1, (f-spondin) extracellular matrix protein [Source:MGI Symbol;Acc:MGI:2385287]	MGI:2385287	Spon1	7	113765998	114043370	1
ENSMUSG00000092035	8510.54	11991	5030.09	0.419489	-1.25329	0.000846095	0.0498056	0.0995335	0.0126951	ENSMUSG00000092035	paternally expressed 10 [Source:MGI Symbol;Acc:MGI:2157785]	MGI:2157785	Peg10	6	4747306	4760517	1
ENSMUSG00000032308	835.691	692.066	979.316	1.41506	0.500865	0.000868246	0.0509931	0.0161103	0.0148525	ENSMUSG00000032308	unc-51-like kinase 3 [Source:MGI Symbol;Acc:MGI:1918992]	MGI:1918992	Ulk3	9	57589452	57596233	1
ENSMUSG00000105686	121.559	85.1674	157.95	1.85459	0.891098	0.000894639	0.0524238	0.0435249	0.0291266	ENSMUSG00000105686				5	99274095	99279284	1
ENSMUSG00000054855	687.46	563.278	811.642	1.44093	0.526995	0.000902561	0.0527681	0.00950605	0.0156386	ENSMUSG00000054855	Rho family GTPase 1 [Source:MGI Symbol;Acc:MGI:2444878]	MGI:2444878	Rnd1	15	98663421	98677461	-1
ENSMUSG00000019899	80.5266	104.79	56.2634	0.536916	-0.89723	0.000921219	0.0536056	0.0124074	0.0359006	ENSMUSG00000019899	laminin, alpha 2 [Source:MGI Symbol;Acc:MGI:99912]	MGI:99912	Lama2	10	26980036	27619758	-1
ENSMUSG00000020734	156.462	93.5682	219.356	2.34434	1.22918	0.000925203	0.0536056	0.0830525	0.025814	ENSMUSG00000020734	glutamate receptor, ionotropic, NMDA2C (epsilon 3) [Source:MGI Symbol;Acc:MGI:95822]	MGI:95822	Grin2c	11	115249169	115267243	-1
ENSMUSG00000043621	25.435	38.4468	12.4232	0.323128	-1.62982	0.000920741	0.0536056	0.10807	0.086683	ENSMUSG00000043621	UBX domain protein 10 [Source:MGI Symbol;Acc:MGI:2443123]	MGI:2443123	Ubxn10	4	138709837	138737167	-1
ENSMUSG00000067028	805.256	1016.87	593.646	0.583799	-0.776457	0.000923228	0.0536056	0.0396821	0.0148509	ENSMUSG00000067028	contactin associated protein-like 5B [Source:MGI Symbol;Acc:MGI:3664583]	MGI:3664583	Cntnap5b	1	99772765	100485942	1
ENSMUSG00000046442	1070.49	1252.14	888.841	0.70986	-0.494393	0.000960924	0.0555505	0.0129927	0.014405	ENSMUSG00000046442	protein phosphatase 1E (PP2C domain containing) [Source:MGI Symbol;Acc:MGI:2444096]	MGI:2444096	Ppm1e	11	87226906	87359023	-1
ENSMUSG00000036249	224.897	175.156	274.638	1.56796	0.648889	0.00097143	0.0560321	0.0156896	0.0219205	ENSMUSG00000036249	RNA binding motif protein 43 [Source:MGI Symbol;Acc:MGI:1918934]	MGI:1918934	Rbm43	2	51924448	51935163	-1
ENSMUSG00000026109	1030.9	734.358	1327.45	1.80763	0.854098	0.000974268	0.0560704	0.0436579	0.0145896	ENSMUSG00000026109	transmembrane protein with EGF-like and two follistatin-like domains 2 [Source:MGI Symbol;Acc:MGI:1861735]	MGI:1861735	Tmeff2	1	50900647	51187270	1
ENSMUSG00000026321	52.4287	33.7997	71.0577	2.10232	1.07198	0.000994653	0.0571161	0.0194517	0.052692	ENSMUSG00000026321	tumor necrosis factor receptor superfamily, member 11a, NFKB activator [Source:MGI Symbol;Acc:MGI:1314891]	MGI:1314891	Tnfrsf11a	1	105780718	105847981	1
ENSMUSG00000020226	12.425	3.9877	20.8624	5.23168	2.38727	0.000998048	0.0571837	0.0974942	0.212611	ENSMUSG00000020226	solute carrier family 5 (neutral amino acid transporters, system A), member 4b [Source:MGI Symbol;Acc:MGI:1890478]	MGI:1890478	Slc5a4b	10	76057494	76110961	-1
ENSMUSG00000049134	39.5933	23.1297	56.0568	2.42359	1.27714	0.00100537	0.0574753	0.0431083	0.0703535	ENSMUSG00000049134	nebulin-related anchoring protein [Source:MGI Symbol;Acc:MGI:1098765]	MGI:1098765	Nrap	19	56320035	56390037	-1
ENSMUSG00000066357	7667.49	8832.63	6502.35	0.736173	-0.441883	0.00101148	0.0575693	0.00543275	0.0127464	ENSMUSG00000066357	WD repeat domain 6 [Source:MGI Symbol;Acc:MGI:1930140]	MGI:1930140	Wdr6	9	108572311	108578739	-1
ENSMUSG00000098557	1137.07	1391.31	882.839	0.63454	-0.656218	0.00101003	0.0575693	0.0281577	0.014122	ENSMUSG00000098557	potassium channel tetramerisation domain containing 12 [Source:MGI Symbol;Acc:MGI:2145823]	MGI:2145823	Kctd12	14	102976581	102982637	-1
ENSMUSG00000102805	955.905	1116.57	795.241	0.712219	-0.489608	0.001023	0.0580972	0.0035649	0.0145124	ENSMUSG00000102805	predicted gene, 37240 [Source:MGI Symbol;Acc:MGI:5610468]	MGI:5610468	Gm37240	3	84496426	85887518	-1
ENSMUSG00000017740	3805.7	4384.24	3227.17	0.736084	-0.442057	0.00103015	0.0583742	0.0139247	0.0129764	ENSMUSG00000017740	solute carrier family 12, member 5 [Source:MGI Symbol;Acc:MGI:1862037]	MGI:1862037	Slc12a5	2	164960802	164999731	1
ENSMUSG00000021575	143.658	90.1477	197.169	2.18717	1.12907	0.00103551	0.0585495	0.0690402	0.0268996	ENSMUSG00000021575	aryl-hydrocarbon receptor repressor [Source:MGI Symbol;Acc:MGI:1333776]	MGI:1333776	Ahrr	13	74211118	74292331	-1
ENSMUSG00000030847	63.9928	85.5025	42.4831	0.496864	-1.00908	0.00105185	0.0592136	0.0416087	0.0457716	ENSMUSG00000030847	BCL2-associated athanogene 3 [Source:MGI Symbol;Acc:MGI:1352493]	MGI:1352493	Bag3	7	128523583	128546977	1
ENSMUSG00000038602	2534.23	2930.53	2137.92	0.729532	-0.454958	0.00105168	0.0592136	0.00897528	0.0132722	ENSMUSG00000038602	solute carrier family 35, member F1 [Source:MGI Symbol;Acc:MGI:2139810]	MGI:2139810	Slc35f1	10	52690533	53111622	1
ENSMUSG00000027996	232.787	284.322	181.252	0.637488	-0.649529	0.00106469	0.0598059	0.0117588	0.0215231	ENSMUSG00000027996	secreted frizzled-related protein 2 [Source:MGI Symbol;Acc:MGI:108078]	MGI:108078	Sfrp2	3	83766321	83774316	1
ENSMUSG00000029475	3177.63	3687.92	2667.34	0.723265	-0.467403	0.00106756	0.0598369	0.00888746	0.0131179	ENSMUSG00000029475	lysine (K)-specific demethylase 2B [Source:MGI Symbol;Acc:MGI:1354737]	MGI:1354737	Kdm2b	5	122870665	122989823	-1
ENSMUSG00000056215	139.61	171.86	107.361	0.6247	-0.678764	0.00108611	0.0607447	0.0134539	0.0259903	ENSMUSG00000056215	leucine-rich repeats and guanylate kinase domain containing [Source:MGI Symbol;Acc:MGI:1921604]	MGI:1921604	Lrguk	6	34029448	34134034	1
ENSMUSG00000048078	2342.37	1915.01	2769.74	1.44634	0.532402	0.00109075	0.0608721	0.0186736	0.0133924	ENSMUSG00000048078	teneurin transmembrane protein 4 [Source:MGI Symbol;Acc:MGI:2447063]	MGI:2447063	Tenm4	7	96171244	96911093	1
ENSMUSG00000020085	466.815	550.315	383.314	0.696536	-0.52173	0.00111853	0.0622873	0.0110522	0.0165026	ENSMUSG00000020085	apoptosis-inducing factor, mitochondrion-associated 2 [Source:MGI Symbol;Acc:MGI:1918611]	MGI:1918611	Aifm2	10	61715263	61739260	1
ENSMUSG00000055409	370.364	523.886	216.841	0.413909	-1.27262	0.00112947	0.0627612	0.108368	0.0178197	ENSMUSG00000055409	NEL-like 1 [Source:MGI Symbol;Acc:MGI:2443902]	MGI:2443902	Nell1	7	49974864	50865255	1
ENSMUSG00000037754	1614.39	1315.81	1912.97	1.45384	0.539864	0.00115732	0.0641702	0.0171326	0.0137824	ENSMUSG00000037754	protein phosphatase 1, regulatory (inhibitor) subunit 16B [Source:MGI Symbol;Acc:MGI:2151841]	MGI:2151841	Ppp1r16b	2	158665398	158766334	1
ENSMUSG00000020635	666.158	548.057	784.259	1.43098	0.517004	0.00118032	0.0650561	0.00370387	0.0155669	ENSMUSG00000020635	FK506 binding protein 1b [Source:MGI Symbol;Acc:MGI:1336205]	MGI:1336205	Fkbp1b	12	4833175	4841595	-1
ENSMUSG00000039452	318.602	254.92	382.284	1.49962	0.584599	0.00118087	0.0650561	0.01443	0.0189053	ENSMUSG00000039452	sorting nexin 22 [Source:MGI Symbol;Acc:MGI:2685966]	MGI:2685966	Snx22	9	66065176	66069731	-1
ENSMUSG00000050199	214.604	288.466	140.743	0.487901	-1.03534	0.0011798	0.0650561	0.0677558	0.0214253	ENSMUSG00000050199	leucine-rich repeat-containing G protein-coupled receptor 4 [Source:MGI Symbol;Acc:MGI:1891468]	MGI:1891468	Lgr4	2	109917647	110014257	1
ENSMUSG00000009216	506.539	687.228	325.851	0.474153	-1.07658	0.00119004	0.0653126	0.081475	0.016385	ENSMUSG00000009216	family with sequence similarity 163, member B [Source:MGI Symbol;Acc:MGI:1926106]	MGI:1926106	Fam163b	2	27110380	27142491	-1
ENSMUSG00000020105	63.6953	40.6558	86.7349	2.1334	1.09315	0.00119059	0.0653126	0.064818	0.0474583	ENSMUSG00000020105	leucine-rich repeats and immunoglobulin-like domains 3 [Source:MGI Symbol;Acc:MGI:2443955]	MGI:2443955	Lrig3	10	125966219	126015359	1
ENSMUSG00000025946	91.9209	116.772	67.0694	0.57436	-0.799972	0.00121546	0.0665355	0.00329174	0.03359	ENSMUSG00000025946	parathyroid hormone 2 receptor [Source:MGI Symbol;Acc:MGI:2180917]	MGI:2180917	Pth2r	1	65282056	65389244	1
ENSMUSG00000034413	1597.47	1337.8	1857.14	1.38821	0.473227	0.00122772	0.0670642	0.00598152	0.0137862	ENSMUSG00000034413	neuralized homolog 1b (Drosophila) [Source:MGI Symbol;Acc:MGI:3643092]	MGI:3643092	Neurl1b	17	26414829	26446349	1
ENSMUSG00000046523	279.402	222.838	335.965	1.50766	0.592313	0.00123735	0.0674473	0.00607069	0.0203284	ENSMUSG00000046523	potassium channel tetramerisation domain containing 4 [Source:MGI Symbol;Acc:MGI:1914766]	MGI:1914766	Kctd4	14	75955003	75965217	1
ENSMUSG00000063698	311.881	252.113	371.648	1.47413	0.559865	0.00126596	0.0688611	0.00742113	0.0187674	ENSMUSG00000063698	sideroflexin 4 [Source:MGI Symbol;Acc:MGI:2137680]	MGI:2137680	Sfxn4	19	60837277	60861479	-1
ENSMUSG00000040289	544.488	453.609	635.368	1.40069	0.486143	0.00126935	0.0689002	0.0129171	0.0165081	ENSMUSG00000040289	hairy/enhancer-of-split related with YRPW motif 1 [Source:MGI Symbol;Acc:MGI:1341800]	MGI:1341800	Hey1	3	8663359	8667256	-1
ENSMUSG00000041144	85.5396	59.7794	111.3	1.86184	0.89673	0.00128742	0.0697346	0.0425226	0.0339219	ENSMUSG00000041144	dynein, axonemal, heavy chain 7B [Source:MGI Symbol;Acc:MGI:2684953]	MGI:2684953	Dnah7b	1	46066315	46373546	1
ENSMUSG00000052920	63.022	82.4247	43.6193	0.529202	-0.91811	0.00129292	0.0698855	0.00568158	0.0433275	ENSMUSG00000052920	protein kinase, cGMP-dependent, type I [Source:MGI Symbol;Acc:MGI:108174]	MGI:108174	Prkg1	19	30567551	31765033	-1
ENSMUSG00000053706	12.7243	20.4898	4.95887	0.242017	-2.04682	0.00129768	0.0699959	0.0511827	0.169031	ENSMUSG00000053706	RIKEN cDNA B430305J03 gene [Source:MGI Symbol;Acc:MGI:3697707]	MGI:3697707	B430305J03Rik	3	61362250	61365951	-1
ENSMUSG00000005237	758.95	882.176	635.724	0.720632	-0.472666	0.00130593	0.0702937	0.00349184	0.014948	ENSMUSG00000005237	dynein, axonemal, heavy chain 2 [Source:MGI Symbol;Acc:MGI:107731]	MGI:107731	Dnah2	11	69420809	69549110	-1
ENSMUSG00000018654	3312.69	2101.78	4523.6	2.15227	1.10586	0.00130911	0.0703183	0.0807988	0.0131811	ENSMUSG00000018654	IKAROS family zinc finger 1 [Source:MGI Symbol;Acc:MGI:1342540]	MGI:1342540	Ikzf1	11	11685003	11772926	1
ENSMUSG00000042115	363.741	292.904	434.579	1.48369	0.569191	0.00131763	0.0706286	0.0172496	0.018018	ENSMUSG00000042115	kelch domain containing 8A [Source:MGI Symbol;Acc:MGI:2442630]	MGI:2442630	Klhdc8a	1	132298626	132307357	1
ENSMUSG00000074259	345.322	253.213	437.432	1.72753	0.788709	0.00137101	0.0733377	0.037069	0.0182232	ENSMUSG00000074259	GRAM domain containing 2 [Source:MGI Symbol;Acc:MGI:3528937]	MGI:3528937	Gramd2	9	59680144	59718874	1
ENSMUSG00000038152	841.317	697.707	984.927	1.41166	0.497396	0.0013762	0.0734628	0.00873119	0.0150182	ENSMUSG00000038152	RIKEN cDNA 5033430I15 gene [Source:MGI Symbol;Acc:MGI:1923250]	MGI:1923250	5033430I15Rik	13	45965253	45966508	1
ENSMUSG00000025189	368.859	297.145	440.573	1.48268	0.56821	0.0013982	0.0744831	0.0143703	0.0178983	ENSMUSG00000025189	cyclin M1 [Source:MGI Symbol;Acc:MGI:1891366]	MGI:1891366	Cnnm1	19	43440436	43497212	1
ENSMUSG00000031343	990.613	1298.4	682.821	0.525892	-0.927161	0.00140366	0.0745203	0.0615633	0.0144472	ENSMUSG00000031343	gamma-aminobutyric acid (GABA) A receptor, subunit alpha 3 [Source:MGI Symbol;Acc:MGI:95615]	MGI:95615	Gabra3	X	72432681	72656848	-1
ENSMUSG00000047676	1968.8	13.449	3924.14	291.78	8.18874	0.00140468	0.0745203	2.20931	0.0140236	ENSMUSG00000047676	ribosomal protein SA, pseudogene 10 [Source:MGI Symbol;Acc:MGI:3704228]	MGI:3704228	Rpsa-ps10	3	150072658	150073542	-1
ENSMUSG00000084865	73.6451	94.7491	52.5412	0.554529	-0.850664	0.00141267	0.0747903	0.0320849	0.0390221	ENSMUSG00000084865	predicted gene 15723 [Source:MGI Symbol;Acc:MGI:3783167]	MGI:3783167	Gm15723	10	114801726	114816831	1
ENSMUSG00000020900	9595.01	11008.2	8181.81	0.743245	-0.428089	0.00142538	0.0751546	0.00474125	0.0126895	ENSMUSG00000020900	myosin, heavy polypeptide 10, non-muscle [Source:MGI Symbol;Acc:MGI:1930780]	MGI:1930780	Myh10	11	68691559	68816632	1
ENSMUSG00000042195	521.69	428.811	614.57	1.43319	0.519235	0.00142306	0.0751546	0.00608879	0.0164688	ENSMUSG00000042195	solute carrier family 35, member F2 [Source:MGI Symbol;Acc:MGI:1919272]	MGI:1919272	Slc35f2	9	53771535	53818161	1
ENSMUSG00000026163	697.508	891.714	503.301	0.56442	-0.82516	0.00143347	0.0752734	0.0482706	0.0153225	ENSMUSG00000026163	SPHK1 interactor, AKAP domain containing [Source:MGI Symbol;Acc:MGI:1924879]	MGI:1924879	Sphkap	1	83254139	83408200	-1
ENSMUSG00000043017	21.1416	10.2689	32.0143	3.11759	1.64043	0.00143259	0.0752734	0.0766212	0.123349	ENSMUSG00000043017	prostaglandin I receptor (IP) [Source:MGI Symbol;Acc:MGI:99535]	MGI:99535	Ptgir	7	16906490	16910905	1
ENSMUSG00000015843	15365.1	12876.6	17853.7	1.38653	0.471475	0.00145035	0.0760048	0.014047	0.012615	ENSMUSG00000015843	retinoid X receptor gamma [Source:MGI Symbol;Acc:MGI:98216]	MGI:98216	Rxrg	1	167598384	167639623	1
ENSMUSG00000106688	178.477	106.263	250.69	2.35915	1.23827	0.00145613	0.0761528	0.0940241	0.0246148	ENSMUSG00000106688				5	33947580	33948990	-1
ENSMUSG00000050538	266.345	318.619	214.071	0.671871	-0.573744	0.00146337	0.0763768	0.0048364	0.0198521	ENSMUSG00000050538	RIKEN cDNA B230217C12 gene [Source:MGI Symbol;Acc:MGI:1915377]	MGI:1915377	B230217C12Rik	11	97840780	97844099	1
ENSMUSG00000005089	966.921	1127.46	806.383	0.715221	-0.483538	0.00148396	0.0772209	0.00593149	0.0147033	ENSMUSG00000005089	solute carrier family 1 (glial high affinity glutamate transporter), member 2 [Source:MGI Symbol;Acc:MGI:101931]	MGI:101931	Slc1a2	2	102658659	102790784	1
ENSMUSG00000098132	25.213	36.7171	13.7089	0.373364	-1.42134	0.00148554	0.0772209	0.0132615	0.0883177	ENSMUSG00000098132	Ras association (RalGDS/AF-6) domain family (N-terminal) member 10 [Source:MGI Symbol;Acc:MGI:1925998]	MGI:1925998	Rassf10	7	112953962	112957457	1
ENSMUSG00000024526	60.0189	39.4052	80.6326	2.04625	1.03298	0.00149867	0.0777469	0.0539819	0.0474319	ENSMUSG00000024526	cell death-inducing DNA fragmentation factor, alpha subunit-like effector A [Source:MGI Symbol;Acc:MGI:1270845]	MGI:1270845	Cidea	18	67343564	67367794	1
ENSMUSG00000105954	4.52647	9.05294	0	0	-Inf	0.0015073	0.0780376	0.864031	0.373242	ENSMUSG00000105954				5	104435121	104436372	1
ENSMUSG00000091586	300.092	239.915	360.268	1.50164	0.586543	0.00152225	0.0786537	0.0210035	0.0189424	ENSMUSG00000091586	cytochrome P450, family 4, subfamily f, polypeptide 17 [Source:MGI Symbol;Acc:MGI:3646233]	MGI:3646233	Cyp4f17	17	32506462	32528894	1
ENSMUSG00000039661	3152.11	2584.91	3719.31	1.43885	0.524921	0.00152867	0.0788275	0.0178041	0.0131393	ENSMUSG00000039661	dual specificity phosphatase 26 (putative) [Source:MGI Symbol;Acc:MGI:1914209]	MGI:1914209	Dusp26	8	31089471	31097047	1
ENSMUSG00000023942	1837.28	1553.46	2121.1	1.36541	0.44933	0.0015443	0.0794744	0.0035723	0.0135687	ENSMUSG00000023942	solute carrier family 29 (nucleoside transporters), member 1 [Source:MGI Symbol;Acc:MGI:1927073]	MGI:1927073	Slc29a1	17	45585200	45599606	-1
ENSMUSG00000037679	1622.43	1364.69	1880.16	1.37772	0.462278	0.00154915	0.0795655	0.00991304	0.0136798	ENSMUSG00000037679	inverted formin, FH2 and WH2 domain containing [Source:MGI Symbol;Acc:MGI:1917685]	MGI:1917685	Inf2	12	112588784	112615556	1
ENSMUSG00000042064	1020.25	1255.41	785.095	0.625371	-0.677215	0.00158596	0.081294	0.0351577	0.0142288	ENSMUSG00000042064	myosin IIIB [Source:MGI Symbol;Acc:MGI:2448580]	MGI:2448580	Myo3b	2	70039126	70429198	1
ENSMUSG00000026383	364.646	453.905	275.388	0.606708	-0.720926	0.00159571	0.0816313	0.0318058	0.0180066	ENSMUSG00000026383	erythrocyte protein band 4.1 like 5 [Source:MGI Symbol;Acc:MGI:103006]	MGI:103006	Epb4.1l5	1	119545037	119649000	-1
ENSMUSG00000058620	106.656	33.4179	179.895	5.38319	2.42846	0.00160719	0.0819768	0.345873	0.0368127	ENSMUSG00000058620	adrenergic receptor, alpha 2b [Source:MGI Symbol;Acc:MGI:87935]	MGI:87935	Adra2b	2	127363208	127367221	1
ENSMUSG00000098979	19.8588	31.0454	8.67226	0.279341	-1.8399	0.00160882	0.0819768	0.164275	0.100567	ENSMUSG00000098979	predicted gene, 27544 [Source:MGI Symbol;Acc:MGI:5530926]	MGI:5530926	Gm27544	10	92071661	92071815	-1
ENSMUSG00000000295	1208.55	1011.79	1405.31	1.38893	0.47397	0.00164138	0.0834707	0.00536432	0.014236	ENSMUSG00000000295	HD domain containing 2 [Source:MGI Symbol;Acc:MGI:1916942]	MGI:1916942	Hddc2	10	31313382	31328204	1
ENSMUSG00000029816	11.33	20.9198	1.74031	0.0831897	-3.58745	0.00167073	0.0847959	0.535726	0.202375	ENSMUSG00000029816	glycoprotein (transmembrane) nmb [Source:MGI Symbol;Acc:MGI:1934765]	MGI:1934765	Gpnmb	6	49036518	49058182	1
ENSMUSG00000029772	1399.69	1176.72	1622.66	1.37897	0.463589	0.00173584	0.087854	0.012945	0.0139695	ENSMUSG00000029772	S-adenosylhomocysteine hydrolase-like 2 [Source:MGI Symbol;Acc:MGI:1921590]	MGI:1921590	Ahcyl2	6	29768011	29912310	1
ENSMUSG00000031636	22.0444	10.9005	33.1883	3.04466	1.60628	0.00173779	0.087854	-0.003173	0.128281	ENSMUSG00000031636	PDZ and LIM domain 3 [Source:MGI Symbol;Acc:MGI:1859274]	MGI:1859274	Pdlim3	8	45885485	45919546	1
ENSMUSG00000036764	176.067	215.043	137.091	0.637505	-0.649491	0.00174681	0.0881372	0.00426488	0.0240544	ENSMUSG00000036764	DnaJ (Hsp40) homolog, subfamily C, member 12 [Source:MGI Symbol;Acc:MGI:1353428]	MGI:1353428	Dnajc12	10	63382443	63408840	1
ENSMUSG00000045287	554.677	422.035	687.319	1.62858	0.703617	0.00178443	0.0898591	0.031486	0.0162713	ENSMUSG00000045287	reticulon 4 receptor-like 1 [Source:MGI Symbol;Acc:MGI:2661375]	MGI:2661375	Rtn4rl1	11	75193783	75267769	1
ENSMUSG00000027298	2187.66	1855.86	2519.45	1.35756	0.44102	0.00179119	0.0900239	0.00475627	0.0134362	ENSMUSG00000027298	TYRO3 protein tyrosine kinase 3 [Source:MGI Symbol;Acc:MGI:104294]	MGI:104294	Tyro3	2	119797733	119818104	1
ENSMUSG00000027210	34212.8	39012	29413.5	0.75396	-0.407441	0.00179817	0.0901989	0.00948219	0.0125384	ENSMUSG00000027210	Meis homeobox 2 [Source:MGI Symbol;Acc:MGI:108564]	MGI:108564	Meis2	2	115863064	116065839	-1
ENSMUSG00000039328	771.439	900.879	642	0.712637	-0.48876	0.00180445	0.090338	0.0129556	0.0152291	ENSMUSG00000039328	ring finger protein 122 [Source:MGI Symbol;Acc:MGI:1916117]	MGI:1916117	Rnf122	8	31111820	31131482	1
ENSMUSG00000031245	294.612	439.191	150.032	0.341609	-1.54958	0.0018513	0.092504	0.160149	0.0184886	ENSMUSG00000031245	high-mobility group nucleosome binding domain 5 [Source:MGI Symbol;Acc:MGI:1355295]	MGI:1355295	Hmgn5	X	109004534	109013404	-1
ENSMUSG00000005148	586.322	705.448	467.196	0.662268	-0.594513	0.00188639	0.0937126	0.0251495	0.0156703	ENSMUSG00000005148	Kruppel-like factor 5 [Source:MGI Symbol;Acc:MGI:1338056]	MGI:1338056	Klf5	14	99298691	99313405	1
ENSMUSG00000014426	1406.55	1193.08	1620.02	1.35784	0.441316	0.00188009	0.0937126	0.00564319	0.0140047	ENSMUSG00000014426	mitogen-activated protein kinase kinase kinase 4 [Source:MGI Symbol;Acc:MGI:1346875]	MGI:1346875	Map3k4	17	12227621	12318660	-1
ENSMUSG00000090206	122.803	91.1702	154.436	1.69393	0.760371	0.00188438	0.0937126	0.0320694	0.0288523	ENSMUSG00000090206	testis, prostate and placenta expressed [Source:MGI Symbol;Acc:MGI:1920657]	MGI:1920657	Tepp	8	95310566	95326323	1
ENSMUSG00000030830	41.8231	26.1173	57.529	2.20272	1.13929	0.00191066	0.0945538	0.0253392	0.0668782	ENSMUSG00000030830	integrin alpha L [Source:MGI Symbol;Acc:MGI:96606]	MGI:96606	Itgal	7	127296260	127335137	1
ENSMUSG00000049583	6978.41	8452.46	5504.36	0.651214	-0.618796	0.00190791	0.0945538	0.0301814	0.0127551	ENSMUSG00000049583	glutamate receptor, metabotropic 5 [Source:MGI Symbol;Acc:MGI:1351342]	MGI:1351342	Grm5	7	87602544	88134907	1
ENSMUSG00000100704	44.0922	58.4927	29.6916	0.507611	-0.978204	0.0019281	0.0952342	0.0366163	0.0480456	ENSMUSG00000100704	predicted gene 28434 [Source:MGI Symbol;Acc:MGI:5579140]	MGI:5579140	Gm28434	5	87969517	88008277	1
ENSMUSG00000021423	76.5993	105.825	47.374	0.447666	-1.15951	0.00193373	0.0953294	0.0811835	0.040558	ENSMUSG00000021423	lymphocyte antigen 86 [Source:MGI Symbol;Acc:MGI:1321404]	MGI:1321404	Ly86	13	37345345	37419036	1
ENSMUSG00000035407	51.5983	34.3279	68.8688	2.00621	1.00447	0.00194767	0.0958337	0.0352983	0.0516723	ENSMUSG00000035407	KN motif and ankyrin repeat domains 4 [Source:MGI Symbol;Acc:MGI:3043381]	MGI:3043381	Kank4	4	98754898	98817537	-1
ENSMUSG00000026482	1133.92	958.25	1309.59	1.36664	0.450635	0.0019754	0.096731	0.0114478	0.0143513	ENSMUSG00000026482	ral guanine nucleotide dissociation stimulator,-like 1 [Source:MGI Symbol;Acc:MGI:107484]	MGI:107484	Rgl1	1	152516760	152766351	-1
ENSMUSG00000041889	826.815	960.954	692.677	0.720822	-0.472284	0.0019723	0.096731	0.00229693	0.0149221	ENSMUSG00000041889	shisa family member 4 [Source:MGI Symbol;Acc:MGI:1924802]	MGI:1924802	Shisa4	1	135371057	135375237	-1
ENSMUSG00000097482	41.9044	56.2387	27.5701	0.490234	-1.02846	0.00197716	0.096731	0.0338326	0.0576367	ENSMUSG00000097482	predicted gene, 17634 [Source:MGI Symbol;Acc:MGI:4937268]	MGI:4937268	Gm17634	1	105356007	105361737	1
ENSMUSG00000029782	1027.95	1187.41	868.482	0.731407	-0.451254	0.00200429	0.0977635	0.00248094	0.0143787	ENSMUSG00000029782	transmembrane protein 209 [Source:MGI Symbol;Acc:MGI:1919899]	MGI:1919899	Tmem209	6	30479053	30509783	-1
ENSMUSG00000031028	7523.2	8555.71	6490.69	0.758639	-0.398514	0.00200964	0.0977635	0.0103335	0.0127353	ENSMUSG00000031028	tubby candidate gene [Source:MGI Symbol;Acc:MGI:2651573]	MGI:2651573	Tub	7	109010825	109034460	1
ENSMUSG00000072640	1640.7	1386.69	1894.7	1.36634	0.45032	0.00200956	0.0977635	0.00507654	0.0137361	ENSMUSG00000072640	LYR motif containing 9 [Source:MGI Symbol;Acc:MGI:1913524]	MGI:1913524	Lyrm9	11	78826584	78846870	1
ENSMUSG00000050714	256.264	306.956	205.572	0.669713	-0.578386	0.00202107	0.0981342	0.00274004	0.0203956	ENSMUSG00000050714	zinc finger and BTB domain containing 26 [Source:MGI Symbol;Acc:MGI:2444402]	MGI:2444402	Zbtb26	2	37432168	37443121	-1
ENSMUSG00000055421	656.152	766.588	545.716	0.711877	-0.490301	0.00204717	0.0992148	0.0136979	0.0157283	ENSMUSG00000055421	protocadherin 9 [Source:MGI Symbol;Acc:MGI:1306801]	MGI:1306801	Pcdh9	14	93013410	93890679	-1
ENSMUSG00000029304	148.16	273.121	23.1989	0.0849402	-3.55741	0.00206547	0.0997626	0.71642	0.0268822	ENSMUSG00000029304	secreted phosphoprotein 1 [Source:MGI Symbol;Acc:MGI:98389]	MGI:98389	Spp1	5	104435118	104441050	1
ENSMUSG00000036062	5519.39	4674.61	6364.16	1.36143	0.445123	0.00206622	0.0997626	0.0126512	0.0128487	ENSMUSG00000036062	expressed sequence N28178 [Source:MGI Symbol;Acc:MGI:2140712]	MGI:2140712	N28178	4	42916660	42944752	1
ENSMUSG00000013846	1379.42	1737.31	1021.53	0.587996	-0.766122	0.00209008	0.100726	0.0451456	0.0139131	ENSMUSG00000013846	ST3 beta-galactoside alpha-2,3-sialyltransferase 1 [Source:MGI Symbol;Acc:MGI:98304]	MGI:98304	St3gal1	15	67102875	67113992	-1
ENSMUSG00000028631	905.154	717.778	1092.53	1.5221	0.606063	0.00211751	0.101858	0.0265369	0.0148681	ENSMUSG00000028631	potassium voltage-gated channel, subfamily Q, member 4 [Source:MGI Symbol;Acc:MGI:1926803]	MGI:1926803	Kcnq4	4	120696138	120748612	-1
ENSMUSG00000004730	72.2003	93.8686	50.5321	0.538328	-0.893442	0.00216359	0.103688	0.00316943	0.0428954	ENSMUSG00000004730	adhesion G protein-coupled receptor E1 [Source:MGI Symbol;Acc:MGI:106912]	MGI:106912	Adgre1	17	57358686	57483529	1
ENSMUSG00000042684	129.52	158.647	100.393	0.632812	-0.660152	0.00216057	0.103688	0.016653	0.0278887	ENSMUSG00000042684	N-acetylneuraminate pyruvate lyase [Source:MGI Symbol;Acc:MGI:1921341]	MGI:1921341	Npl	1	153503015	153550045	-1
ENSMUSG00000085167	573.38	474.405	672.354	1.41726	0.5031	0.00217192	0.103894	0.018207	0.0158661	ENSMUSG00000085167	predicted gene 12063 [Source:MGI Symbol;Acc:MGI:3649572]	MGI:3649572	Gm12063	11	24076559	24077367	1
ENSMUSG00000024558	1063.3	897.688	1228.91	1.36898	0.453098	0.00218408	0.104282	0.0020759	0.0144168	ENSMUSG00000024558	mitogen-activated protein kinase 4 [Source:MGI Symbol;Acc:MGI:2444559]	MGI:2444559	Mapk4	18	73928486	74065359	-1
ENSMUSG00000038248	2057.34	2373.55	1741.13	0.733556	-0.447022	0.00223673	0.106558	0.0127408	0.0134999	ENSMUSG00000038248	sine oculis-binding protein homolog (Drosophila) [Source:MGI Symbol;Acc:MGI:1924427]	MGI:1924427	Sobp	10	43002500	43174530	-1
ENSMUSG00000104773	122.609	152.922	92.296	0.603551	-0.728453	0.00224003	0.106558	0.0327235	0.0280221	ENSMUSG00000104773	mmu-mir-7657 [Source:miRBase;Acc:MI0024997]			3	122541625	122541681	-1	NR_106117
ENSMUSG00000020160	2791.93	3221	2362.86	0.733581	-0.446972	0.00228439	0.108468	0.0158858	0.0131623	ENSMUSG00000020160	Meis homeobox 1 [Source:MGI Symbol;Acc:MGI:104717]	MGI:104717	Meis1	11	18879817	19018985	-1
ENSMUSG00000081226	20.9197	11.6129	30.2266	2.60285	1.38009	0.00233233	0.110541	0.0496816	0.0991279	ENSMUSG00000081226	predicted gene 8802 [Source:MGI Symbol;Acc:MGI:3647981]	MGI:3647981	Gm8802	5	7857108	7857847	1
ENSMUSG00000105912	76.3297	54.1543	98.5051	1.81897	0.863123	0.00233695	0.110557	0.0197463	0.0428956	ENSMUSG00000105912				5	54349991	54358543	1	NR_038045
ENSMUSG00000038718	9818.33	11720.4	7916.26	0.675425	-0.566132	0.00234649	0.110617	0.0257541	0.0126795	ENSMUSG00000038718	pre B cell leukemia homeobox 3 [Source:MGI Symbol;Acc:MGI:97496]	MGI:97496	Pbx3	2	34171457	34373142	-1
ENSMUSG00000050321	4337.65	3216.45	5458.85	1.69717	0.763128	0.00234679	0.110617	0.0411173	0.0129694	ENSMUSG00000050321	neuropilin (NRP) and tolloid (TLL)-like 1 [Source:MGI Symbol;Acc:MGI:2180216]	MGI:2180216	Neto1	18	86394952	86501897	1
ENSMUSG00000024530	1771.72	1498.86	2044.59	1.3641	0.447948	0.00237581	0.11178	0.00474069	0.0136747	ENSMUSG00000024530	slowmo homolog 1 (Drosophila) [Source:MGI Symbol;Acc:MGI:2442865]	MGI:2442865	Slmo1	18	67464849	67480581	1
ENSMUSG00000044816	25.2588	38.4927	12.0248	0.312392	-1.67857	0.00239431	0.112445	0.165371	0.0932635	ENSMUSG00000044816	RIKEN cDNA D630023F18 gene [Source:MGI Symbol;Acc:MGI:2138198]	MGI:2138198	D630023F18Rik	1	65105285	65123214	-1
ENSMUSG00000042842	44.4087	60.1768	28.6406	0.475941	-1.07115	0.00240603	0.112586	0.0595354	0.06427	ENSMUSG00000042842	serine (or cysteine) peptidase inhibitor, clade B, member 6b [Source:MGI Symbol;Acc:MGI:894688]	MGI:894688	Serpinb6b	13	32965209	32979067	1
ENSMUSG00000057378	638.083	753.028	523.138	0.694712	-0.525514	0.00240168	0.112586	0.0212059	0.0152603	ENSMUSG00000057378	ryanodine receptor 3 [Source:MGI Symbol;Acc:MGI:99684]	MGI:99684	Ryr3	2	112631355	113217096	-1
ENSMUSG00000030075	228.346	180.528	276.164	1.52976	0.613304	0.00241245	0.112682	0.0219207	0.0225664	ENSMUSG00000030075	contactin 3 [Source:MGI Symbol;Acc:MGI:99534]	MGI:99534	Cntn3	6	102163306	102464667	-1
ENSMUSG00000029810	1120.87	1328.56	913.177	0.687344	-0.540896	0.00243368	0.113467	0.0211696	0.0142397	ENSMUSG00000029810	transmembrane protein 176B [Source:MGI Symbol;Acc:MGI:1916348]	MGI:1916348	Tmem176b	6	48833811	48841374	-1
ENSMUSG00000040612	200.737	265.498	135.976	0.512154	-0.965351	0.00244454	0.113768	0.0596176	0.0229207	ENSMUSG00000040612	immunoglobulin-like domain containing receptor 2 [Source:MGI Symbol;Acc:MGI:1196370]	MGI:1196370	Ildr2	1	166254139	166316823	1
ENSMUSG00000021379	2722.23	3123.4	2321.07	0.743122	-0.428329	0.00245842	0.114208	0.00907796	0.0132127	ENSMUSG00000021379	inhibitor of DNA binding 4 [Source:MGI Symbol;Acc:MGI:99414]	MGI:99414	Id4	13	48261427	48264036	1
ENSMUSG00000053819	1012.88	1214.72	811.042	0.667679	-0.582774	0.00247064	0.11453	0.025784	0.0143952	ENSMUSG00000053819	calcium/calmodulin-dependent protein kinase II, delta [Source:MGI Symbol;Acc:MGI:1341265]	MGI:1341265	Camk2d	3	126596302	126846326	1
ENSMUSG00000059901	22.4726	11.6283	33.3168	2.86514	1.5186	0.00247424	0.11453	0.0115004	0.11021	ENSMUSG00000059901	a disintegrin-like and metallopeptidase (reprolysin type) with thrombospondin type 1 motif, 14 [Source:MGI Symbol;Acc:MGI:2179942]	MGI:2179942	Adamts14	10	61197112	61273438	-1
ENSMUSG00000031451	1834.7	1528.45	2140.94	1.40073	0.486174	0.00249603	0.115332	0.0163876	0.0136185	ENSMUSG00000031451	growth arrest specific 6 [Source:MGI Symbol;Acc:MGI:95660]	MGI:95660	Gas6	8	13465374	13494535	-1
ENSMUSG00000021701	12479.1	10646.6	14311.6	1.34424	0.426789	0.00251614	0.115846	0.012899	0.0126506	ENSMUSG00000021701	polo-like kinase 2 [Source:MGI Symbol;Acc:MGI:1099790]	MGI:1099790	Plk2	13	110395044	110400844	1
ENSMUSG00000035916	15.6752	3.44464	27.9057	8.1012	3.01814	0.0025131	0.115846	0.439753	0.166362	ENSMUSG00000035916	protein tyrosine phosphatase, receptor type, Q [Source:MGI Symbol;Acc:MGI:1096349]	MGI:1096349	Ptprq	10	107517049	107720051	-1
ENSMUSG00000006930	1491.18	1834.89	1147.47	0.625365	-0.67723	0.00257103	0.118162	0.0358167	0.0137829	ENSMUSG00000006930	huntingtin-associated protein 1 [Source:MGI Symbol;Acc:MGI:1261831]	MGI:1261831	Hap1	11	100347327	100356128	-1
ENSMUSG00000032841	103.818	129.58	78.0569	0.602385	-0.731243	0.0026315	0.120726	0.00485773	0.0315927	ENSMUSG00000032841	proline rich 5 like [Source:MGI Symbol;Acc:MGI:1919696]	MGI:1919696	Prr5l	2	101714285	101883027	-1
ENSMUSG00000063935	45.7539	60.7886	30.7192	0.505345	-0.984659	0.00263663	0.120747	-0.0156492	0.0552664	ENSMUSG00000063935	zygote arrest 1 [Source:MGI Symbol;Acc:MGI:2180337]	MGI:2180337	Zar1	5	72576806	72581254	-1
ENSMUSG00000062309	398.097	477.098	319.096	0.668827	-0.580295	0.00264164	0.120762	0.0235746	0.0177349	ENSMUSG00000062309	ribonuclease P/MRP 25 subunit [Source:MGI Symbol;Acc:MGI:2143151]	MGI:2143151	Rpp25	9	57504102	57505447	1
ENSMUSG00000026890	1946.6	1657.22	2235.98	1.34923	0.432135	0.00266291	0.121518	0.0107586	0.0134694	ENSMUSG00000026890	LIM homeobox protein 6 [Source:MGI Symbol;Acc:MGI:1306803]	MGI:1306803	Lhx6	2	36081953	36105408	-1
ENSMUSG00000059743	4476.42	3841.96	5110.88	1.33028	0.41173	0.00266935	0.121597	0.00267882	0.012941	ENSMUSG00000059743	farnesyl diphosphate synthetase [Source:MGI Symbol;Acc:MGI:104888]	MGI:104888	Fdps	3	89093588	89101959	-1
ENSMUSG00000035431	104.441	144.775	64.106	0.442797	-1.17528	0.00268813	0.122237	0.0931551	0.0314639	ENSMUSG00000035431	somatostatin receptor 1 [Source:MGI Symbol;Acc:MGI:98327]	MGI:98327	Sstr1	12	58211772	58214444	1
ENSMUSG00000048332	1941.85	2208.15	1675.55	0.758801	-0.398206	0.00269663	0.122407	0.00859741	0.013512	ENSMUSG00000048332	lipoma HMGIC fusion partner [Source:MGI Symbol;Acc:MGI:1920048]	MGI:1920048	Lhfp	3	53041528	53261679	1
ENSMUSG00000041696	72.0047	51.6125	92.3969	1.7902	0.840124	0.00271419	0.122968	0.00237792	0.041844	ENSMUSG00000041696	RAS-like, family 12 [Source:MGI Symbol;Acc:MGI:1918034]	MGI:1918034	Rasl12	9	65398488	65414853	1
ENSMUSG00000042258	4695.67	4049.58	5341.76	1.31909	0.399544	0.00271852	0.122968	0.0111693	0.0128959	ENSMUSG00000042258	ISL1 transcription factor, LIM/homeodomain [Source:MGI Symbol;Acc:MGI:101791]	MGI:101791	Isl1	13	116298281	116309689	-1
ENSMUSG00000075224	486.336	400.866	571.807	1.42643	0.512409	0.00272745	0.123156	0.0176255	0.0169164	ENSMUSG00000075224	leucine rich repeat containing 55 [Source:MGI Symbol;Acc:MGI:2685197]	MGI:2685197	Lrrc55	2	85162334	85196699	-1
ENSMUSG00000029552	1090.35	924.947	1255.75	1.35764	0.441102	0.00277311	0.124998	0.0040397	0.014358	ENSMUSG00000029552	testis derived transcript [Source:MGI Symbol;Acc:MGI:105081]	MGI:105081	Tes	6	17065149	17105828	1
ENSMUSG00000092090	119.983	91.6588	148.306	1.61802	0.694233	0.00278486	0.125309	0.00431072	0.0293221	ENSMUSG00000092090	predicted gene 3294 [Source:MGI Symbol;Acc:MGI:3781472]	MGI:3781472	Gm3294	6	28981634	29028922	1
ENSMUSG00000058260	28.3199	45.6763	10.9634	0.240023	-2.05875	0.00280888	0.126169	0.283534	0.0854522	ENSMUSG00000058260	serine (or cysteine) peptidase inhibitor, clade A (alpha-1 antiproteinase, antitrypsin), member 9 [Source:MGI Symbol;Acc:MGI:1919157]	MGI:1919157	Serpina9	12	103994743	104013755	-1
ENSMUSG00000004637	293.537	348.019	239.054	0.6869	-0.541828	0.00281826	0.126371	0.00167068	0.019024	ENSMUSG00000004637	WW domain-containing oxidoreductase [Source:MGI Symbol;Acc:MGI:1931237]	MGI:1931237	Wwox	8	114439655	115352708	1
ENSMUSG00000029314	17.5756	8.27943	26.8718	3.24561	1.69849	0.00282938	0.126649	0.0374264	0.134191	ENSMUSG00000029314	1-acylglycerol-3-phosphate O-acyltransferase 9 [Source:MGI Symbol;Acc:MGI:3603816]	MGI:3603816	Agpat9	5	100845713	100899102	1
ENSMUSG00000002799	2015.57	1731.87	2299.28	1.32763	0.408852	0.00283582	0.126718	0.0100637	0.0134897	ENSMUSG00000002799	jagged 2 [Source:MGI Symbol;Acc:MGI:1098270]	MGI:1098270	Jag2	12	112908590	112929495	-1
ENSMUSG00000023367	167.461	201.495	133.428	0.662189	-0.594685	0.0028473	0.126972	0.00675963	0.0240861	ENSMUSG00000023367	transmembrane protein 176A [Source:MGI Symbol;Acc:MGI:1913308]	MGI:1913308	Tmem176a	6	48841483	48845364	1
ENSMUSG00000029001	1381.66	1127.3	1636.02	1.45128	0.537326	0.00285138	0.126972	0.0225687	0.0140082	ENSMUSG00000029001	F-box protein 44 [Source:MGI Symbol;Acc:MGI:1354744]	MGI:1354744	Fbxo44	4	148152800	148160482	-1
ENSMUSG00000030545	306.412	360.621	252.202	0.699355	-0.515902	0.00286223	0.127079	0.0135231	0.0189429	ENSMUSG00000030545	peroxisomal biogenesis factor 11 alpha [Source:MGI Symbol;Acc:MGI:1338788]	MGI:1338788	Pex11a	7	79735957	79743131	-1
ENSMUSG00000063320	277.262	327.157	227.366	0.694975	-0.524966	0.00286362	0.127079	0.0127108	0.0201209	ENSMUSG00000063320	RIKEN cDNA 1190007I07 gene [Source:MGI Symbol;Acc:MGI:3698433]	MGI:3698433	1190007I07Rik	10	82619851	82623228	-1
ENSMUSG00000029108	1088.86	855.454	1322.26	1.54569	0.628249	0.00288057	0.127307	0.0270277	0.0143927	ENSMUSG00000029108	protocadherin 7 [Source:MGI Symbol;Acc:MGI:1860487]	MGI:1860487	Pcdh7	5	57717967	58133230	1
ENSMUSG00000042607	364.065	527.044	201.087	0.381537	-1.39011	0.00288359	0.127307	0.146452	0.0169771	ENSMUSG00000042607	ankyrin repeat and SOCS box-containing 4 [Source:MGI Symbol;Acc:MGI:1929751]	MGI:1929751	Asb4	6	5383386	5433022	1
ENSMUSG00000060735	77.1663	106.539	47.7934	0.4486	-1.1565	0.00287575	0.127307	0.0924985	0.0368956	ENSMUSG00000060735	relaxin family peptide receptor 3 [Source:MGI Symbol;Acc:MGI:2441827]	MGI:2441827	Rxfp3	15	11033717	11037991	-1
ENSMUSG00000031342	13248.1	11442.4	15053.8	1.31562	0.395742	0.00289692	0.127539	0.00441974	0.0126423	ENSMUSG00000031342	glycoprotein m6b [Source:MGI Symbol;Acc:MGI:107672]	MGI:107672	Gpm6b	X	166238911	166388988	1
ENSMUSG00000032500	2464.87	1963.5	2966.24	1.51069	0.595209	0.00289872	0.127539	0.024529	0.0133277	ENSMUSG00000032500	doublecortin-like kinase 3 [Source:MGI Symbol;Acc:MGI:3039580]	MGI:3039580	Dclk3	9	111439081	111489118	1
ENSMUSG00000097626	25.9662	37.3799	14.5525	0.389313	-1.361	0.0029049	0.127593	0.0919895	0.0767672	ENSMUSG00000097626	RIKEN cDNA 4921504A21 gene [Source:MGI Symbol;Acc:MGI:1918082]	MGI:1918082	4921504A21Rik	5	19202368	19226555	-1
ENSMUSG00000087038	661.452	552.953	769.951	1.39244	0.477612	0.00290996	0.127598	0.00634392	0.0156637	ENSMUSG00000087038	RIKEN cDNA 2900079G21 gene [Source:MGI Symbol;Acc:MGI:1920268]	MGI:1920268	2900079G21Rik	9	112234277	112348925	1	NR_033433
ENSMUSG00000026249	4011.17	2913.15	5109.19	1.75384	0.810515	0.00293631	0.128498	0.0487414	0.0130111	ENSMUSG00000026249	serine (or cysteine) peptidase inhibitor, clade E, member 2 [Source:MGI Symbol;Acc:MGI:101780]	MGI:101780	Serpine2	1	79794197	79861180	-1
ENSMUSG00000066026	144.68	87.8805	201.479	2.29265	1.19702	0.00294047	0.128498	0.0978652	0.027297	ENSMUSG00000066026	dehydrogenase/reductase (SDR family) member 3 [Source:MGI Symbol;Acc:MGI:1315215]	MGI:1315215	Dhrs3	4	144892827	144928209	1
ENSMUSG00000055775	25.0391	13.5943	36.4838	2.68376	1.42426	0.00307656	0.134218	0.0276874	0.0993542	ENSMUSG00000055775	myosin, heavy polypeptide 8, skeletal muscle, perinatal [Source:MGI Symbol;Acc:MGI:1339712]	MGI:1339712	Myh8	11	67277124	67308634	1
ENSMUSG00000008475	7331.3	6303.73	8358.86	1.32602	0.407102	0.00309027	0.134362	0.00987339	0.0127664	ENSMUSG00000008475	actin related protein 2/3 complex, subunit 5 [Source:MGI Symbol;Acc:MGI:1915021]	MGI:1915021	Arpc5	1	152766542	152775597	1
ENSMUSG00000028271	1274.9	1463.95	1085.86	0.741732	-0.431029	0.00308783	0.134362	0.00890376	0.0140212	ENSMUSG00000028271	general transcription factor IIB [Source:MGI Symbol;Acc:MGI:2385191]	MGI:2385191	Gtf2b	3	142765045	142783606	1
ENSMUSG00000003657	224.132	274.261	174.002	0.634441	-0.656443	0.00311396	0.134937	0.0316078	0.0208718	ENSMUSG00000003657	calbindin 2 [Source:MGI Symbol;Acc:MGI:101914]	MGI:101914	Calb2	8	110142539	110168206	-1
ENSMUSG00000053101	3.44626	0	6.89251	Inf	Inf	0.00311217	0.134937	0.796716	0.695906	ENSMUSG00000053101	G protein-coupled receptor 141 [Source:MGI Symbol;Acc:MGI:2672983]	MGI:2672983	Gpr141	13	19749682	19824257	-1
ENSMUSG00000085237	76.4905	55.5757	97.4054	1.75266	0.809548	0.00312172	0.135046	0.0242823	0.0402237	ENSMUSG00000085237	predicted gene 15406 [Source:MGI Symbol;Acc:MGI:3705112]	MGI:3705112	Gm15406	5	148948897	148996566	-1
ENSMUSG00000024743	2997.28	2565.89	3428.67	1.33625	0.41819	0.00313559	0.135419	0.00467944	0.0131778	ENSMUSG00000024743	synaptotagmin VII [Source:MGI Symbol;Acc:MGI:1859545]	MGI:1859545	Syt7	19	10389090	10453181	1
ENSMUSG00000022656	2608.47	2013.45	3203.5	1.59105	0.669981	0.0031692	0.135832	0.0349392	0.0133164	ENSMUSG00000022656	poliovirus receptor-related 3 [Source:MGI Symbol;Acc:MGI:1930171]	MGI:1930171	Pvrl3	16	46387706	46498525	-1
ENSMUSG00000033220	33.9365	46.7201	21.1529	0.452758	-1.14319	0.00315914	0.135832	0.0158861	0.0744075	ENSMUSG00000033220	RAS-related C3 botulinum substrate 2 [Source:MGI Symbol;Acc:MGI:97846]	MGI:97846	Rac2	15	78559169	78572783	-1
ENSMUSG00000040488	475.135	554.207	396.063	0.714648	-0.484695	0.00315298	0.135832	0.00918954	0.0167605	ENSMUSG00000040488	latent transforming growth factor beta binding protein 4 [Source:MGI Symbol;Acc:MGI:1321395]	MGI:1321395	Ltbp4	7	27305136	27337692	-1
ENSMUSG00000055567	588.557	424.05	753.064	1.77589	0.82854	0.00316496	0.135832	0.0510619	0.0158861	ENSMUSG00000055567	unc-80 homolog (C. elegans) [Source:MGI Symbol;Acc:MGI:2652882]	MGI:2652882	Unc80	1	66468367	66699866	1
ENSMUSG00000102018	196.021	151.259	240.783	1.59186	0.670714	0.0031715	0.135832	0.0291416	0.023002	ENSMUSG00000102018	RIKEN cDNA K230010J24 gene [Source:MGI Symbol;Acc:MGI:3588184]	MGI:3588184	K230010J24Rik	15	76009888	76046111	1
ENSMUSG00000106951	38.1123	23.9416	52.283	2.18377	1.12682	0.00318829	0.136324	0.0281059	0.0667631	ENSMUSG00000106951				5	148990056	148995223	-1
ENSMUSG00000021254	1734.07	1980.73	1487.41	0.750942	-0.413226	0.00323167	0.137593	0.00477113	0.0136373	ENSMUSG00000021254	G patch domain containing 2 like [Source:MGI Symbol;Acc:MGI:1917623]	MGI:1917623	Gpatch2l	12	86241890	86291414	1
ENSMUSG00000022602	609.738	457.141	762.335	1.66762	0.737787	0.00323693	0.137593	0.0365096	0.0159144	ENSMUSG00000022602	activity regulated cytoskeletal-associated protein [Source:MGI Symbol;Acc:MGI:88067]	MGI:88067	Arc	15	74669083	74672570	-1
ENSMUSG00000026259	7539.12	6305.04	8773.19	1.39146	0.476596	0.00323929	0.137593	0.0161483	0.0127519	ENSMUSG00000026259	neuronal guanine nucleotide exchange factor [Source:MGI Symbol;Acc:MGI:1858414]	MGI:1858414	Ngef	1	87476834	87573870	-1
ENSMUSG00000044447	51.4126	32.5067	70.3186	2.1632	1.11317	0.00322488	0.137593	0.0799288	0.05379	ENSMUSG00000044447	dedicator of cytokinesis 5 [Source:MGI Symbol;Acc:MGI:2652871]	MGI:2652871	Dock5	14	67751928	67933572	-1
ENSMUSG00000020811	1223.46	1409.98	1036.95	0.735434	-0.443332	0.00329097	0.139465	0.0140173	0.0141811	ENSMUSG00000020811	WSC domain containing 1 [Source:MGI Symbol;Acc:MGI:2448493]	MGI:2448493	Wscd1	11	71749920	71789647	1
ENSMUSG00000052479	170.076	83.6133	256.538	3.06815	1.61737	0.00329419	0.139465	0.190536	0.0256151	ENSMUSG00000052479	RIKEN cDNA A330008L17 gene [Source:MGI Symbol;Acc:MGI:2443215]	MGI:2443215	A330008L17Rik	8	99416642	99733438	1
ENSMUSG00000028334	4349.55	3739.83	4959.27	1.32607	0.407156	0.00332202	0.140183	0.00645041	0.0129641	ENSMUSG00000028334	N-acetylneuraminic acid synthase (sialic acid synthase) [Source:MGI Symbol;Acc:MGI:2149820]	MGI:2149820	Nans	4	46489248	46503632	1
ENSMUSG00000037940	112.798	139.873	85.722	0.612854	-0.706384	0.00332127	0.140183	0.0155179	0.0291501	ENSMUSG00000037940	inositol polyphosphate-4-phosphatase, type II [Source:MGI Symbol;Acc:MGI:2158925]	MGI:2158925	Inpp4b	8	81342556	82125036	1
ENSMUSG00000003934	5710.35	6463.07	4957.64	0.767071	-0.382568	0.00337777	0.142303	0.00642444	0.0128287	ENSMUSG00000003934	ephrin B3 [Source:MGI Symbol;Acc:MGI:109196]	MGI:109196	Efnb3	11	69554092	69560205	-1
ENSMUSG00000036887	203.897	245.291	162.504	0.662494	-0.59402	0.00338454	0.142355	0.0147787	0.0227815	ENSMUSG00000036887	complement component 1, q subcomponent, alpha polypeptide [Source:MGI Symbol;Acc:MGI:88223]	MGI:88223	C1qa	4	136895917	136898803	-1
ENSMUSG00000044279	41.3961	26.7878	56.0043	2.09066	1.06396	0.00340127	0.142826	0.0460724	0.0630845	ENSMUSG00000044279	crumbs family member 3 [Source:MGI Symbol;Acc:MGI:2670904]	MGI:2670904	Crb3	17	57059105	57065918	1
ENSMUSG00000037552	2892.33	2368.54	3416.13	1.4423	0.528366	0.00344446	0.143881	0.0242371	0.0131928	ENSMUSG00000037552	pleckstrin homology domain containing, family G (with RhoGef domain) member 2 [Source:MGI Symbol;Acc:MGI:2141874]	MGI:2141874	Plekhg2	7	28359604	28372599	-1
ENSMUSG00000040680	66.5655	47.5074	85.6235	1.80232	0.849853	0.00344872	0.143881	0.0257245	0.0455574	ENSMUSG00000040680	kringle containing transmembrane protein 2 [Source:MGI Symbol;Acc:MGI:1920266]	MGI:1920266	Kremen2	17	23741200	23745829	-1
ENSMUSG00000068196	64.8694	88.0696	41.6693	0.473141	-1.07966	0.00343629	0.143881	0.0817165	0.039173	ENSMUSG00000068196	collagen, type VIII, alpha 1 [Source:MGI Symbol;Acc:MGI:88463]	MGI:88463	Col8a1	16	57624258	57754737	-1
ENSMUSG00000097461	102.086	127.559	76.6124	0.600603	-0.735515	0.0034446	0.143881	0.0300099	0.0328509	ENSMUSG00000097461	predicted gene, 26735 [Source:MGI Symbol;Acc:MGI:5477229]	MGI:5477229	Gm26735	13	28943048	28951671	1
ENSMUSG00000020926	2146.2	1843.03	2449.36	1.32899	0.410326	0.00346697	0.144409	0.0120483	0.0134094	ENSMUSG00000020926	a disintegrin and metallopeptidase domain 11 [Source:MGI Symbol;Acc:MGI:1098667]	MGI:1098667	Adam11	11	102761439	102780262	1
ENSMUSG00000033998	576.066	482.599	669.532	1.38734	0.472327	0.00347904	0.144677	0.0132612	0.0161425	ENSMUSG00000033998	potassium channel, subfamily K, member 1 [Source:MGI Symbol;Acc:MGI:109322]	MGI:109322	Kcnk1	8	125995102	126030683	1
ENSMUSG00000019888	379.776	461.183	298.369	0.646964	-0.628243	0.00357781	0.148545	0.0319073	0.0177924	ENSMUSG00000019888	MGAT4 family, member C [Source:MGI Symbol;Acc:MGI:1914819]	MGI:1914819	Mgat4c	10	101681487	102391469	1
ENSMUSG00000096655	44.3277	28.5465	60.109	2.10565	1.07427	0.0036106	0.149666	0.00972193	0.0636518	ENSMUSG00000096655	RIKEN cDNA 1700065D16 gene [Source:MGI Symbol;Acc:MGI:1920660]	MGI:1920660	1700065D16Rik	9	95855418	95858322	-1
ENSMUSG00000015501	1341.73	1532.49	1150.97	0.751043	-0.413034	0.00362291	0.149935	0.00702747	0.0139232	ENSMUSG00000015501	human immunodeficiency virus type I enhancer binding protein 2 [Source:MGI Symbol;Acc:MGI:1338076]	MGI:1338076	Hivep2	10	13966075	14151374	1
ENSMUSG00000004626	1101.21	1260.31	942.103	0.747517	-0.419822	0.00369593	0.151739	0.00879586	0.0140988	ENSMUSG00000004626	syntaxin binding protein 2 [Source:MGI Symbol;Acc:MGI:107370]	MGI:107370	Stxbp2	8	3630955	3643644	1
ENSMUSG00000035274	533.245	412.568	653.922	1.585	0.664485	0.00369267	0.151739	0.0342784	0.0166443	ENSMUSG00000035274	trophoblast glycoprotein [Source:MGI Symbol;Acc:MGI:1341264]	MGI:1341264	Tpbg	9	85842380	85847040	1
ENSMUSG00000092586	15.0391	7.43421	22.644	3.04592	1.60688	0.0036853	0.151739	0.124632	0.141733	ENSMUSG00000092586	lymphocyte antigen 6 complex, locus G6C [Source:MGI Symbol;Acc:MGI:2148930]	MGI:2148930	Ly6g6c	17	35065388	35070050	1
ENSMUSG00000095041	7271.89	4238.72	10305.1	2.43117	1.28165	0.00367953	0.151739	0.130297	0.0127087	ENSMUSG00000095041	phosphatidylserine decarboxylase [Source:HGNC Symbol;Acc:HGNC:8999]			JH584304.1	52190	59690	-1
ENSMUSG00000102014	400.455	329.354	471.555	1.43176	0.517785	0.00367811	0.151739	0.0118658	0.0175378	ENSMUSG00000102014	RIKEN cDNA 2900009J06 gene [Source:MGI Symbol;Acc:MGI:1920137]	MGI:1920137	2900009J06Rik	1	127753616	127774092	-1
ENSMUSG00000036013	4.01526	0.271782	7.75875	28.5476	4.8353	0.00373995	0.153302	0.546554	0.604646	ENSMUSG00000036013	family with sequence similarity 122, member C [Source:MGI Symbol;Acc:MGI:1921116]	MGI:1921116	Fam122c	X	53273424	53331185	1
ENSMUSG00000028780	756.709	1003.35	510.063	0.508358	-0.976085	0.00375152	0.153532	0.0693756	0.0154652	ENSMUSG00000028780	sema domain, immunoglobulin domain (Ig), short basic domain, secreted, (semaphorin) 3C [Source:MGI Symbol;Acc:MGI:107557]	MGI:107557	Sema3c	5	17574281	17730268	1
ENSMUSG00000024588	1055.21	895.532	1214.9	1.35662	0.440016	0.00376699	0.153921	0.0114375	0.0144594	ENSMUSG00000024588	ferrochelatase [Source:MGI Symbol;Acc:MGI:95513]	MGI:95513	Fech	18	64456550	64489066	-1
ENSMUSG00000008658	5099.46	5833.75	4365.17	0.748261	-0.418386	0.00379528	0.154768	0.0158958	0.0128754	ENSMUSG00000008658	RNA binding protein, fox-1 homolog (C. elegans) 1 [Source:MGI Symbol;Acc:MGI:1926224]	MGI:1926224	Rbfox1	16	6809222	7412479	1
ENSMUSG00000024793	45.5084	29.4835	61.5332	2.08704	1.06146	0.00379971	0.154768	0.0683876	0.0575719	ENSMUSG00000024793	tumor necrosis factor receptor superfamily, member 25 [Source:MGI Symbol;Acc:MGI:1934667]	MGI:1934667	Tnfrsf25	4	152115934	152120119	1
ENSMUSG00000021057	2930.3	3455.37	2405.23	0.696085	-0.522664	0.00384534	0.156379	0.0245951	0.0131358	ENSMUSG00000021057	A kinase (PRKA) anchor protein 5 [Source:MGI Symbol;Acc:MGI:2685104]	MGI:2685104	Akap5	12	76324891	76334153	1
ENSMUSG00000082674	7.60222	12.8611	2.34333	0.182202	-2.45639	0.00387229	0.157227	0.0807069	0.237417	ENSMUSG00000082674	predicted gene 11914 [Source:MGI Symbol;Acc:MGI:3649889]	MGI:3649889	Gm11914	4	27867149	27867655	-1
ENSMUSG00000026972	685.312	548.551	822.074	1.49863	0.583644	0.00389249	0.157799	0.026735	0.0154539	ENSMUSG00000026972	arrestin domain containing 1 [Source:MGI Symbol;Acc:MGI:2446136]	MGI:2446136	Arrdc1	2	24925352	24935252	-1	NR_027876
ENSMUSG00000026185	680.717	849.385	512.048	0.602846	-0.730139	0.00391072	0.158289	0.0395161	0.0156517	ENSMUSG00000026185	insulin-like growth factor binding protein 5 [Source:MGI Symbol;Acc:MGI:96440]	MGI:96440	Igfbp5	1	72857932	72874884	-1
ENSMUSG00000056999	1098.52	1330.85	866.199	0.650863	-0.619574	0.00395857	0.159748	0.0346298	0.0143816	ENSMUSG00000056999	insulin degrading enzyme [Source:MGI Symbol;Acc:MGI:96412]	MGI:96412	Ide	19	37268743	37337852	-1
ENSMUSG00000097632	5.54905	9.58156	1.51653	0.158276	-2.65948	0.00395917	0.159748	0.186183	0.279955	ENSMUSG00000097632	RIKEN cDNA 4930552P12 gene [Source:MGI Symbol;Acc:MGI:1924844]	MGI:1924844	4930552P12Rik	19	55640589	55702204	-1	NR_045318
ENSMUSG00000001918	249.932	166.021	333.844	2.01085	1.0078	0.00396935	0.159876	0.0819601	0.0212719	ENSMUSG00000001918	solute carrier family 1 (neutral amino acid transporter), member 5 [Source:MGI Symbol;Acc:MGI:105305]	MGI:105305	Slc1a5	7	16781346	16798274	1
ENSMUSG00000057069	102.216	78.3147	126.118	1.6104	0.687415	0.00397473	0.159876	0.0100321	0.0312507	ENSMUSG00000057069	ERO1-like beta (S. cerevisiae) [Source:MGI Symbol;Acc:MGI:1914725]	MGI:1914725	Ero1lb	13	12565883	12609526	1
ENSMUSG00000100846	23.384	35.5599	11.2082	0.315192	-1.6657	0.0039974	0.160537	0.182723	0.101535	ENSMUSG00000100846	predicted gene 28845 [Source:MGI Symbol;Acc:MGI:5579551]	MGI:5579551	Gm28845	1	65100619	65119558	-1
ENSMUSG00000019122	33.7712	47.4291	20.1132	0.424069	-1.23763	0.00403534	0.161809	0.0926361	0.078462	ENSMUSG00000019122	chemokine (C-C motif) ligand 9 [Source:MGI Symbol;Acc:MGI:104533]	MGI:104533	Ccl9	11	83572919	83578636	-1
ENSMUSG00000021823	1275.28	1094.65	1455.91	1.33003	0.411455	0.00406288	0.162472	0.0127064	0.014006	ENSMUSG00000021823	vinculin [Source:MGI Symbol;Acc:MGI:98927]	MGI:98927	Vcl	14	20929433	21033673	1
ENSMUSG00000072944	3.90346	7.50542	0.301507	0.0401719	-4.63767	0.00406447	0.162472	0.211441	0.586167	ENSMUSG00000072944	nucleoporin 62 C-terminal like [Source:MGI Symbol;Acc:MGI:2685565]	MGI:2685565	Nup62cl	X	140006805	140062712	-1
ENSMUSG00000044216	212.075	151.246	272.904	1.80437	0.851492	0.00407587	0.162675	0.0506731	0.0223652	ENSMUSG00000044216	potassium inwardly-rectifying channel, subfamily J, member 4 [Source:MGI Symbol;Acc:MGI:104743]	MGI:104743	Kcnj4	15	79483718	79505241	-1
ENSMUSG00000052539	1146.63	1303.92	989.346	0.758749	-0.398306	0.00413186	0.164655	0.0118134	0.0141747	ENSMUSG00000052539	membrane associated guanylate kinase, WW and PDZ domain containing 3 [Source:MGI Symbol;Acc:MGI:1923484]	MGI:1923484	Magi3	3	104013259	104220374	-1
ENSMUSG00000037977	262.365	213.534	311.197	1.45737	0.543364	0.00419353	0.166855	0.00511102	0.0203162	ENSMUSG00000037977	RIKEN cDNA 6430571L13 gene [Source:MGI Symbol;Acc:MGI:2445137]	MGI:2445137	6430571L13Rik	9	107340602	107352422	1
ENSMUSG00000002985	2485.8	3128.94	1842.66	0.588909	-0.763883	0.00423181	0.16789	0.0473108	0.013346	ENSMUSG00000002985	apolipoprotein E [Source:MGI Symbol;Acc:MGI:88057]	MGI:88057	Apoe	7	19696109	19699166	-1
ENSMUSG00000086587	154.277	192.054	116.5	0.606599	-0.721185	0.00423257	0.16789	0.0410946	0.0246243	ENSMUSG00000086587	predicted gene 11837 [Source:MGI Symbol;Acc:MGI:3702175]	MGI:3702175	Gm11837	4	14929908	14953030	1
ENSMUSG00000083856	9.61285	17.1265	2.09925	0.122574	-3.02828	0.00424933	0.168296	0.496574	0.187701	ENSMUSG00000083856	predicted gene 13886 [Source:MGI Symbol;Acc:MGI:3649359]	MGI:3649359	Gm13886	2	104820179	104821361	1
ENSMUSG00000105336	10.4933	1.02313	19.9635	19.5122	4.2863	0.00426233	0.168552	0.920367	0.181839	ENSMUSG00000105336				3	58665470	58666566	-1
ENSMUSG00000062190	2479.31	2814.38	2144.24	0.761886	-0.392352	0.00429073	0.169415	0.00667666	0.013272	ENSMUSG00000062190	LanC (bacterial lantibiotic synthetase component C)-like 2 [Source:MGI Symbol;Acc:MGI:1919085]	MGI:1919085	Lancl2	6	57702601	57739438	1
ENSMUSG00000047446	2538.31	2971.83	2104.79	0.708246	-0.497677	0.00430587	0.169753	0.0235146	0.0132322	ENSMUSG00000047446	ADP-ribosylation factor-like 4A [Source:MGI Symbol;Acc:MGI:99437]	MGI:99437	Arl4a	12	40005447	40038025	-1
ENSMUSG00000022885	1547.98	1865.61	1230.35	0.659489	-0.600579	0.00431963	0.170035	0.0279883	0.0138201	ENSMUSG00000022885	beta galactoside alpha 2,6 sialyltransferase 1 [Source:MGI Symbol;Acc:MGI:108470]	MGI:108470	St6gal1	16	23224740	23360350	1
ENSMUSG00000032537	7391.16	6391.61	8390.7	1.31277	0.392612	0.00433456	0.170116	0.00691864	0.0127608	ENSMUSG00000032537	Eph receptor B1 [Source:MGI Symbol;Acc:MGI:1096337]	MGI:1096337	Ephb1	9	101922128	102354693	-1
ENSMUSG00000044365	1575.37	1791.62	1359.12	0.758598	-0.398592	0.00433489	0.170116	0.00570634	0.0137602	ENSMUSG00000044365	CXXC finger 4 [Source:MGI Symbol;Acc:MGI:2442112]	MGI:2442112	Cxxc4	3	134236484	134262161	1
ENSMUSG00000008734	839.644	990.357	688.932	0.69564	-0.523587	0.00435325	0.17034	0.0203001	0.0149277	ENSMUSG00000008734	G protein-coupled receptor, family C, group 5, member B [Source:MGI Symbol;Acc:MGI:1927596]	MGI:1927596	Gprc5b	7	118972040	118995211	-1
ENSMUSG00000042804	1328.73	1003.57	1653.89	1.64802	0.720731	0.0043538	0.17034	0.0427475	0.0140353	ENSMUSG00000042804	G protein-coupled receptor 153 [Source:MGI Symbol;Acc:MGI:1916157]	MGI:1916157	Gpr153	4	152274232	152285337	1
ENSMUSG00000075254	1109.35	870.151	1348.55	1.54979	0.632072	0.00436185	0.170396	0.039368	0.0144262	ENSMUSG00000075254	HEG homolog 1 (zebrafish) [Source:MGI Symbol;Acc:MGI:1924696]	MGI:1924696	Heg1	16	33684466	33771576	1
ENSMUSG00000059631	492.926	330.416	655.437	1.98367	0.988173	0.00442506	0.172604	0.0796613	0.0164595	ENSMUSG00000059631	RIKEN cDNA 1500035N22 gene [Source:MGI Symbol;Acc:MGI:1917508]	MGI:1917508	1500035N22Rik	5	24985842	24998168	1
ENSMUSG00000073158	53.7307	36.9769	70.4844	1.90617	0.930679	0.00445124	0.173363	0.0123905	0.0521183	ENSMUSG00000073158	RIKEN cDNA 9030624G23 gene [Source:MGI Symbol;Acc:MGI:1914058]	MGI:1914058	9030624G23Rik	12	24044701	24096968	-1
ENSMUSG00000025534	309.745	365.356	254.135	0.695582	-0.523708	0.00448202	0.174298	0.0129151	0.0191149	ENSMUSG00000025534	glucuronidase, beta [Source:MGI Symbol;Acc:MGI:95872]	MGI:95872	Gusb	5	129989011	130003049	-1
ENSMUSG00000085673	4.37572	8.12928	0.622159	0.0765331	-3.70777	0.00451762	0.175419	0.408729	0.442897	ENSMUSG00000085673	predicted gene 16122 [Source:MGI Symbol;Acc:MGI:3801886]	MGI:3801886	Gm16122	5	140074105	140085512	1
ENSMUSG00000045877	22.9993	13.1478	32.8508	2.49857	1.3211	0.00463467	0.179693	-0.0118155	0.106822	ENSMUSG00000045877	RIKEN cDNA 4933415A04 gene [Source:MGI Symbol;Acc:MGI:1922977]	MGI:1922977	4933415A04Rik	11	43587040	43589048	1
ENSMUSG00000104786	17.3005	9.19961	25.4014	2.76114	1.46527	0.00466451	0.180578	0.0864245	0.112657	ENSMUSG00000104786				3	148989152	149004031	1
ENSMUSG00000026456	330.353	273.183	387.523	1.41855	0.504415	0.00471513	0.182141	0.0027624	0.0186395	ENSMUSG00000026456	cytochrome b5 reductase 1 [Source:MGI Symbol;Acc:MGI:1919267]	MGI:1919267	Cyb5r1	1	134405559	134411740	1
ENSMUSG00000071424	450.931	539.291	362.572	0.672312	-0.572796	0.00471901	0.182141	0.02854	0.0164455	ENSMUSG00000071424	glutamate receptor, ionotropic, delta 2 [Source:MGI Symbol;Acc:MGI:95813]	MGI:95813	Grid2	6	63255876	64668282	1
ENSMUSG00000067081	43.686	57.4192	29.9529	0.521653	-0.938837	0.00472883	0.182247	0.0621641	0.057572	ENSMUSG00000067081	ankyrin repeat and SOCS box-containing 18 [Source:MGI Symbol;Acc:MGI:2655109]	MGI:2655109	Asb18	1	89950220	90014666	-1
ENSMUSG00000022641	293.823	361.099	226.546	0.62738	-0.672588	0.00474502	0.182326	0.0326786	0.0194368	ENSMUSG00000022641	bobby sox homolog (Drosophila) [Source:MGI Symbol;Acc:MGI:1917758]	MGI:1917758	Bbx	16	50191844	50432390	-1
ENSMUSG00000054169	5.9422	1.23864	10.6458	8.59473	3.10345	0.00473806	0.182326	-0.0179597	0.410897	ENSMUSG00000054169	carcinoembryonic antigen-related cell adhesion molecule 10 [Source:MGI Symbol;Acc:MGI:1347248]	MGI:1347248	Ceacam10	7	24777204	24784649	1
ENSMUSG00000006235	28.2695	17.2067	39.3322	2.28586	1.19274	0.00477073	0.18286	0.0676501	0.0835695	ENSMUSG00000006235	erythropoietin receptor [Source:MGI Symbol;Acc:MGI:95408]	MGI:95408	Epor	9	21958899	21963576	-1
ENSMUSG00000038305	2473.02	2925.51	2020.52	0.690657	-0.533958	0.00477309	0.18286	0.0267116	0.013255	ENSMUSG00000038305	spermatogenesis associated, serine-rich 2-like [Source:MGI Symbol;Acc:MGI:1914448]	MGI:1914448	Spats2l	1	57774162	57948394	1
ENSMUSG00000022358	798.238	682.876	913.6	1.33787	0.41994	0.0047926	0.183318	0.00405534	0.0151109	ENSMUSG00000022358	F-box protein 32 [Source:MGI Symbol;Acc:MGI:1914981]	MGI:1914981	Fbxo32	15	58175879	58214892	-1
ENSMUSG00000038079	573.018	663.231	482.806	0.727961	-0.458067	0.00480719	0.183318	0.00617597	0.0158869	ENSMUSG00000038079	transmembrane protein 237 [Source:MGI Symbol;Acc:MGI:2138365]	MGI:2138365	Tmem237	1	59100590	59120408	-1
ENSMUSG00000042050	716.355	604.978	827.732	1.3682	0.452281	0.0048135	0.183318	0.0128704	0.0152977	ENSMUSG00000042050	WD repeat domain 60 [Source:MGI Symbol;Acc:MGI:2445085]	MGI:2445085	Wdr60	12	116207050	116263025	-1
ENSMUSG00000046699	161.503	204.632	118.374	0.578472	-0.789681	0.00481064	0.183318	0.0492116	0.024486	ENSMUSG00000046699	SLIT and NTRK-like family, member 4 [Source:MGI Symbol;Acc:MGI:2442509]	MGI:2442509	Slitrk4	X	64264885	64276996	-1
ENSMUSG00000030450	32.5466	19.9934	45.0998	2.25573	1.1736	0.00483161	0.183638	0.0441872	0.0750479	ENSMUSG00000030450	oculocutaneous albinism II [Source:MGI Symbol;Acc:MGI:97454]	MGI:97454	Oca2	7	56239760	56536517	1
ENSMUSG00000079037	4046.23	4625.41	3467.05	0.749567	-0.415871	0.00483613	0.183638	0.0163071	0.0129815	ENSMUSG00000079037	prion protein [Source:MGI Symbol;Acc:MGI:97769]	MGI:97769	Prnp	2	131909928	131938429	1
ENSMUSG00000016918	72.2327	91.604	52.8615	0.577065	-0.793193	0.00487199	0.184727	0.0345538	0.0434483	ENSMUSG00000016918	sulfatase 1 [Source:MGI Symbol;Acc:MGI:2138563]	MGI:2138563	Sulf1	1	12692277	12861192	1
ENSMUSG00000105763	3.59373	0.303528	6.88393	22.6798	4.50333	0.00489701	0.185403	0.404219	0.539217	ENSMUSG00000105763				5	25126135	25126700	1
ENSMUSG00000093594	29.5235	17.9028	41.1442	2.2982	1.2005	0.00491211	0.185702	0.0201145	0.0816089	ENSMUSG00000093594	predicted gene 20707 [Source:MGI Symbol;Acc:MGI:5313154]	MGI:5313154	Gm20707	4	147782319	147809840	-1
ENSMUSG00000035681	125.611	156.253	94.9681	0.607785	-0.718367	0.00492119	0.185773	0.0364213	0.0275998	ENSMUSG00000035681	potassium voltage gated channel, Shaw-related subfamily, member 2 [Source:MGI Symbol;Acc:MGI:96668]	MGI:96668	Kcnc2	10	112271123	112466304	1
ENSMUSG00000090075	21.865	12.3157	31.4143	2.55076	1.35092	0.00493852	0.186155	0.0953743	0.107499	ENSMUSG00000090075	predicted gene 16251 [Source:MGI Symbol;Acc:MGI:3826569]	MGI:3826569	Gm16251	7	19920729	19927607	1
ENSMUSG00000025037	956.52	1091.51	821.53	0.752655	-0.40994	0.00503038	0.189341	0.0120831	0.0145512	ENSMUSG00000025037	monoamine oxidase A [Source:MGI Symbol;Acc:MGI:96915]	MGI:96915	Maoa	X	16619698	16687818	1
ENSMUSG00000085782	54.7826	38.167	71.3982	1.87068	0.903562	0.00504707	0.189692	0.0155995	0.0503633	ENSMUSG00000085782	predicted gene 15624 [Source:MGI Symbol;Acc:MGI:3783068]	MGI:3783068	Gm15624	6	83166152	83172733	-1
ENSMUSG00000000982	13.281	21.9824	4.57963	0.208332	-2.26305	0.0050646	0.189797	0.298485	0.15769	ENSMUSG00000000982	chemokine (C-C motif) ligand 3 [Source:MGI Symbol;Acc:MGI:98260]	MGI:98260	Ccl3	11	83647844	83649355	-1
ENSMUSG00000098754	4147.07	4721.78	3572.36	0.75657	-0.402454	0.00505854	0.189797	0.0154861	0.0129686	ENSMUSG00000098754	predicted gene, 28045 [Source:MGI Symbol;Acc:MGI:5547781]	MGI:5547781	Gm28045	2	131909957	131956130	1
ENSMUSG00000041774	1770.73	1521.48	2019.98	1.32764	0.408866	0.00508044	0.190115	0.0042006	0.0136371	ENSMUSG00000041774	YdjC homolog (bacterial) [Source:MGI Symbol;Acc:MGI:1916351]	MGI:1916351	Ydjc	16	17144621	17160701	1
ENSMUSG00000023034	857.431	681.853	1033.01	1.515	0.599321	0.00512588	0.191308	0.0281915	0.0149983	ENSMUSG00000023034	nuclear receptor subfamily 4, group A, member 1 [Source:MGI Symbol;Acc:MGI:1352454]	MGI:1352454	Nr4a1	15	101266846	101274792	1
ENSMUSG00000084902	8.36073	0.878837	15.8426	18.0268	4.17207	0.00512717	0.191308	0.776095	0.284964	ENSMUSG00000084902	predicted gene 281 [Source:MGI Symbol;Acc:MGI:2685127]	MGI:2685127	Gm281	14	13814949	13914478	-1
ENSMUSG00000020704	777.893	890.456	665.331	0.74718	-0.420473	0.00517997	0.19272	0.0097645	0.0151382	ENSMUSG00000020704	acid-sensing (proton-gated) ion channel 2 [Source:MGI Symbol;Acc:MGI:1100867]	MGI:1100867	Asic2	11	80880169	81968457	-1
ENSMUSG00000042644	94.827	61.1551	128.499	2.10119	1.07121	0.00517818	0.19272	0.0872178	0.0340501	ENSMUSG00000042644	inositol 1,4,5-triphosphate receptor 3 [Source:MGI Symbol;Acc:MGI:96624]	MGI:96624	Itpr3	17	27057304	27122223	1
ENSMUSG00000036834	93.053	132.42	53.6861	0.405423	-1.3025	0.00524722	0.194941	0.120517	0.0323793	ENSMUSG00000036834	phospholipase C, eta 1 [Source:MGI Symbol;Acc:MGI:2683547]	MGI:2683547	Plch1	3	63696234	63899472	-1
ENSMUSG00000038894	632.698	752.551	512.845	0.681476	-0.553266	0.00526833	0.195408	0.0239498	0.0156553	ENSMUSG00000038894	insulin receptor substrate 2 [Source:MGI Symbol;Acc:MGI:109334]	MGI:109334	Irs2	8	10986980	11008458	-1
ENSMUSG00000056073	3759.09	2901.03	4617.15	1.59155	0.670435	0.00527496	0.195408	0.0383732	0.0130417	ENSMUSG00000056073	glutamate receptor, ionotropic, kainate 2 (beta 2) [Source:MGI Symbol;Acc:MGI:95815]	MGI:95815	Grik2	10	49099460	49788766	-1
ENSMUSG00000021453	623.459	1013.5	233.417	0.230308	-2.11836	0.00531503	0.19659	0.345732	0.0165027	ENSMUSG00000021453	growth arrest and DNA-damage-inducible 45 gamma [Source:MGI Symbol;Acc:MGI:1346325]	MGI:1346325	Gadd45g	13	51846678	51848468	1
ENSMUSG00000038704	235.01	169.791	300.229	1.76822	0.822302	0.00532815	0.19659	0.0571624	0.0209074	ENSMUSG00000038704	aspartate dehydrogenase domain containing [Source:MGI Symbol;Acc:MGI:1915602]	MGI:1915602	Aspdh	7	44465391	44467757	1
ENSMUSG00000046240	468.14	557.54	378.739	0.679305	-0.557869	0.00532972	0.19659	0.024811	0.0171448	ENSMUSG00000046240	hepatocyte cell adhesion molecule [Source:MGI Symbol;Acc:MGI:1920177]	MGI:1920177	Hepacam	9	37367368	37386572	1
ENSMUSG00000038665	485.126	406.916	563.335	1.3844	0.469261	0.00535847	0.197279	0.0109324	0.0167186	ENSMUSG00000038665	diacylglycerol kinase, iota [Source:MGI Symbol;Acc:MGI:2443430]	MGI:2443430	Dgki	6	36846022	37300184	-1
ENSMUSG00000052551	1562.64	1771.76	1353.52	0.763937	-0.388474	0.0053637	0.197279	0.013235	0.0136831	ENSMUSG00000052551	adenosine deaminase, RNA-specific, B2 [Source:MGI Symbol;Acc:MGI:2151118]	MGI:2151118	Adarb2	13	8202866	8768747	1
ENSMUSG00000026874	25.9989	14.9132	37.0846	2.48669	1.31423	0.00537396	0.197318	0.0261254	0.104136	ENSMUSG00000026874	hemolytic complement [Source:MGI Symbol;Acc:MGI:96031]	MGI:96031	Hc	2	34983331	35061438	-1
ENSMUSG00000031246	4596.64	5208.47	3984.81	0.765065	-0.386346	0.00538007	0.197318	0.00305552	0.0129238	ENSMUSG00000031246	SH3-binding domain glutamic acid-rich protein like [Source:MGI Symbol;Acc:MGI:1930849]	MGI:1930849	Sh3bgrl	X	109095365	109197873	1
ENSMUSG00000029755	2779.54	3365.3	2193.78	0.651883	-0.617315	0.00543541	0.198782	0.0316331	0.0131895	ENSMUSG00000029755	distal-less homeobox 5 [Source:MGI Symbol;Acc:MGI:101926]	MGI:101926	Dlx5	6	6877805	6882085	-1
ENSMUSG00000038147	20.0763	29.4685	10.6841	0.362558	-1.46372	0.00543215	0.198782	-0.0394341	0.128584	ENSMUSG00000038147	CD84 antigen [Source:MGI Symbol;Acc:MGI:1336885]	MGI:1336885	Cd84	1	171839697	171890718	1
ENSMUSG00000045671	1310.72	1491.57	1129.88	0.757507	-0.400669	0.00547236	0.19985	0.00826606	0.0139837	ENSMUSG00000045671	sprouty-related, EVH1 domain containing 2 [Source:MGI Symbol;Acc:MGI:2150019]	MGI:2150019	Spred2	11	19924375	20024026	1
ENSMUSG00000030554	250.584	204.449	296.719	1.45131	0.537354	0.005501	0.200611	0.0096897	0.0207567	ENSMUSG00000030554	synemin, intermediate filament protein [Source:MGI Symbol;Acc:MGI:2661187]	MGI:2661187	Synm	7	67730161	67759742	-1
ENSMUSG00000021112	337.95	395.893	280.006	0.707278	-0.49965	0.00552624	0.201217	0.0100471	0.018402	ENSMUSG00000021112	membrane protein, palmitoylated 5 (MAGUK p55 subfamily member 5) [Source:MGI Symbol;Acc:MGI:1927339]	MGI:1927339	Mpp5	12	78748947	78840711	1
ENSMUSG00000059498	73.8663	93.7902	53.9425	0.57514	-0.798014	0.00553321	0.201217	0.0140827	0.0427883	ENSMUSG00000059498	Fc receptor, IgG, low affinity III [Source:MGI Symbol;Acc:MGI:95500]	MGI:95500	Fcgr3	1	171051174	171064935	-1
ENSMUSG00000041735	3.44435	6.61649	0.272215	0.0411419	-4.60325	0.0055545	0.201707	0.503218	0.546999	ENSMUSG00000041735	predicted gene 13178 [Source:MGI Symbol;Acc:MGI:3650721]	MGI:3650721	Gm13178	4	144703191	144721404	-1
ENSMUSG00000026721	1399.56	1613.28	1185.83	0.735044	-0.444097	0.00569272	0.205929	0.0195421	0.0138584	ENSMUSG00000026721	RAB GTPase activating protein 1-like [Source:MGI Symbol;Acc:MGI:1352507]	MGI:1352507	Rabgap1l	1	160219174	160793211	-1
ENSMUSG00000029675	434.442	501.665	367.219	0.732	-0.450084	0.00569473	0.205929	0.00527969	0.0171173	ENSMUSG00000029675	elastin [Source:MGI Symbol;Acc:MGI:95317]	MGI:95317	Eln	5	134702593	134747323	-1
ENSMUSG00000043671	1372.37	1182.93	1561.81	1.32029	0.400855	0.00569168	0.205929	0.00447372	0.0139666	ENSMUSG00000043671	dpy-19-like 3 (C. elegans) [Source:MGI Symbol;Acc:MGI:2443952]	MGI:2443952	Dpy19l3	7	35685165	35754454	-1
ENSMUSG00000022895	1062.09	1202.49	921.692	0.766488	-0.383664	0.0057171	0.206448	0.0120945	0.0143174	ENSMUSG00000022895	E26 avian leukemia oncogene 2, 3' domain [Source:MGI Symbol;Acc:MGI:95456]	MGI:95456	Ets2	16	95702075	95721051	1
ENSMUSG00000054863	2592.94	2242.94	2942.95	1.3121	0.391875	0.00572768	0.206541	0.00242363	0.013305	ENSMUSG00000054863	family with sequence similarity 19, member A5 [Source:MGI Symbol;Acc:MGI:2146182]	MGI:2146182	Fam19a5	15	87625230	87759336	1
ENSMUSG00000040936	226.425	267.088	185.762	0.695509	-0.52386	0.00576362	0.207547	0.00593352	0.0210873	ENSMUSG00000040936	unc-51-like kinase 4 [Source:MGI Symbol;Acc:MGI:1921622]	MGI:1921622	Ulk4	9	120960268	121277197	-1
ENSMUSG00000030598	117.346	89.3558	145.337	1.62649	0.701766	0.00579723	0.207889	0.0330765	0.0295945	ENSMUSG00000030598	F-box protein 17 [Source:MGI Symbol;Acc:MGI:1354707]	MGI:1354707	Fbxo17	7	28716804	28738144	1
ENSMUSG00000041141	1467.2	1664.27	1270.13	0.763178	-0.389909	0.00579733	0.207889	0.0138076	0.0138375	ENSMUSG00000041141	PNMA-like 1 [Source:MGI Symbol;Acc:MGI:1918941]	MGI:1918941	Pnmal1	7	16959795	16962319	1
ENSMUSG00000041488	764.656	605.904	923.408	1.52402	0.60788	0.00578859	0.207889	0.0305994	0.0150652	ENSMUSG00000041488	syntaxin 3 [Source:MGI Symbol;Acc:MGI:103077]	MGI:103077	Stx3	19	11775119	11819403	-1
ENSMUSG00000035863	13207.9	11530.3	14885.5	1.29099	0.368477	0.00582746	0.208501	0.00252272	0.0126417	ENSMUSG00000035863	paralemmin [Source:MGI Symbol;Acc:MGI:1261814]	MGI:1261814	Palm	10	79793572	79820896	1
ENSMUSG00000036913	8876.96	7704.94	10049	1.30423	0.383193	0.00584672	0.208501	0.00510292	0.0127199	ENSMUSG00000036913	tripartite motif-containing 67 [Source:MGI Symbol;Acc:MGI:3045323]	MGI:3045323	Trim67	8	124793019	124834713	1
ENSMUSG00000039166	454.776	522.703	386.848	0.740092	-0.434223	0.00583065	0.208501	0.00942346	0.0167688	ENSMUSG00000039166	A kinase (PRKA) anchor protein 7 [Source:MGI Symbol;Acc:MGI:1859150]	MGI:1859150	Akap7	10	25169090	25307870	-1
ENSMUSG00000083534	34.162	13.7381	54.5859	3.97333	1.99035	0.00584565	0.208501	0.294984	0.0773452	ENSMUSG00000083534	histocompatibility 2, M region locus 6, pseudogene [Source:MGI Symbol;Acc:MGI:95918]	MGI:95918	H2-M6-ps	17	36969195	36971396	-1
ENSMUSG00000032666	2357.39	2058.23	2656.55	1.2907	0.368153	0.005862	0.208757	0.00574905	0.0133984	ENSMUSG00000032666	RIKEN cDNA 1700025G04 gene [Source:MGI Symbol;Acc:MGI:1916649]	MGI:1916649	1700025G04Rik	1	151852403	152090125	-1
ENSMUSG00000022843	1413.24	1221.79	1604.69	1.31339	0.393299	0.00588345	0.208944	0.0129316	0.0138937	ENSMUSG00000022843	chloride channel 2 [Source:MGI Symbol;Acc:MGI:105061]	MGI:105061	Clcn2	16	20702964	20717746	-1
ENSMUSG00000059430	15.3522	7.51985	23.1846	3.08312	1.62439	0.00587945	0.208944	0.0933147	0.166235	ENSMUSG00000059430	actin, gamma 2, smooth muscle, enteric [Source:MGI Symbol;Acc:MGI:104589]	MGI:104589	Actg2	6	83512905	83536265	-1
ENSMUSG00000032737	516.112	653.682	378.542	0.579092	-0.788135	0.00592577	0.210157	0.0498056	0.016411	ENSMUSG00000032737	inositol polyphosphate phosphatase-like 1 [Source:MGI Symbol;Acc:MGI:1333787]	MGI:1333787	Inppl1	7	101822632	101838076	-1
ENSMUSG00000069049	255.119	0	510.238	Inf	Inf	0.00593865	0.210325	4.0507	0.0198363	ENSMUSG00000069049	eukaryotic translation initiation factor 2, subunit 3, structural gene Y-linked [Source:MGI Symbol;Acc:MGI:1349430]	MGI:1349430	Eif2s3y	Y	1010543	1028847	1
ENSMUSG00000026726	10.5727	3.99542	17.15	4.29242	2.10179	0.00595561	0.210636	0.111627	0.229637	ENSMUSG00000026726	cubilin (intrinsic factor-cobalamin receptor) [Source:MGI Symbol;Acc:MGI:1931256]	MGI:1931256	Cubn	2	13276338	13491813	-1
ENSMUSG00000035189	472.704	398.645	546.764	1.37156	0.455816	0.00612567	0.216354	0.00417808	0.0168561	ENSMUSG00000035189	anoctamin 4 [Source:MGI Symbol;Acc:MGI:2443344]	MGI:2443344	Ano4	10	88948994	89344762	-1
ENSMUSG00000061013	68.712	99.0404	38.3837	0.387556	-1.36752	0.00614026	0.216572	0.153206	0.0418362	ENSMUSG00000061013	mohawk homeobox [Source:MGI Symbol;Acc:MGI:2687286]	MGI:2687286	Mkx	18	6910459	7004780	-1
ENSMUSG00000016386	5766.87	6614.74	4919	0.743642	-0.42732	0.00616318	0.217084	0.0167467	0.012828	ENSMUSG00000016386	metallophosphoesterase domain containing 2 [Source:MGI Symbol;Acc:MGI:1924265]	MGI:1924265	Mpped2	2	106693269	106868356	1
ENSMUSG00000021852	185.253	144.352	226.153	1.56668	0.647708	0.00620674	0.21832	0.0312314	0.0237553	ENSMUSG00000021852	solute carrier family 35, member F4 [Source:MGI Symbol;Acc:MGI:1922538]	MGI:1922538	Slc35f4	14	49298519	49526046	-1
ENSMUSG00000029022	1016.51	781.415	1251.61	1.60173	0.679627	0.00623397	0.218979	0.0453748	0.0144771	ENSMUSG00000029022	migration and invasion inhibitory protein [Source:MGI Symbol;Acc:MGI:106506]	MGI:106506	Miip	4	147860778	147868816	-1
ENSMUSG00000022103	267.273	353.325	181.22	0.5129	-0.963251	0.00633118	0.221748	0.0864591	0.0197098	ENSMUSG00000022103	glial cell line derived neurotrophic factor family receptor alpha 2 [Source:MGI Symbol;Acc:MGI:1195462]	MGI:1195462	Gfra2	14	70890130	70979838	1
ENSMUSG00000026546	116.31	139.946	92.6735	0.662208	-0.594644	0.00633861	0.221748	0.0217464	0.0288025	ENSMUSG00000026546	cilia and flagella associated protein 45 [Source:MGI Symbol;Acc:MGI:1919120]	MGI:1919120	Cfap45	1	172520801	172545870	1
ENSMUSG00000095105	78.7552	55.7566	101.754	1.82496	0.867866	0.00632346	0.221748	0.0558663	0.0401651	ENSMUSG00000095105	EDAR (ectodysplasin-A receptor)-associated death domain [Source:MGI Symbol;Acc:MGI:1931001]	MGI:1931001	Edaradd	13	12471209	12520450	-1
ENSMUSG00000046793	222.974	178.282	267.667	1.50137	0.586281	0.00635814	0.22213	0.0253056	0.021688	ENSMUSG00000046793	G protein-coupled receptor 61 [Source:MGI Symbol;Acc:MGI:2441719]	MGI:2441719	Gpr61	3	108148321	108154882	-1
ENSMUSG00000029279	205.305	166.477	244.133	1.46647	0.552346	0.00636873	0.222199	0.00850237	0.0222268	ENSMUSG00000029279	bromodomain, testis-specific [Source:MGI Symbol;Acc:MGI:1891374]	MGI:1891374	Brdt	5	107331159	107387058	1
ENSMUSG00000025478	5624.02	4909.17	6338.86	1.29123	0.368742	0.00649539	0.226006	0.00407797	0.0128509	ENSMUSG00000025478	dihydropyrimidinase-like 4 [Source:MGI Symbol;Acc:MGI:1349764]	MGI:1349764	Dpysl4	7	139086001	139102704	1
ENSMUSG00000028370	11.3333	17.5343	5.13232	0.292702	-1.7725	0.00649302	0.226006	0.0964632	0.17188	ENSMUSG00000028370	pregnancy-associated plasma protein A [Source:MGI Symbol;Acc:MGI:97479]	MGI:97479	Pappa	4	65124174	65357509	1
ENSMUSG00000000544	4.04535	0	8.0907	Inf	Inf	0.0065356	0.227099	1.15153	0.354555	ENSMUSG00000000544	glycoprotein A33 (transmembrane) [Source:MGI Symbol;Acc:MGI:1891703]	MGI:1891703	Gpa33	1	166130238	166166510	1
ENSMUSG00000040009	2948.9	2552.9	3344.89	1.31023	0.389823	0.00655745	0.227552	0.0110472	0.013186	ENSMUSG00000040009	guanine nucleotide binding protein, alpha z subunit [Source:MGI Symbol;Acc:MGI:95780]	MGI:95780	Gnaz	10	74967177	75016907	1
ENSMUSG00000005640	171.387	124.305	218.47	1.75753	0.813553	0.00656836	0.227624	0.0506246	0.0240777	ENSMUSG00000005640	insulin receptor-related receptor [Source:MGI Symbol;Acc:MGI:1346037]	MGI:1346037	Insrr	3	87796951	87816101	1
ENSMUSG00000024211	65.5424	83.5776	47.5073	0.568421	-0.814968	0.00658019	0.227728	0.019678	0.0474443	ENSMUSG00000024211	glutamate receptor, metabotropic 8 [Source:MGI Symbol;Acc:MGI:1351345]	MGI:1351345	Grm8	6	27275119	28135178	-1
ENSMUSG00000073805	863.485	1048.21	678.76	0.647542	-0.626955	0.00662601	0.229006	0.0407551	0.0146769	ENSMUSG00000073805	family with sequence similarity 196, member A [Source:MGI Symbol;Acc:MGI:3605068]	MGI:3605068	Fam196a	7	134881926	134938430	-1
ENSMUSG00000021223	122.415	96.1198	148.71	1.54713	0.629594	0.00666752	0.230132	0.0253115	0.0294613	ENSMUSG00000021223	papilin, proteoglycan-like sulfated glycoprotein [Source:MGI Symbol;Acc:MGI:2386139]	MGI:2386139	Papln	12	83763634	83792382	1
ENSMUSG00000025475	72.4708	90.7893	54.1524	0.596463	-0.745497	0.00669857	0.230895	0.0321767	0.0386523	ENSMUSG00000025475	adhesion G protein-coupled receptor A1 [Source:MGI Symbol;Acc:MGI:1277167]	MGI:1277167	Adgra1	7	139834174	139878088	1
ENSMUSG00000001942	311.669	361.504	261.834	0.724291	-0.465359	0.00673128	0.231712	0.019742	0.0186535	ENSMUSG00000001942	sialic acid acetylesterase [Source:MGI Symbol;Acc:MGI:104803]	MGI:104803	Siae	9	37613847	37648318	1
ENSMUSG00000029233	362.684	301.488	423.88	1.40596	0.491555	0.00675257	0.232135	0.0137019	0.0182541	ENSMUSG00000029233	steroid 5 alpha-reductase 3 [Source:MGI Symbol;Acc:MGI:1930252]	MGI:1930252	Srd5a3	5	76140271	76155504	1
ENSMUSG00000031551	74.7656	54.9097	94.6215	1.72322	0.785109	0.00682185	0.234205	0.0335659	0.0403952	ENSMUSG00000031551	indoleamine 2,3-dioxygenase 1 [Source:MGI Symbol;Acc:MGI:96416]	MGI:96416	Ido1	8	24584136	24597009	-1
ENSMUSG00000043079	377.422	304.417	450.426	1.47964	0.565243	0.00683362	0.234297	0.0251165	0.0177715	ENSMUSG00000043079	synaptopodin [Source:MGI Symbol;Acc:MGI:1099446]	MGI:1099446	Synpo	18	60593973	60660142	-1
ENSMUSG00000034040	1412.74	1674.06	1151.41	0.687799	-0.539942	0.00696065	0.238019	0.0308956	0.0139102	ENSMUSG00000034040	Williams-Beuren syndrome chromosome region 17 homolog (human) [Source:MGI Symbol;Acc:MGI:2137594]	MGI:2137594	Wbscr17	5	130872082	131308497	-1
ENSMUSG00000073412	156.804	116.068	197.54	1.70193	0.767169	0.00695377	0.238019	0.0462925	0.0247484	ENSMUSG00000073412	leukocyte specific transcript 1 [Source:MGI Symbol;Acc:MGI:1096324]	MGI:1096324	Lst1	17	35185095	35188439	-1
ENSMUSG00000037605	2484.46	2794.45	2174.47	0.778137	-0.361903	0.00700594	0.239248	0.0130259	0.0133019	ENSMUSG00000037605	adhesion G protein-coupled receptor L3 [Source:MGI Symbol;Acc:MGI:2441950]	MGI:2441950	Adgrl3	5	81020138	81825133	1
ENSMUSG00000081434	44.6398	6.4351	82.8445	12.8739	3.68637	0.00701515	0.239248	1.02515	0.0534648	ENSMUSG00000081434	predicted gene 14165 [Source:MGI Symbol;Acc:MGI:3650537]	MGI:3650537	Gm14165	2	152353615	152354566	1
ENSMUSG00000063415	1028.89	1652.9	404.878	0.244951	-2.02944	0.007037	0.239676	0.334136	0.0148984	ENSMUSG00000063415	cytochrome P450, family 26, subfamily b, polypeptide 1 [Source:MGI Symbol;Acc:MGI:2176159]	MGI:2176159	Cyp26b1	6	84571414	84593908	-1
ENSMUSG00000037816	663.693	533.637	793.749	1.48743	0.572823	0.00707231	0.240244	0.0283936	0.0154578	ENSMUSG00000037816	F-box and WD-40 domain protein 17 [Source:MGI Symbol;Acc:MGI:1923584]	MGI:1923584	Fbxw17	13	50417864	50433780	1
ENSMUSG00000042073	130.325	95.3094	165.34	1.73477	0.794746	0.00706789	0.240244	0.0522198	0.0277398	ENSMUSG00000042073	abhydrolase domain containing 14b [Source:MGI Symbol;Acc:MGI:1923741]	MGI:1923741	Abhd14b	9	106447788	106452922	1
ENSMUSG00000049176	281.302	211.322	351.282	1.6623	0.733184	0.00710006	0.24087	0.0436187	0.0201493	ENSMUSG00000049176	FERM and PDZ domain containing 4 [Source:MGI Symbol;Acc:MGI:3042378]	MGI:3042378	Frmpd4	X	167471309	168577231	-1
ENSMUSG00000020228	236.586	278.521	194.651	0.698876	-0.516891	0.00712233	0.240991	0.00160717	0.0203837	ENSMUSG00000020228	helicase (DNA) B [Source:MGI Symbol;Acc:MGI:2152895]	MGI:2152895	Helb	10	120083608	120112987	-1
ENSMUSG00000025013	36.2768	49.3104	23.2432	0.471364	-1.08509	0.00711424	0.240991	0.0864976	0.0684114	ENSMUSG00000025013	tolloid-like 2 [Source:MGI Symbol;Acc:MGI:1346044]	MGI:1346044	Tll2	19	41083981	41206774	-1
ENSMUSG00000106498	13.7355	20.1305	7.34048	0.364645	-1.45544	0.00714233	0.241351	0.0761193	0.128782	ENSMUSG00000106498				5	19198483	19201605	-1
ENSMUSG00000098075	22.112	30.9453	13.2786	0.429097	-1.22062	0.00715616	0.241502	0.0426106	0.102877	ENSMUSG00000098075	predicted gene, 26994 [Source:MGI Symbol;Acc:MGI:5504109]	MGI:5504109	Gm26994	8	112554617	112569575	-1
ENSMUSG00000078864	24.3629	14.69	34.0358	2.31694	1.21222	0.0072148	0.243162	-0.00670072	0.0980128	ENSMUSG00000078864	predicted gene 14322 [Source:MGI Symbol;Acc:MGI:3652185]	MGI:3652185	Gm14322	2	177759288	177770472	1
ENSMUSG00000043635	570.389	653.4	487.378	0.745911	-0.422925	0.00728502	0.245208	0.00592392	0.0160544	ENSMUSG00000043635	a disintegrin-like and metallopeptidase (reprolysin type) with thrombospondin type 1 motif, 3 [Source:MGI Symbol;Acc:MGI:3045353]	MGI:3045353	Adamts3	5	89677087	89883334	-1
ENSMUSG00000029005	4581.13	4001.16	5161.11	1.2899	0.367264	0.007312	0.245796	0.00340377	0.0129433	ENSMUSG00000029005	dorsal inhibitory axon guidance protein [Source:MGI Symbol;Acc:MGI:1917683]	MGI:1917683	Draxin	4	148098437	148130698	-1
ENSMUSG00000025511	784.984	891.857	678.112	0.760337	-0.395288	0.00734482	0.246578	0.0075428	0.014908	ENSMUSG00000025511	tetraspanin 4 [Source:MGI Symbol;Acc:MGI:1928097]	MGI:1928097	Tspan4	7	141475240	141493427	1
ENSMUSG00000004665	415.142	323.732	506.552	1.56473	0.645912	0.00737619	0.247309	0.0422223	0.0171248	ENSMUSG00000004665	calponin 2 [Source:MGI Symbol;Acc:MGI:105093]	MGI:105093	Cnn2	10	79988584	79996062	1
ENSMUSG00000026365	54.5863	70.4327	38.74	0.550029	-0.862419	0.00739314	0.247555	0.0420704	0.0534078	ENSMUSG00000026365	complement component factor h [Source:MGI Symbol;Acc:MGI:88385]	MGI:88385	Cfh	1	140084708	140183764	-1
ENSMUSG00000042401	507.507	422.922	592.093	1.40001	0.485433	0.00741983	0.248127	0.0197013	0.0168163	ENSMUSG00000042401	cartilage acidic protein 1 [Source:MGI Symbol;Acc:MGI:1920082]	MGI:1920082	Crtac1	19	42283037	42431783	-1
ENSMUSG00000034684	4179.33	3657.58	4701.08	1.2853	0.362102	0.00743739	0.248391	0.00941281	0.0129583	ENSMUSG00000034684	sema domain, immunoglobulin domain (Ig), short basic domain, secreted, (semaphorin) 3F [Source:MGI Symbol;Acc:MGI:1096347]	MGI:1096347	Sema3f	9	107681500	107710475	-1
ENSMUSG00000070802	12403.8	13836.9	10970.8	0.792866	-0.334852	0.00749113	0.249863	0.0125126	0.0126429	ENSMUSG00000070802	PNMA-like 2 [Source:MGI Symbol;Acc:MGI:3645856]	MGI:3645856	Pnmal2	7	16944682	16948828	1
ENSMUSG00000047371	621.038	721.322	520.755	0.721945	-0.470039	0.00751585	0.250363	0.0180022	0.0157616	ENSMUSG00000047371	zinc finger protein 768 [Source:MGI Symbol;Acc:MGI:2384582]	MGI:2384582	Zfp768	7	127342797	127345314	-1
ENSMUSG00000067369	144.065	173.212	114.919	0.663457	-0.591926	0.00754725	0.251085	0.00173596	0.0261698	ENSMUSG00000067369	TRM2 tRNA methyltransferase 2B [Source:MGI Symbol;Acc:MGI:2442530]	MGI:2442530	Trmt2b	X	134222339	134276984	-1
ENSMUSG00000037315	721.41	619.179	823.641	1.33021	0.411659	0.00755963	0.251173	0.010867	0.0153417	ENSMUSG00000037315	jade family PHD finger 3 [Source:MGI Symbol;Acc:MGI:2148019]	MGI:2148019	Jade3	X	20425688	20519939	1
ENSMUSG00000062232	1743.96	1964.45	1523.48	0.775526	-0.366753	0.00757028	0.251203	0.00427518	0.013623	ENSMUSG00000062232	Rap guanine nucleotide exchange factor (GEF) 2 [Source:MGI Symbol;Acc:MGI:2659071]	MGI:2659071	Rapgef2	3	79062516	79286517	-1
ENSMUSG00000024598	767.806	658.628	876.984	1.33153	0.413086	0.00760591	0.251737	0.0107475	0.0150925	ENSMUSG00000024598	fibrillin 2 [Source:MGI Symbol;Acc:MGI:95490]	MGI:95490	Fbn2	18	58008623	58209926	-1
ENSMUSG00000036800	132.278	161.425	103.131	0.638881	-0.64638	0.00759919	0.251737	0.036415	0.0267922	ENSMUSG00000036800	family with sequence similarity 135, member B [Source:MGI Symbol;Acc:MGI:1917613]	MGI:1917613	Fam135b	15	71445678	71727838	-1
ENSMUSG00000025321	344.278	448.703	239.853	0.534546	-0.903613	0.00762024	0.251888	0.0674507	0.0186263	ENSMUSG00000025321	integrin beta 8 [Source:MGI Symbol;Acc:MGI:1338035]	MGI:1338035	Itgb8	12	119158022	119238802	-1
ENSMUSG00000005413	97.8845	120.3	75.4694	0.627346	-0.672668	0.00774011	0.254298	-0.00342938	0.0352876	ENSMUSG00000005413	heme oxygenase 1 [Source:MGI Symbol;Acc:MGI:96163]	MGI:96163	Hmox1	8	75093591	75100596	1
ENSMUSG00000020216	33.7401	21.5788	45.9014	2.12715	1.08892	0.00772249	0.254298	0.0650952	0.0814295	ENSMUSG00000020216	junctional sarcoplasmic reticulum protein 1 [Source:MGI Symbol;Acc:MGI:1916700]	MGI:1916700	Jsrp1	10	80808496	80813498	-1
ENSMUSG00000033862	1713.09	1492.27	1933.91	1.29595	0.374013	0.00771298	0.254298	0.0121908	0.0136434	ENSMUSG00000033862	cyclin-dependent kinase 10 [Source:MGI Symbol;Acc:MGI:2448549]	MGI:2448549	Cdk10	8	123224841	123232250	1
ENSMUSG00000055305	211.454	249.195	173.713	0.6971	-0.520563	0.00773323	0.254298	0.0045215	0.0218942	ENSMUSG00000055305	zinc finger protein 93 [Source:MGI Symbol;Acc:MGI:107611]	MGI:107611	Zfp93	7	24270420	24276827	1
ENSMUSG00000059456	568.034	361.456	774.611	2.14303	1.09965	0.00774248	0.254298	0.109667	0.0163591	ENSMUSG00000059456	PTK2 protein tyrosine kinase 2 beta [Source:MGI Symbol;Acc:MGI:104908]	MGI:104908	Ptk2b	14	66153257	66281052	-1
ENSMUSG00000029819	2878.28	2140.78	3615.79	1.689	0.756171	0.00783367	0.256966	0.05008	0.0131835	ENSMUSG00000029819	neuropeptide Y [Source:MGI Symbol;Acc:MGI:97374]	MGI:97374	Npy	6	49822710	49829507	1
ENSMUSG00000003134	556.292	473.893	638.692	1.34776	0.430559	0.00784777	0.257102	0.0104112	0.0162407	ENSMUSG00000003134	TBC1 domain family, member 8 [Source:MGI Symbol;Acc:MGI:1927225]	MGI:1927225	Tbc1d8	1	39371492	39478755	-1
ENSMUSG00000007891	4421.99	4986.34	3857.64	0.773641	-0.370264	0.00785892	0.25714	0.00685328	0.0129551	ENSMUSG00000007891	cathepsin D [Source:MGI Symbol;Acc:MGI:88562]	MGI:88562	Ctsd	7	142371148	142388038	-1
ENSMUSG00000049287	490.779	418.497	563.062	1.34544	0.428079	0.00786963	0.257164	0.00591803	0.0167231	ENSMUSG00000049287	IBA57, iron-sulfur cluster assembly homolog (S. cerevisiae) [Source:MGI Symbol;Acc:MGI:3041174]	MGI:3041174	Iba57	11	59155369	59163739	-1
ENSMUSG00000052629	191.155	157.924	224.386	1.42085	0.506754	0.00792779	0.258737	0.0222606	0.0235274	ENSMUSG00000052629	predicted gene 9885 [Source:MGI Symbol;Acc:MGI:3641726]	MGI:3641726	Gm9885	7	78578830	78581038	1
ENSMUSG00000025366	289.188	236.775	341.6	1.44272	0.528793	0.00802378	0.261208	0.0265561	0.0197097	ENSMUSG00000025366	extended synaptotagmin-like protein 1 [Source:MGI Symbol;Acc:MGI:1344426]	MGI:1344426	Esyt1	10	128510248	128525859	-1
ENSMUSG00000031842	25.1662	15.4496	34.8829	2.25785	1.17495	0.00801959	0.261208	0.00280154	0.0863151	ENSMUSG00000031842	phosphodiesterase 4C, cAMP specific [Source:MGI Symbol;Acc:MGI:99556]	MGI:99556	Pde4c	8	70723720	70751186	1
ENSMUSG00000037649	346.936	289.95	403.922	1.39307	0.478273	0.00812979	0.264158	0.0195634	0.0181912	ENSMUSG00000037649	histocompatibility 2, class II, locus DMa [Source:MGI Symbol;Acc:MGI:95921]	MGI:95921	H2-DMa	17	34135182	34139101	1
ENSMUSG00000047414	1649.1	1447.27	1850.93	1.27891	0.354918	0.00813488	0.264158	0.0114686	0.0138129	ENSMUSG00000047414	fibronectin leucine rich transmembrane protein 2 [Source:MGI Symbol;Acc:MGI:3603594]	MGI:3603594	Flrt2	12	95692226	95785215	1
ENSMUSG00000037788	6993.66	7868.08	6119.24	0.777729	-0.36266	0.00816058	0.264659	0.0141976	0.012765	ENSMUSG00000037788	vesicular, overexpressed in cancer, prosurvival protein 1 [Source:MGI Symbol;Acc:MGI:2141658]	MGI:2141658	Vopp1	6	57727807	57825154	-1
ENSMUSG00000045414	448.548	516.764	380.332	0.735988	-0.442246	0.00820816	0.265534	0.00242598	0.017132	ENSMUSG00000045414	RIKEN cDNA 1190002N15 gene [Source:MGI Symbol;Acc:MGI:1916111]	MGI:1916111	1190002N15Rik	9	94517864	94538081	-1
ENSMUSG00000097350	149.587	114.316	184.857	1.61707	0.693381	0.00820788	0.265534	0.0374231	0.0276305	ENSMUSG00000097350	RIKEN cDNA 4732491K20 gene [Source:MGI Symbol;Acc:MGI:3026975]	MGI:3026975	4732491K20Rik	17	12318885	12327250	1	NR_045290
ENSMUSG00000021182	4965.26	4351.58	5578.93	1.28205	0.358449	0.00823516	0.266074	0.00622269	0.0129041	ENSMUSG00000021182	coiled-coil domain containing 88C [Source:MGI Symbol;Acc:MGI:1915589]	MGI:1915589	Ccdc88c	12	100912700	101028983	-1
ENSMUSG00000024525	301.691	252.908	350.473	1.38577	0.47069	0.00825758	0.266465	0.00202073	0.0190141	ENSMUSG00000024525	inositol (myo)-1(or 4)-monophosphatase 2 [Source:MGI Symbol;Acc:MGI:2149728]	MGI:2149728	Impa2	18	67289253	67319146	1
ENSMUSG00000022105	1211.09	1376.59	1045.59	0.759546	-0.39679	0.00827269	0.266618	0.00465204	0.0141299	ENSMUSG00000022105	retinoblastoma 1 [Source:MGI Symbol;Acc:MGI:97874]	MGI:97874	Rb1	14	73183673	73325822	-1
ENSMUSG00000031112	594.244	696.931	491.557	0.705318	-0.503655	0.00832286	0.267566	0.0257835	0.0154296	ENSMUSG00000031112	serine/threonine kinase 26 [Source:MGI Symbol;Acc:MGI:1917665]	MGI:1917665	Stk26	X	50841047	50893097	1
ENSMUSG00000084616	6.73619	11.1584	2.31403	0.207381	-2.26964	0.00831671	0.267566	0.265244	0.24945	ENSMUSG00000084616	predicted gene, 25047 [Source:MGI Symbol;Acc:MGI:5454824]	MGI:5454824	Gm25047	X	36363899	36364002	1
ENSMUSG00000015377	4949.86	3948.03	5951.7	1.50751	0.592171	0.00835297	0.268168	0.0346406	0.012886	ENSMUSG00000015377	DENN/MADD domain containing 6B [Source:MGI Symbol;Acc:MGI:1916690]	MGI:1916690	Dennd6b	15	89182217	89196474	-1
ENSMUSG00000027359	488.166	401.303	575.028	1.4329	0.51894	0.00836977	0.268168	0.0224683	0.0166661	ENSMUSG00000027359	solute carrier family 27 (fatty acid transporter), member 2 [Source:MGI Symbol;Acc:MGI:1347099]	MGI:1347099	Slc27a2	2	126552407	126588243	1
ENSMUSG00000031549	24.1651	13.8882	34.442	2.47994	1.31031	0.00837277	0.268168	0.0877569	0.0997333	ENSMUSG00000031549	indoleamine 2,3-dioxygenase 2 [Source:MGI Symbol;Acc:MGI:2142489]	MGI:2142489	Ido2	8	24531894	24576333	-1
ENSMUSG00000036225	1551.88	1742.29	1361.47	0.781422	-0.355827	0.00842389	0.269471	0.0104216	0.0137651	ENSMUSG00000036225	potassium channel tetramerisation domain containing 1 [Source:MGI Symbol;Acc:MGI:1918269]	MGI:1918269	Kctd1	18	14968685	15151446	-1
ENSMUSG00000039652	480.689	551.625	409.752	0.742809	-0.428937	0.00850859	0.271843	0.00722128	0.0166035	ENSMUSG00000039652	cytoplasmic polyadenylation element binding protein 3 [Source:MGI Symbol;Acc:MGI:2443075]	MGI:2443075	Cpeb3	19	37021291	37208601	-1
ENSMUSG00000030605	1925.54	2319.85	1531.23	0.660057	-0.599337	0.00852637	0.271901	0.033505	0.013593	ENSMUSG00000030605	milk fat globule-EGF factor 8 protein [Source:MGI Symbol;Acc:MGI:102768]	MGI:102768	Mfge8	7	79133769	79149060	-1
ENSMUSG00000061578	833.527	956.92	710.134	0.742103	-0.430308	0.00853151	0.271901	0.0185133	0.0147574	ENSMUSG00000061578	kinase suppressor of ras 2 [Source:MGI Symbol;Acc:MGI:3610315]	MGI:3610315	Ksr2	5	117414000	117775003	1
ENSMUSG00000021458	466.249	395.478	537.019	1.3579	0.441374	0.00859459	0.273573	0.00464406	0.0169185	ENSMUSG00000021458	RIKEN cDNA 2010111I01 gene [Source:MGI Symbol;Acc:MGI:1919311]	MGI:1919311	2010111I01Rik	13	63014934	63326096	1
ENSMUSG00000032757	298.328	353.332	243.323	0.688653	-0.538151	0.00863302	0.274458	0.0236051	0.0194683	ENSMUSG00000032757	blocked early in transport 1 homolog (S. cerevisiae) [Source:MGI Symbol;Acc:MGI:1343104]	MGI:1343104	Bet1	6	4076899	4086972	-1
ENSMUSG00000026834	150.786	176.532	125.04	0.708315	-0.497538	0.00868227	0.275409	0.0243775	0.0239	ENSMUSG00000026834	activin A receptor, type IC [Source:MGI Symbol;Acc:MGI:2661081]	MGI:2661081	Acvr1c	2	58267453	58357895	-1
ENSMUSG00000042816	63.8305	34.6431	93.018	2.68504	1.42494	0.00868431	0.275409	0.170448	0.0466363	ENSMUSG00000042816	G protein-coupled receptor 151 [Source:MGI Symbol;Acc:MGI:2441887]	MGI:2441887	Gpr151	18	42578020	42579652	-1
ENSMUSG00000084020	30.1937	2.6461	57.7413	21.8213	4.44766	0.00875071	0.277174	1.34767	0.0739226	ENSMUSG00000084020	WD repeat and SOCS box-containing 2, pseudogene [Source:MGI Symbol;Acc:MGI:3649891]	MGI:3649891	Wsb2-ps	11	62750064	62751280	-1
ENSMUSG00000062054	579.006	497.58	660.432	1.32729	0.40848	0.00878588	0.277946	0.00902578	0.0160963	ENSMUSG00000062054	isoamyl acetate-hydrolyzing esterase 1 homolog (S. cerevisiae) [Source:MGI Symbol;Acc:MGI:1914982]	MGI:1914982	Iah1	12	21316392	21323605	1
ENSMUSG00000028393	2357.02	2048.01	2666.04	1.30177	0.380474	0.00889936	0.27982	0.0150204	0.0133652	ENSMUSG00000028393	aminolevulinate, delta-, dehydratase [Source:MGI Symbol;Acc:MGI:96853]	MGI:96853	Alad	4	62509169	62519918	-1
ENSMUSG00000041361	27.6991	17.5126	37.8855	2.16332	1.11325	0.00889928	0.27982	0.00406866	0.0896405	ENSMUSG00000041361	myocardial zonula adherens protein [Source:MGI Symbol;Acc:MGI:2142908]	MGI:2142908	Myzap	9	71504347	71592360	-1
ENSMUSG00000045215	888.793	1047.52	730.069	0.696951	-0.52087	0.0088696	0.27982	0.0254631	0.0147221	ENSMUSG00000045215	additional sex combs like 3 (Drosophila) [Source:MGI Symbol;Acc:MGI:2685175]	MGI:2685175	Asxl3	18	22344883	22530227	1
ENSMUSG00000049422	528.411	638.586	418.236	0.654941	-0.610564	0.00889155	0.27982	0.0396518	0.0159236	ENSMUSG00000049422	coiled-coil-helix-coiled-coil-helix domain containing 10 [Source:MGI Symbol;Acc:MGI:2143558]	MGI:2143558	Chchd10	10	75935573	75937725	1
ENSMUSG00000085376	13.6185	6.26492	20.972	3.34753	1.7431	0.00887962	0.27982	0.158485	0.174653	ENSMUSG00000085376	predicted gene 14508 [Source:MGI Symbol;Acc:MGI:3705279]	MGI:3705279	Gm14508	5	116009316	116016105	1
ENSMUSG00000082286	1355.72	1116.44	1595	1.42864	0.514644	0.00891054	0.27983	0.026405	0.0138754	ENSMUSG00000082286	phosphatidylserine decarboxylase, pseudogene 1 [Source:MGI Symbol;Acc:MGI:3842428]	MGI:3842428	Pisd-ps1	11	3125904	3131004	1
ENSMUSG00000000253	707.53	606.445	808.615	1.33337	0.415075	0.00893605	0.280278	0.00764484	0.0152817	ENSMUSG00000000253	guanosine monophosphate reductase [Source:MGI Symbol;Acc:MGI:1913605]	MGI:1913605	Gmpr	13	45507444	45546382	1
ENSMUSG00000102059	24.6541	14.7209	34.5873	2.34954	1.23238	0.00894656	0.280278	0.0840248	0.083409	ENSMUSG00000102059	predicted gene, 20257 [Source:MGI Symbol;Acc:MGI:5012442]	MGI:5012442	Gm20257	1	58652641	58655831	1
ENSMUSG00000013878	288.253	240.116	336.39	1.40095	0.486402	0.00897482	0.280823	0.00890196	0.0195556	ENSMUSG00000013878	ring finger protein 170 [Source:MGI Symbol;Acc:MGI:1924983]	MGI:1924983	Rnf170	8	26119368	26143871	1
ENSMUSG00000091762	11.6843	5.63469	17.7339	3.14727	1.6541	0.00902667	0.281976	0.141853	0.20272	ENSMUSG00000091762	predicted gene 3191 [Source:MGI Symbol;Acc:MGI:3781370]	MGI:3781370	Gm3191	12	106459150	106459495	1
ENSMUSG00000100201	149.739	112.007	187.471	1.67373	0.743071	0.00903357	0.281976	0.0523181	0.0257131	ENSMUSG00000100201	predicted gene 29093 [Source:MGI Symbol;Acc:MGI:5579799]	MGI:5579799	Gm29093	10	80587965	80589790	-1
ENSMUSG00000044317	144.165	115.228	173.102	1.50226	0.58713	0.00907148	0.282817	0.00151051	0.0265655	ENSMUSG00000044317	G protein-coupled receptor 4 [Source:MGI Symbol;Acc:MGI:2441992]	MGI:2441992	Gpr4	7	19212538	19224176	1
ENSMUSG00000020907	6.2277	1.66244	10.793	6.49225	2.69872	0.00915846	0.284264	0.274343	0.354806	ENSMUSG00000020907	recoverin [Source:MGI Symbol;Acc:MGI:97883]	MGI:97883	Rcvrn	11	67695326	67703333	1
ENSMUSG00000034708	851.352	969.521	733.183	0.756232	-0.403099	0.0091594	0.284264	0.0052113	0.014924	ENSMUSG00000034708	granulin [Source:MGI Symbol;Acc:MGI:95832]	MGI:95832	Grn	11	102430315	102437048	1
ENSMUSG00000035936	1681.56	1911.17	1451.95	0.759717	-0.396467	0.00916789	0.284264	0.0172178	0.0136686	ENSMUSG00000035936	aldhehyde dehydrogenase family 5, subfamily A1 [Source:MGI Symbol;Acc:MGI:2441982]	MGI:2441982	Aldh5a1	13	24907579	24937661	-1
ENSMUSG00000069045	162.94	0	325.879	Inf	Inf	0.00917271	0.284264	4.15454	0.0241849	ENSMUSG00000069045	DEAD (Asp-Glu-Ala-Asp) box polypeptide 3, Y-linked [Source:MGI Symbol;Acc:MGI:1349406]	MGI:1349406	Ddx3y	Y	1260771	1286629	-1
ENSMUSG00000086188	3.80106	0.271782	7.33033	26.9713	4.75336	0.009173	0.284264	-0.207103	0.755926	ENSMUSG00000086188	predicted gene 15169 [Source:MGI Symbol;Acc:MGI:3705215]	MGI:3705215	Gm15169	X	157757427	157798019	-1
ENSMUSG00000022986	37.7205	13.5812	61.8597	4.5548	2.18739	0.00922637	0.285539	0.406962	0.0807241	ENSMUSG00000022986	keratin 75 [Source:MGI Symbol;Acc:MGI:1923500]	MGI:1923500	Krt75	15	101563345	101573904	-1
ENSMUSG00000057963	1854.68	1626.81	2082.55	1.28015	0.356308	0.0092363	0.285539	0.00440984	0.0136048	ENSMUSG00000057963	inositol 1,3,4-triphosphate 5/6 kinase [Source:MGI Symbol;Acc:MGI:2446159]	MGI:2446159	Itpk1	12	102568582	102704930	-1
ENSMUSG00000009566	729.691	605.216	854.167	1.41134	0.497069	0.00925786	0.285843	0.0243228	0.0152632	ENSMUSG00000009566	folylpolyglutamyl synthetase [Source:MGI Symbol;Acc:MGI:95576]	MGI:95576	Fpgs	2	32682609	32704145	-1
ENSMUSG00000075402	2.46479	0	4.92957	Inf	Inf	0.00926832	0.285843	0.0133587	0.822842	ENSMUSG00000075402	keratin 76 [Source:MGI Symbol;Acc:MGI:1924305]	MGI:1924305	Krt76	15	101884351	101892920	-1
ENSMUSG00000026676	69.8568	52.0278	87.6859	1.68537	0.753064	0.00932858	0.287358	0.0321929	0.0422415	ENSMUSG00000026676	coiled-coil domain containing 3 [Source:MGI Symbol;Acc:MGI:1921436]	MGI:1921436	Ccdc3	2	5137776	5230878	1
ENSMUSG00000030350	1910.15	2138.43	1681.86	0.786493	-0.346493	0.00934012	0.28737	0.012304	0.0135192	ENSMUSG00000030350	protein arginine N-methyltransferase 8 [Source:MGI Symbol;Acc:MGI:3043083]	MGI:3043083	Prmt8	6	127689011	127769472	-1
ENSMUSG00000022286	9.28722	3.59615	14.9783	4.16508	2.05835	0.00937045	0.287836	0.240485	0.242808	ENSMUSG00000022286	grainyhead-like 2 (Drosophila) [Source:MGI Symbol;Acc:MGI:2182543]	MGI:2182543	Grhl2	15	37233036	37363569	1
ENSMUSG00000057914	257.225	308.069	206.381	0.669919	-0.577942	0.00937758	0.287836	0.0333642	0.0200802	ENSMUSG00000057914	calcium channel, voltage-dependent, beta 2 subunit [Source:MGI Symbol;Acc:MGI:894644]	MGI:894644	Cacnb2	2	14603088	14987908	1
ENSMUSG00000039081	3692.84	4192.71	3192.96	0.761552	-0.392986	0.00940107	0.288142	0.0148167	0.0130104	ENSMUSG00000039081	zinc finger protein 503 [Source:MGI Symbol;Acc:MGI:1353644]	MGI:1353644	Zfp503	14	21983962	21989601	-1
ENSMUSG00000039899	145.445	116.268	174.621	1.50188	0.586773	0.0094099	0.288142	0.00954162	0.0270539	ENSMUSG00000039899	fibrinogen-like protein 2 [Source:MGI Symbol;Acc:MGI:103266]	MGI:103266	Fgl2	5	21372642	21378374	1
ENSMUSG00000038349	1158.77	1008.24	1309.29	1.2986	0.376952	0.00945196	0.289087	0.0021551	0.0143214	ENSMUSG00000038349	phospholipase C-like 1 [Source:MGI Symbol;Acc:MGI:3036262]	MGI:3036262	Plcl1	1	55405921	55754285	1
ENSMUSG00000029878	494.438	409.554	579.323	1.41452	0.500315	0.00950778	0.290105	0.022654	0.0165801	ENSMUSG00000029878	DNA binding protein with his-thr domain [Source:MGI Symbol;Acc:MGI:2679513]	MGI:2679513	Dbpht2	12	74297474	74300468	1
ENSMUSG00000078591	1560.11	1846.79	1273.42	0.68953	-0.536314	0.00949762	0.290105	0.032513	0.0137217	ENSMUSG00000078591	heparan sulfate (glucosamine) 3-O-sulfotransferase 4 [Source:MGI Symbol;Acc:MGI:1333792]	MGI:1333792	Hs3st4	7	123982869	124398989	1
ENSMUSG00000031937	694.195	594.086	794.303	1.33702	0.419018	0.00969053	0.295332	0.0111338	0.0153879	ENSMUSG00000031937	V-set and transmembrane domain containing 5 [Source:MGI Symbol;Acc:MGI:1916387]	MGI:1916387	Vstm5	9	15239045	15259393	1
ENSMUSG00000040848	255.657	298.38	212.934	0.713634	-0.486743	0.00970879	0.295539	0.0152625	0.0207945	ENSMUSG00000040848	SFT2 domain containing 2 [Source:MGI Symbol;Acc:MGI:1917362]	MGI:1917362	Sft2d2	1	165174337	165194438	-1
ENSMUSG00000097305	72.3365	49.3187	95.3543	1.93343	0.951163	0.0097567	0.296647	0.0703279	0.0424112	ENSMUSG00000097305	predicted gene, 17276 [Source:MGI Symbol;Acc:MGI:4936910]	MGI:4936910	Gm17276	17	32113429	32141839	1
ENSMUSG00000049281	5194.68	6030.87	4358.48	0.722694	-0.468542	0.00978184	0.297061	0.0256094	0.0128574	ENSMUSG00000049281	sodium channel, voltage-gated, type III, beta [Source:MGI Symbol;Acc:MGI:1918882]	MGI:1918882	Scn3b	9	40269216	40291618	1
ENSMUSG00000036502	93.0272	115.829	70.2256	0.606288	-0.721925	0.00982	0.297869	0.0513022	0.0314961	ENSMUSG00000036502	transmembrane protein 255A [Source:MGI Symbol;Acc:MGI:3045722]	MGI:3045722	Tmem255a	X	38196573	38252439	-1
ENSMUSG00000063727	27.0104	17.1288	36.892	2.15379	1.10688	0.00986703	0.298944	-0.00782385	0.0849723	ENSMUSG00000063727	tumor necrosis factor receptor superfamily, member 11b (osteoprotegerin) [Source:MGI Symbol;Acc:MGI:109587]	MGI:109587	Tnfrsf11b	15	54250619	54278484	-1
ENSMUSG00000021647	9.50063	15.2394	3.76183	0.246849	-2.0183	0.00991525	0.299701	0.274897	0.177845	ENSMUSG00000021647	CART prepropeptide [Source:MGI Symbol;Acc:MGI:1351330]	MGI:1351330	Cartpt	13	99898484	99900683	-1
ENSMUSG00000045094	222.015	184.212	259.817	1.41043	0.496131	0.00991312	0.299701	0.00196624	0.0220563	ENSMUSG00000045094	Rho guanine nucleotide exchange factor (GEF) 37 [Source:MGI Symbol;Acc:MGI:3045339]	MGI:3045339	Arhgef37	18	61493794	61536536	-1
ENSMUSG00000039706	3863.38	3378.28	4348.49	1.28719	0.364223	0.00992692	0.299702	0.01238	0.0130161	ENSMUSG00000039706	LIM domain binding 2 [Source:MGI Symbol;Acc:MGI:894670]	MGI:894670	Ldb2	5	44472132	44799680	-1
ENSMUSG00000056752	48.4829	62.5231	34.4428	0.550881	-0.860189	0.00999287	0.301341	-0.0165703	0.0556671	ENSMUSG00000056752	dynein, axonemal, heavy chain 9 [Source:MGI Symbol;Acc:MGI:1289279]	MGI:1289279	Dnah9	11	65831282	66168551	-1
ENSMUSG00000021514	1190.9	1343.61	1038.2	0.772694	-0.37203	0.0100235	0.30191	0.00397448	0.0142275	ENSMUSG00000021514	zinc finger protein 369 [Source:MGI Symbol;Acc:MGI:2176229]	MGI:2176229	Zfp369	13	65278814	65304221	1
ENSMUSG00000002396	543.995	462.355	625.635	1.35315	0.43632	0.0101022	0.302943	0.018129	0.0162014	ENSMUSG00000002396	occludin/ELL domain containing 1 [Source:MGI Symbol;Acc:MGI:1924340]	MGI:1924340	Ocel1	8	71371298	71379361	1
ENSMUSG00000022935	763.351	866.594	660.109	0.761728	-0.392652	0.0101343	0.302943	0.0128802	0.0149385	ENSMUSG00000022935	glutamate receptor, ionotropic, kainate 1 [Source:MGI Symbol;Acc:MGI:95814]	MGI:95814	Grik1	16	87896196	88056176	-1
ENSMUSG00000026430	114.877	90.2092	139.545	1.54691	0.629387	0.0101283	0.302943	0.00782717	0.0301222	ENSMUSG00000026430	Ras association (RalGDS/AF-6) domain family member 5 [Source:MGI Symbol;Acc:MGI:1926375]	MGI:1926375	Rassf5	1	131176410	131245258	-1
ENSMUSG00000026860	5357.72	4628.53	6086.9	1.31508	0.395152	0.0100893	0.302943	0.0159154	0.0128555	ENSMUSG00000026860	SH3-domain GRB2-like endophilin B2 [Source:MGI Symbol;Acc:MGI:2385131]	MGI:2385131	Sh3glb2	2	30344809	30359337	-1
ENSMUSG00000029697	2.92155	0	5.84309	Inf	Inf	0.0101226	0.302943	-0.235467	1.01506	ENSMUSG00000029697	Fez family zinc finger 1 [Source:MGI Symbol;Acc:MGI:1920441]	MGI:1920441	Fezf1	6	23245044	23248362	-1
ENSMUSG00000056380	14.9907	7.41503	22.5663	3.04332	1.60564	0.0101336	0.302943	0.165936	0.152211	ENSMUSG00000056380	G-protein-coupled receptor 50 [Source:MGI Symbol;Acc:MGI:1333877]	MGI:1333877	Gpr50	X	71663667	71669257	1
ENSMUSG00000056665	213.223	176.504	249.942	1.41607	0.501892	0.01014	0.302943	0.0147028	0.0220093	ENSMUSG00000056665	thioesterase superfamily member 6 [Source:MGI Symbol;Acc:MGI:1925301]	MGI:1925301	Them6	15	74721204	74724639	1
ENSMUSG00000023795	259.213	216.971	301.456	1.38938	0.474445	0.0102123	0.304047	0.0201062	0.0195602	ENSMUSG00000023795	phosphatidylserine decarboxylase, pseudogene 2 [Source:MGI Symbol;Acc:MGI:3612472]	MGI:3612472	Pisd-ps2	17	3076578	3084183	-1
ENSMUSG00000039384	53.4894	72.4479	34.531	0.476632	-1.06905	0.0102123	0.304047	0.0858819	0.0499493	ENSMUSG00000039384	dual specificity phosphatase 10 [Source:MGI Symbol;Acc:MGI:1927070]	MGI:1927070	Dusp10	1	184013302	184075636	1
ENSMUSG00000073514	238.903	287.237	190.568	0.66345	-0.591939	0.010192	0.304047	0.035534	0.0209349	ENSMUSG00000073514	docking protein 6 [Source:MGI Symbol;Acc:MGI:3639495]	MGI:3639495	Dok6	18	89301082	89769528	-1
ENSMUSG00000005357	181.987	213.337	150.637	0.706098	-0.50206	0.0102347	0.304117	0.0174634	0.02339	ENSMUSG00000005357	solute carrier family 1 (high affinity aspartate/glutamate transporter), member 6 [Source:MGI Symbol;Acc:MGI:1096331]	MGI:1096331	Slc1a6	10	78780496	78814825	1
ENSMUSG00000044288	1936.9	1541.72	2332.09	1.51266	0.597085	0.0102383	0.304117	0.0362012	0.0135333	ENSMUSG00000044288	cannabinoid receptor 1 (brain) [Source:MGI Symbol;Acc:MGI:104615]	MGI:104615	Cnr1	4	33924593	33948831	1
ENSMUSG00000050069	260.756	334.151	187.36	0.560706	-0.834683	0.0102879	0.305239	0.0769956	0.0195202	ENSMUSG00000050069	gremlin 2 homolog, cysteine knot superfamily (Xenopus laevis) [Source:MGI Symbol;Acc:MGI:1344367]	MGI:1344367	Grem2	1	174833785	174921819	-1
ENSMUSG00000066838	319.59	268.363	370.817	1.38178	0.466523	0.0103068	0.305448	0.020822	0.0188884	ENSMUSG00000066838	zinc finger protein 772 [Source:MGI Symbol;Acc:MGI:2385265]	MGI:2385265	Zfp772	7	7202122	7209998	-1
ENSMUSG00000050953	292.152	354.936	229.369	0.646227	-0.629888	0.0103295	0.30577	0.0372759	0.0197187	ENSMUSG00000050953	gap junction protein, alpha 1 [Source:MGI Symbol;Acc:MGI:95713]	MGI:95713	Gja1	10	56377300	56390419	1
ENSMUSG00000041565	49.5516	35.9311	63.1721	1.75814	0.814052	0.0103618	0.306375	-0.00566863	0.0488682	ENSMUSG00000041565	l(3)mbt-like 4 (Drosophila) [Source:MGI Symbol;Acc:MGI:2444889]	MGI:2444889	L3mbtl4	17	68273797	68777961	1
ENSMUSG00000026921	539.249	465.036	613.463	1.31917	0.399634	0.0103919	0.306911	0.0140077	0.0161329	ENSMUSG00000026921	EGF-like domain 7 [Source:MGI Symbol;Acc:MGI:2449923]	MGI:2449923	Egfl7	2	26580014	26593120	1
ENSMUSG00000033569	2432.49	2817.45	2047.53	0.72673	-0.460509	0.0104322	0.307184	0.0246917	0.0132987	ENSMUSG00000033569	adhesion G protein-coupled receptor B3 [Source:MGI Symbol;Acc:MGI:2441837]	MGI:2441837	Adgrb3	1	25067476	25829707	-1
ENSMUSG00000040280	115.643	88.5685	142.718	1.61139	0.688302	0.0104343	0.307184	0.0351484	0.0293324	ENSMUSG00000040280	NADH dehydrogenase (ubiquinone) 1 alpha subcomplex, 4-like 2 [Source:MGI Symbol;Acc:MGI:3039567]	MGI:3039567	Ndufa4l2	10	127514939	127517152	1
ENSMUSG00000045795	551.076	476.862	625.291	1.31126	0.390956	0.0104368	0.307184	0.00540285	0.0161418	ENSMUSG00000045795	WAS protein homolog associated with actin, golgi membranes and microtubules [Source:MGI Symbol;Acc:MGI:2142282]	MGI:2142282	Whamm	7	81571292	81596836	1
ENSMUSG00000020090	56.1371	71.4362	40.8381	0.571672	-0.806741	0.0104902	0.308403	0.0503208	0.0440276	ENSMUSG00000020090	neuropeptide FF receptor 1 [Source:MGI Symbol;Acc:MGI:2685082]	MGI:2685082	Npffr1	10	61595492	61628565	1
ENSMUSG00000034652	14.5309	21.9068	7.15499	0.32661	-1.61436	0.0105136	0.308738	-0.0142277	0.184656	ENSMUSG00000034652	CD300A antigen [Source:MGI Symbol;Acc:MGI:2443411]	MGI:2443411	Cd300a	11	114890041	114904654	1
ENSMUSG00000054893	963.669	836.258	1091.08	1.30472	0.383738	0.0106272	0.311718	0.00712272	0.0147101	ENSMUSG00000054893	zinc finger protein 667 [Source:MGI Symbol;Acc:MGI:2442757]	MGI:2442757	Zfp667	7	6286579	6307883	1
ENSMUSG00000020814	256.3	216.038	296.563	1.37274	0.457054	0.0106396	0.311729	0.0096977	0.0204677	ENSMUSG00000020814	matrix-remodelling associated 7 [Source:MGI Symbol;Acc:MGI:1914872]	MGI:1914872	Mxra7	11	116803062	116828046	-1
ENSMUSG00000062352	939.879	810.237	1069.52	1.32001	0.400549	0.0106741	0.312383	0.0155024	0.0146661	ENSMUSG00000062352	integrin beta 1 binding protein 1 [Source:MGI Symbol;Acc:MGI:1306802]	MGI:1306802	Itgb1bp1	12	21269806	21286237	-1
ENSMUSG00000021340	146.215	174.444	117.987	0.676361	-0.564135	0.0107024	0.312856	0.0226443	0.0271396	ENSMUSG00000021340	glycosylphosphatidylinositol specific phospholipase D1 [Source:MGI Symbol;Acc:MGI:106604]	MGI:106604	Gpld1	13	24943152	24990753	1
ENSMUSG00000107108	240.313	129.455	351.171	2.7127	1.43973	0.0107279	0.313248	0.206779	0.0205946	ENSMUSG00000107108	predicted gene 9936 [Source:MGI Symbol;Acc:MGI:3641854]	MGI:3641854	Gm9936	5	114855758	114858682	-1
ENSMUSG00000030352	11072.2	9741.08	12403.4	1.27331	0.348583	0.0108022	0.31506	0.00654612	0.0126707	ENSMUSG00000030352	tetraspanin 9 [Source:MGI Symbol;Acc:MGI:1924558]	MGI:1924558	Tspan9	6	127961396	128143594	-1
ENSMUSG00000031591	638.373	726.542	550.204	0.757291	-0.401081	0.010833	0.3156	0.00589482	0.0155927	ENSMUSG00000031591	N-acylsphingosine amidohydrolase 1 [Source:MGI Symbol;Acc:MGI:1277124]	MGI:1277124	Asah1	8	41340197	41374773	-1
ENSMUSG00000027525	5085.97	4452.19	5719.76	1.28471	0.361441	0.0108682	0.31627	0.00824962	0.0128862	ENSMUSG00000027525	phosphatase and actin regulator 3 [Source:MGI Symbol;Acc:MGI:1921439]	MGI:1921439	Phactr3	2	178118975	178338492	1
ENSMUSG00000023992	91.8507	119.311	64.3901	0.539682	-0.889819	0.0109097	0.31712	0.0686126	0.0370645	ENSMUSG00000023992	triggering receptor expressed on myeloid cells 2 [Source:MGI Symbol;Acc:MGI:1913150]	MGI:1913150	Trem2	17	48346401	48354147	1
ENSMUSG00000031146	164.584	197.15	132.017	0.66963	-0.578564	0.0109438	0.317753	0.0271522	0.0250215	ENSMUSG00000031146	proteolipid protein 2 [Source:MGI Symbol;Acc:MGI:1298382]	MGI:1298382	Plp2	X	7667941	7671390	-1
ENSMUSG00000059921	168.298	198.643	137.953	0.694476	-0.526004	0.0109993	0.319006	0.0171167	0.0247974	ENSMUSG00000059921	unc-5 homolog C (C. elegans) [Source:MGI Symbol;Acc:MGI:1095412]	MGI:1095412	Unc5c	3	141465216	141834924	1
ENSMUSG00000028661	4229.49	4725.32	3733.65	0.790137	-0.339826	0.0110759	0.320866	0.0070111	0.0129328	ENSMUSG00000028661	Eph receptor A8 [Source:MGI Symbol;Acc:MGI:109378]	MGI:109378	Epha8	4	136929419	136956816	-1
ENSMUSG00000056673	199.145	0.271782	398.018	1464.47	10.5162	0.0111314	0.32211	3.94968	0.0222183	ENSMUSG00000056673	lysine (K)-specific demethylase 5D [Source:MGI Symbol;Acc:MGI:99780]	MGI:99780	Kdm5d	Y	897788	956786	1
ENSMUSG00000009070	8.53726	3.44413	13.6304	3.95757	1.98461	0.0111679	0.322805	0.0930815	0.249395	ENSMUSG00000009070	radial spoke head homolog 14 (Chlamydomonas) [Source:MGI Symbol;Acc:MGI:1918486]	MGI:1918486	Rsph14	10	74957477	75032586	-1
ENSMUSG00000029299	9.9516	15.7035	4.19966	0.267434	-1.90275	0.0112151	0.323805	-0.035952	0.243131	ENSMUSG00000029299	ATP-binding cassette, sub-family G (WHITE), member 3 [Source:MGI Symbol;Acc:MGI:1351624]	MGI:1351624	Abcg3	5	104935057	104982718	-1
ENSMUSG00000061731	1180.08	1336.15	1024.02	0.766396	-0.383838	0.0112909	0.32563	0.00485123	0.0141987	ENSMUSG00000061731	exostoses (multiple) 1 [Source:MGI Symbol;Acc:MGI:894663]	MGI:894663	Ext1	15	53064038	53346159	-1
ENSMUSG00000034579	59.9217	35.7556	84.0879	2.35174	1.23373	0.0113585	0.327214	0.134358	0.0508819	ENSMUSG00000034579	phospholipase A2, group III [Source:MGI Symbol;Acc:MGI:2444945]	MGI:2444945	Pla2g3	11	3488284	3499350	1
ENSMUSG00000036206	2287.9	2579.48	1996.32	0.773922	-0.36974	0.0114027	0.328119	0.014704	0.0133436	ENSMUSG00000036206	SH3-domain binding protein 4 [Source:MGI Symbol;Acc:MGI:2138297]	MGI:2138297	Sh3bp4	1	89070415	89155068	1
ENSMUSG00000035504	213.793	247.972	179.614	0.724335	-0.465272	0.0115119	0.330893	0.00642617	0.0212562	ENSMUSG00000035504	receptor accessory protein 6 [Source:MGI Symbol;Acc:MGI:1917585]	MGI:1917585	Reep6	10	80329953	80336441	1
ENSMUSG00000078588	500.829	432.156	569.502	1.31782	0.398149	0.0115319	0.331098	0.00594281	0.0164949	ENSMUSG00000078588	coiled-coil domain containing 24 [Source:MGI Symbol;Acc:MGI:2685874]	MGI:2685874	Ccdc24	4	117866524	117872557	-1
ENSMUSG00000022887	482.337	599.829	364.844	0.608247	-0.71727	0.0115586	0.331497	0.0484823	0.0170476	ENSMUSG00000022887	mannan-binding lectin serine peptidase 1 [Source:MGI Symbol;Acc:MGI:88492]	MGI:88492	Masp1	16	23451785	23520590	-1
ENSMUSG00000050910	1962.15	1720.63	2203.67	1.28074	0.356976	0.0115926	0.332101	0.00369642	0.0135424	ENSMUSG00000050910	cerebellar degeneration-related protein 2-like [Source:MGI Symbol;Acc:MGI:2684867]	MGI:2684867	Cdr2l	11	115381916	115396132	1
ENSMUSG00000041115	912.357	1026.12	798.598	0.778272	-0.361653	0.0116155	0.332389	0.00951202	0.0145976	ENSMUSG00000041115	IQ motif and Sec7 domain 2 [Source:MGI Symbol;Acc:MGI:3528396]	MGI:3528396	Iqsec2	X	152144268	152225236	1
ENSMUSG00000000934	602.309	515.03	689.588	1.33893	0.421079	0.0116553	0.333158	0.00719833	0.0157858	ENSMUSG00000000934	DNA topoisomerase 1, mitochondrial [Source:MGI Symbol;Acc:MGI:1920210]	MGI:1920210	Top1mt	15	75657035	75678800	-1
ENSMUSG00000020323	9.2827	3.61296	14.9524	4.13856	2.04913	0.0116883	0.333718	0.0235237	0.303552	ENSMUSG00000020323	protease, serine 57 [Source:MGI Symbol;Acc:MGI:1920356]	MGI:1920356	Prss57	10	79781474	79790961	-1
ENSMUSG00000042797	108.487	81.0712	135.902	1.67633	0.745309	0.0117008	0.333718	0.047405	0.0327535	ENSMUSG00000042797	aquaporin 11 [Source:MGI Symbol;Acc:MGI:1913583]	MGI:1913583	Aqp11	7	97726379	97738247	-1
ENSMUSG00000021510	336.847	385.367	288.328	0.748192	-0.41852	0.0118236	0.335529	0.00972438	0.0179583	ENSMUSG00000021510	zinc finger protein 729a [Source:MGI Symbol;Acc:MGI:3036250]	MGI:3036250	Zfp729a	13	67617001	67637791	-1
ENSMUSG00000030000	9712.68	8577.73	10847.6	1.26463	0.338714	0.0118184	0.335529	0.00219929	0.0126982	ENSMUSG00000030000	adducin 2 (beta) [Source:MGI Symbol;Acc:MGI:87919]	MGI:87919	Add2	6	86078084	86119555	1
ENSMUSG00000040875	366.316	309.322	423.31	1.36851	0.452608	0.0117843	0.335529	0.0132606	0.0180123	ENSMUSG00000040875	oxysterol binding protein-like 10 [Source:MGI Symbol;Acc:MGI:1921736]	MGI:1921736	Osbpl10	9	114978569	115232225	1
ENSMUSG00000043441	772.53	995.606	549.455	0.55188	-0.857573	0.0118142	0.335529	0.0837659	0.0148065	ENSMUSG00000043441	G protein-coupled receptor 149 [Source:MGI Symbol;Acc:MGI:2443628]	MGI:2443628	Gpr149	3	62529077	62605140	-1
ENSMUSG00000046999	93.9323	115.097	72.7679	0.632233	-0.661471	0.0118423	0.335529	0.017993	0.0331266	ENSMUSG00000046999	RIKEN cDNA 1110032F04 gene [Source:MGI Symbol;Acc:MGI:1915975]	MGI:1915975	1110032F04Rik	3	68869586	68872163	1
ENSMUSG00000093880	179.652	132.921	226.383	1.70313	0.768192	0.011835	0.335529	0.0594825	0.0235964	ENSMUSG00000093880	transmembrane protein 181C, pseudogene [Source:MGI Symbol;Acc:MGI:3780993]	MGI:3780993	Tmem181c-ps	17	6612952	6632485	-1
ENSMUSG00000039195	911.165	792.489	1029.84	1.2995	0.377961	0.0118649	0.335799	0.0087595	0.0147077	ENSMUSG00000039195	RIKEN cDNA 1110008P14 gene [Source:MGI Symbol;Acc:MGI:1920987]	MGI:1920987	1110008P14Rik	2	32377097	32381938	-1
ENSMUSG00000031822	3375.78	4106.16	2645.4	0.644253	-0.6343	0.0118793	0.335837	0.0408174	0.0130776	ENSMUSG00000031822	genetic suppressor element 1 [Source:MGI Symbol;Acc:MGI:1098275]	MGI:1098275	Gse1	8	120230536	120581390	1
ENSMUSG00000018417	2735.44	3129.96	2340.93	0.747912	-0.41906	0.0118928	0.33585	0.0178196	0.0132066	ENSMUSG00000018417	myosin IB [Source:MGI Symbol;Acc:MGI:107752]	MGI:107752	Myo1b	1	51749765	51916071	-1
ENSMUSG00000027419	5356.2	6297.21	4415.19	0.701134	-0.512239	0.0119769	0.336651	0.0326982	0.0128308	ENSMUSG00000027419	proprotein convertase subtilisin/kexin type 2 [Source:MGI Symbol;Acc:MGI:97512]	MGI:97512	Pcsk2	2	143546156	143816285	1
ENSMUSG00000029361	715.321	545.048	885.593	1.6248	0.700259	0.011941	0.336651	0.0510529	0.0154451	ENSMUSG00000029361	nitric oxide synthase 1, neuronal [Source:MGI Symbol;Acc:MGI:97360]	MGI:97360	Nos1	5	117781032	117958840	1
ENSMUSG00000031111	116.384	139.52	93.2468	0.668337	-0.581351	0.0119827	0.336651	0.0292586	0.0284568	ENSMUSG00000031111	immunoglobulin superfamily, member 1 [Source:MGI Symbol;Acc:MGI:2147913]	MGI:2147913	Igsf1	X	49782536	49797749	-1
ENSMUSG00000032087	3661.98	4144.52	3179.44	0.767144	-0.382431	0.0119769	0.336651	0.0156556	0.0130221	ENSMUSG00000032087	Down syndrome cell adhesion molecule like 1 [Source:MGI Symbol;Acc:MGI:2150309]	MGI:2150309	Dscaml1	9	45430293	45753164	1
ENSMUSG00000037196	113.314	139.396	87.2329	0.625794	-0.676239	0.0119864	0.336651	0.0364004	0.0312563	ENSMUSG00000037196	PARK2 co-regulated [Source:MGI Symbol;Acc:MGI:1916560]	MGI:1916560	Pacrg	17	10403012	10840311	-1
ENSMUSG00000026688	2255.78	1953.96	2557.61	1.30894	0.388394	0.0120466	0.337972	0.0147806	0.013393	ENSMUSG00000026688	microsomal glutathione S-transferase 3 [Source:MGI Symbol;Acc:MGI:1913697]	MGI:1913697	Mgst3	1	167371966	167393841	-1
ENSMUSG00000034613	769.775	877.873	661.676	0.753727	-0.407886	0.0120908	0.338476	0.0192562	0.0149516	ENSMUSG00000034613	protein phosphatase 1H (PP2C domain containing) [Source:MGI Symbol;Acc:MGI:2442087]	MGI:2442087	Ppm1h	10	122678762	122945795	1
ENSMUSG00000037369	1077.41	1208.6	946.226	0.782913	-0.353076	0.0120858	0.338476	0.0141136	0.0143826	ENSMUSG00000037369	lysine (K)-specific demethylase 6A [Source:MGI Symbol;Acc:MGI:1095419]	MGI:1095419	Kdm6a	X	18162575	18279936	1
ENSMUSG00000028047	6842.76	5169.14	8516.37	1.64754	0.720314	0.0122213	0.340671	0.057229	0.0127764	ENSMUSG00000028047	thrombospondin 3 [Source:MGI Symbol;Acc:MGI:98739]	MGI:98739	Thbs3	3	89215180	89226837	1
ENSMUSG00000032394	124.242	158.056	90.4284	0.572128	-0.805591	0.0121894	0.340671	0.0556119	0.0281147	ENSMUSG00000032394	immunoglobulin superfamily, DCC subclass, member 3 [Source:MGI Symbol;Acc:MGI:1202390]	MGI:1202390	Igdcc3	9	65141154	65185857	1
ENSMUSG00000034612	1008.99	1132.26	885.726	0.782263	-0.354273	0.0122127	0.340671	0.00424089	0.0144319	ENSMUSG00000034612	carbohydrate sulfotransferase 11 [Source:MGI Symbol;Acc:MGI:1927166]	MGI:1927166	Chst11	10	82985498	83195900	1
ENSMUSG00000044646	91.4595	111.884	71.0351	0.6349	-0.655399	0.012222	0.340671	0.000823085	0.0360026	ENSMUSG00000044646	zinc finger and BTB domain containing 7C [Source:MGI Symbol;Acc:MGI:2443302]	MGI:2443302	Zbtb7c	18	75820178	76148561	1
ENSMUSG00000020436	2276.57	2718.55	1834.58	0.674838	-0.567386	0.0122553	0.34123	0.0390089	0.0133471	ENSMUSG00000020436	gamma-aminobutyric acid (GABA) A receptor, subunit gamma 2 [Source:MGI Symbol;Acc:MGI:95623]	MGI:95623	Gabrg2	11	41910203	42000857	-1
ENSMUSG00000026824	83.7941	114.678	52.9103	0.461381	-1.11597	0.0123374	0.342405	0.111096	0.039375	ENSMUSG00000026824	potassium inwardly-rectifying channel, subfamily J, member 3 [Source:MGI Symbol;Acc:MGI:104742]	MGI:104742	Kcnj3	2	55435970	55598145	1
ENSMUSG00000029378	10.2367	2.26949	18.2039	8.02115	3.00381	0.0123142	0.342405	0.589684	0.20159	ENSMUSG00000029378	amphiregulin [Source:MGI Symbol;Acc:MGI:88068]	MGI:88068	Areg	5	91139599	91148432	1
ENSMUSG00000095139	1138.8	1467.68	809.923	0.551839	-0.857681	0.012328	0.342405	0.0720647	0.0142742	ENSMUSG00000095139	POU domain, class 3, transcription factor 2 [Source:MGI Symbol;Acc:MGI:101895]	MGI:101895	Pou3f2	4	22482780	22488366	-1
ENSMUSG00000025932	136.562	162.506	110.619	0.680704	-0.5549	0.0124209	0.344234	-0.000223495	0.0266701	ENSMUSG00000025932	eyes absent 1 homolog (Drosophila) [Source:MGI Symbol;Acc:MGI:109344]	MGI:109344	Eya1	1	14168954	14310235	-1
ENSMUSG00000041078	1978.75	1696.43	2261.08	1.33284	0.414507	0.0124308	0.344234	0.016861	0.0135558	ENSMUSG00000041078	glutamate receptor, ionotropic, delta 1 [Source:MGI Symbol;Acc:MGI:95812]	MGI:95812	Grid1	14	34819825	35583379	1
ENSMUSG00000070576	6292.88	7161.74	5424.02	0.757362	-0.400946	0.0124806	0.344234	0.0163224	0.012801	ENSMUSG00000070576	meningioma 1 [Source:MGI Symbol;Acc:MGI:1261813]	MGI:1261813	Mn1	5	111417362	111457033	1
ENSMUSG00000085041	182.658	138.331	226.985	1.64088	0.714473	0.0124834	0.344234	0.0462191	0.0243791	ENSMUSG00000085041	expressed sequence BB031773 [Source:MGI Symbol;Acc:MGI:2140631]	MGI:2140631	BB031773	4	103004106	103011965	-1	NR_028391
ENSMUSG00000089857	540.812	614.318	467.307	0.760692	-0.394615	0.0124678	0.344234	0.00304295	0.0162405	ENSMUSG00000089857	zinc finger protein 882 [Source:MGI Symbol;Acc:MGI:3642748]	MGI:3642748	Zfp882	8	71908608	71916354	1
ENSMUSG00000089945	1534.77	1337.05	1732.49	1.29575	0.373787	0.0124709	0.344234	0.00930441	0.0138135	ENSMUSG00000089945	paralemmin A kinase anchor protein [Source:MGI Symbol;Acc:MGI:5141924]	MGI:5141924	Pakap	4	57568179	57896982	1
ENSMUSG00000041695	114.445	138.742	90.1485	0.649755	-0.622032	0.0125048	0.344458	0.0412673	0.0304758	ENSMUSG00000041695	potassium inwardly-rectifying channel, subfamily J, member 2 [Source:MGI Symbol;Acc:MGI:104744]	MGI:104744	Kcnj2	11	111066164	111076821	1
ENSMUSG00000038112	663.744	880.619	446.868	0.507448	-0.978668	0.012519	0.344479	0.105474	0.0155288	ENSMUSG00000038112	expressed sequence AW551984 [Source:MGI Symbol;Acc:MGI:2143322]	MGI:2143322	AW551984	9	39587396	39604403	-1
ENSMUSG00000059602	987.863	1135.79	839.938	0.73952	-0.435339	0.012538	0.344635	0.0210129	0.014513	ENSMUSG00000059602	synapsin III [Source:MGI Symbol;Acc:MGI:1351334]	MGI:1351334	Syn3	10	86055125	86498896	-1
ENSMUSG00000071076	4998.24	5742.23	4254.26	0.740873	-0.432702	0.0125678	0.345086	0.0183966	0.0129015	ENSMUSG00000071076	jun D proto-oncogene [Source:MGI Symbol;Acc:MGI:96648]	MGI:96648	Jund	8	70697739	70700616	1
ENSMUSG00000051527	2030	2264.44	1795.55	0.79293	-0.334734	0.0127151	0.34876	0.00997345	0.0134405	ENSMUSG00000051527	ubiquitin specific peptidase 29 [Source:MGI Symbol;Acc:MGI:1888998]	MGI:1888998	Usp29	7	6730583	6967216	1
ENSMUSG00000087095	24.9951	34.5125	15.4777	0.448468	-1.15692	0.012743	0.349154	0.0726893	0.0923159	ENSMUSG00000087095	Emx2 opposite strand/antisense transcript (non-protein coding) [Source:MGI Symbol;Acc:MGI:3052329]	MGI:3052329	Emx2os	19	59425104	59458635	-1	NR_002863
ENSMUSG00000078866	27.6685	16.426	38.911	2.36886	1.24419	0.0127963	0.350241	0.135894	0.0841265	ENSMUSG00000078866	predicted gene 14420 [Source:MGI Symbol;Acc:MGI:3652255]	MGI:3652255	Gm14420	2	177464733	177478129	1
ENSMUSG00000021947	208.866	171.646	246.087	1.43369	0.519732	0.0128787	0.352123	0.00917547	0.0231475	ENSMUSG00000021947	crystallin, lambda 1 [Source:MGI Symbol;Acc:MGI:1915881]	MGI:1915881	Cryl1	14	57275034	57398483	-1
ENSMUSG00000061859	419.724	476.037	363.411	0.76341	-0.389469	0.0129388	0.353392	0.00454419	0.0171204	ENSMUSG00000061859	InaD-like (Drosophila) [Source:MGI Symbol;Acc:MGI:1277960]	MGI:1277960	Inadl	4	98395785	98719603	1
ENSMUSG00000004371	28.2615	18.3747	38.1483	2.07614	1.0539	0.0130719	0.356647	0.0638949	0.0869154	ENSMUSG00000004371	interleukin 11 [Source:MGI Symbol;Acc:MGI:107613]	MGI:107613	Il11	7	4773055	4782857	-1
ENSMUSG00000045731	247.939	329.521	166.357	0.504847	-0.986083	0.0130998	0.356656	0.113392	0.0208068	ENSMUSG00000045731	prepronociceptin [Source:MGI Symbol;Acc:MGI:105308]	MGI:105308	Pnoc	14	65400673	65425472	-1
ENSMUSG00000093242	66.6698	91.3162	42.0235	0.460197	-1.11968	0.0130915	0.356656	0.114043	0.043575	ENSMUSG00000093242	predicted gene, 24574 [Source:MGI Symbol;Acc:MGI:5454351]	MGI:5454351	Gm24574	2	75659244	75659317	1
ENSMUSG00000060487	59.0093	81.112	36.9066	0.455009	-1.13603	0.0131245	0.356949	0.122419	0.0431465	ENSMUSG00000060487	sterile alpha motif domain containing 5 [Source:MGI Symbol;Acc:MGI:2444815]	MGI:2444815	Samd5	10	9627259	9675208	-1
ENSMUSG00000014361	53.4947	68.3165	38.6729	0.566084	-0.820913	0.0132469	0.359702	0.0104381	0.0548611	ENSMUSG00000014361	c-mer proto-oncogene tyrosine kinase [Source:MGI Symbol;Acc:MGI:96965]	MGI:96965	Mertk	2	128698956	128802894	1
ENSMUSG00000029763	3910.13	4364.88	3455.38	0.791632	-0.337098	0.0132536	0.359702	0.00419382	0.0130048	ENSMUSG00000029763	exocyst complex component 4 [Source:MGI Symbol;Acc:MGI:1096376]	MGI:1096376	Exoc4	6	33249085	33973979	1
ENSMUSG00000021478	1747.49	2067.09	1427.89	0.690769	-0.533724	0.0133291	0.360197	0.0348256	0.0135391	ENSMUSG00000021478	dopamine receptor D1 [Source:MGI Symbol;Acc:MGI:99578]	MGI:99578	Drd1	13	54051186	54055658	-1
ENSMUSG00000028979	23.3429	14.8247	31.8611	2.14919	1.10379	0.013346	0.360197	0.0720866	0.0912986	ENSMUSG00000028979	mannan-binding lectin serine peptidase 2 [Source:MGI Symbol;Acc:MGI:1330832]	MGI:1330832	Masp2	4	148602554	148615499	1
ENSMUSG00000037428	1312.14	1601.22	1023.07	0.63893	-0.64627	0.0133434	0.360197	0.050144	0.0139284	ENSMUSG00000037428	VGF nerve growth factor inducible [Source:MGI Symbol;Acc:MGI:1343180]	MGI:1343180	Vgf	5	137026392	137033351	1
ENSMUSG00000053399	161.182	204.76	117.604	0.574353	-0.799991	0.0133057	0.360197	0.0585212	0.0244019	ENSMUSG00000053399	a disintegrin-like and metallopeptidase (reprolysin type) with thrombospondin type 1 motif, 18 [Source:MGI Symbol;Acc:MGI:2442600]	MGI:2442600	Adamts18	8	113697126	113848615	-1
ENSMUSG00000073877	7.87742	12.2277	3.52717	0.288458	-1.79357	0.0132859	0.360197	0.0358688	0.224728	ENSMUSG00000073877	predicted gene 13306 [Source:MGI Symbol;Acc:MGI:3713752]	MGI:3713752	Gm13306	4	42153436	42158839	1
ENSMUSG00000079547	23.5171	3.18194	43.8523	13.7816	3.78467	0.0133556	0.360197	1.22356	0.12791	ENSMUSG00000079547	histocompatibility 2, class II, locus Mb1 [Source:MGI Symbol;Acc:MGI:95922]	MGI:95922	H2-DMb1	17	34153072	34160230	1
ENSMUSG00000096014	1750.19	2207.96	1292.43	0.58535	-0.772628	0.0133916	0.360788	0.0618564	0.0136236	ENSMUSG00000096014	SRY (sex determining region Y)-box 1 [Source:MGI Symbol;Acc:MGI:98357]	MGI:98357	Sox1	8	12395295	12400126	1
ENSMUSG00000036578	1599.93	1880.79	1319.07	0.70134	-0.511814	0.013441	0.361743	0.0313251	0.0136254	ENSMUSG00000036578	FXYD domain-containing ion transport regulator 7 [Source:MGI Symbol;Acc:MGI:1889006]	MGI:1889006	Fxyd7	7	31042517	31051462	-1
ENSMUSG00000032584	132.687	106.944	158.431	1.48144	0.566996	0.0135125	0.36298	0.00311716	0.0273892	ENSMUSG00000032584	macrophage stimulating 1 receptor (c-met-related tyrosine kinase) [Source:MGI Symbol;Acc:MGI:99614]	MGI:99614	Mst1r	9	107906873	107920383	1
ENSMUSG00000034121	381.631	326.956	436.306	1.33445	0.416246	0.0135152	0.36298	0.0130341	0.0175273	ENSMUSG00000034121	Meckel syndrome, type 1 [Source:MGI Symbol;Acc:MGI:3584243]	MGI:3584243	Mks1	11	87853215	87863803	1
ENSMUSG00000079645	16.5335	9.102	23.9649	2.63293	1.39667	0.01353	0.363002	0.119711	0.12553	ENSMUSG00000079645	predicted gene 17193 [Source:MGI Symbol;Acc:MGI:4938020]	MGI:4938020	Gm17193	12	84922542	84923512	-1
ENSMUSG00000025937	106.328	84.2352	128.421	1.52455	0.608383	0.0135458	0.363046	-0.000650877	0.0313371	ENSMUSG00000025937	lactamase, beta 2 [Source:MGI Symbol;Acc:MGI:2442551]	MGI:2442551	Lactb2	1	13623330	13660546	-1
ENSMUSG00000052848	183.908	218.769	149.047	0.681298	-0.553641	0.013618	0.364603	0.02729	0.0226979	ENSMUSG00000052848	RIKEN cDNA C130026L21 gene [Source:MGI Symbol;Acc:MGI:3041189]	MGI:3041189	C130026L21Rik	5	111581422	111604932	1	NR_015546
ENSMUSG00000001985	5259.12	6049.37	4468.87	0.738733	-0.436875	0.0136391	0.36479	0.0216864	0.0128704	ENSMUSG00000001985	glutamate receptor, ionotropic, kainate 3 [Source:MGI Symbol;Acc:MGI:95816]	MGI:95816	Grik3	4	125490700	125714173	1
ENSMUSG00000052516	14620.9	12932.6	16309.2	1.2611	0.334682	0.013658	0.364915	0.010147	0.0126277	ENSMUSG00000052516	roundabout homolog 2 (Drosophila) [Source:MGI Symbol;Acc:MGI:1890110]	MGI:1890110	Robo2	16	73892306	74411825	-1
ENSMUSG00000048120	260.453	301.984	218.922	0.724946	-0.464055	0.0137566	0.367169	0.013416	0.0204661	ENSMUSG00000048120	ectonucleoside triphosphate diphosphohydrolase 1 [Source:MGI Symbol;Acc:MGI:102805]	MGI:102805	Entpd1	19	40612366	40741602	1
ENSMUSG00000020601	3653.66	4078.09	3229.23	0.791848	-0.336704	0.0137739	0.367252	0.00194861	0.0130348	ENSMUSG00000020601	tribbles homolog 2 (Drosophila) [Source:MGI Symbol;Acc:MGI:2145021]	MGI:2145021	Trib2	12	15791727	15816877	-1
ENSMUSG00000024597	1446.82	1278.45	1615.18	1.26339	0.337305	0.0137943	0.367415	0.0104944	0.0139458	ENSMUSG00000024597	solute carrier family 12, member 2 [Source:MGI Symbol;Acc:MGI:101924]	MGI:101924	Slc12a2	18	57878678	57946821	1
ENSMUSG00000039747	1926.87	1687.05	2166.7	1.28431	0.360996	0.0138246	0.36766	0.00902275	0.0135567	ENSMUSG00000039747	ORAI calcium release-activated calcium modulator 2 [Source:MGI Symbol;Acc:MGI:2443195]	MGI:2443195	Orai2	5	136147459	136170713	-1
ENSMUSG00000095362	170.932	139.679	202.185	1.4475	0.533566	0.013832	0.36766	0.0160958	0.0242793	ENSMUSG00000095362	predicted gene 14325 [Source:MGI Symbol;Acc:MGI:3702875]	MGI:3702875	Gm14325	2	177831791	177840336	-1
ENSMUSG00000105011	2.23144	0	4.46287	Inf	Inf	0.0138836	0.368652	-0.00834954	0.848428	ENSMUSG00000105011				3	130539489	130545640	1
ENSMUSG00000055994	21.0107	12.9555	29.066	2.24352	1.16577	0.01397	0.370565	0.0415526	0.0921824	ENSMUSG00000055994	nucleotide-binding oligomerization domain containing 2 [Source:MGI Symbol;Acc:MGI:2429397]	MGI:2429397	Nod2	8	88647315	88688474	1
ENSMUSG00000067049	19.9435	11.6451	28.2419	2.42521	1.27811	0.0140156	0.371391	-0.0203619	0.126333	ENSMUSG00000067049	unc-93 homolog A (C. elegans) [Source:MGI Symbol;Acc:MGI:1933250]	MGI:1933250	Unc93a	17	13108617	13131791	-1
ENSMUSG00000030283	1175.13	1315.47	1034.8	0.786638	-0.346228	0.0140394	0.371641	0.00950866	0.0141765	ENSMUSG00000030283	ST8 alpha-N-acetyl-neuraminide alpha-2,8-sialyltransferase 1 [Source:MGI Symbol;Acc:MGI:106011]	MGI:106011	St8sia1	6	142821545	142964452	-1
ENSMUSG00000056880	8.71068	3.31715	14.1042	4.2519	2.08811	0.0140895	0.372584	0.110769	0.287354	ENSMUSG00000056880	glutamate decarboxylase-like 1 [Source:MGI Symbol;Acc:MGI:1920998]	MGI:1920998	Gadl1	9	115909455	116076176	1
ENSMUSG00000032679	17.0873	23.8901	10.2845	0.430493	-1.21594	0.0141678	0.37427	0.0280484	0.103169	ENSMUSG00000032679	CD59a antigen [Source:MGI Symbol;Acc:MGI:109177]	MGI:109177	Cd59a	2	104095801	104115354	1
ENSMUSG00000017314	1308.58	1470.33	1146.84	0.779983	-0.358485	0.0141896	0.374464	0.00541118	0.0140175	ENSMUSG00000017314	membrane protein, palmitoylated 2 (MAGUK p55 subfamily member 2) [Source:MGI Symbol;Acc:MGI:1858257]	MGI:1858257	Mpp2	11	102057015	102088515	-1
ENSMUSG00000017978	179.696	234.727	124.665	0.531108	-0.912923	0.0142079	0.374562	0.0996316	0.0235697	ENSMUSG00000017978	Ca2+-dependent activator protein for secretion 2 [Source:MGI Symbol;Acc:MGI:2443963]	MGI:2443963	Cadps2	6	23262773	23839421	-1
ENSMUSG00000052889	4547.98	5345.58	3750.38	0.701584	-0.511311	0.0143334	0.377486	0.0332003	0.0128874	ENSMUSG00000052889	protein kinase C, beta [Source:MGI Symbol;Acc:MGI:97596]	MGI:97596	Prkcb	7	122288751	122634402	1
ENSMUSG00000063663	517.047	586.095	448	0.764381	-0.387636	0.0143858	0.37845	0.00981833	0.0162989	ENSMUSG00000063663	bromodomain and WD repeat domain containing 3 [Source:MGI Symbol;Acc:MGI:3029414]	MGI:3029414	Brwd3	X	108737016	108834372	-1
ENSMUSG00000092243	51.3531	36.6494	66.0568	1.8024	0.849918	0.0143994	0.37845	0.0401477	0.0561437	ENSMUSG00000092243	predicted gene 7030 [Source:MGI Symbol;Acc:MGI:3647514]	MGI:3647514	Gm7030	17	36109719	36129425	-1
ENSMUSG00000040675	169.456	198.456	140.457	0.707748	-0.498693	0.014427	0.37879	-0.00339942	0.0239707	ENSMUSG00000040675	methylenetetrahydrofolate dehydrogenase (NADP+ dependent) 1-like [Source:MGI Symbol;Acc:MGI:1924836]	MGI:1924836	Mthfd1l	10	3973118	4167081	1
ENSMUSG00000047712	151.994	77.0632	226.924	2.94465	1.5581	0.0145048	0.380214	0.291517	0.0298167	ENSMUSG00000047712	uronyl-2-sulfotransferase [Source:MGI Symbol;Acc:MGI:2442406]	MGI:2442406	Ust	10	8204753	8518825	-1
ENSMUSG00000074874	13.8467	6.92825	20.7651	2.99716	1.5836	0.0145107	0.380214	-0.00497914	0.166583	ENSMUSG00000074874	cytotoxic T lymphocyte-associated protein 2 beta [Source:MGI Symbol;Acc:MGI:88555]	MGI:88555	Ctla2b	13	60895351	60897447	-1
ENSMUSG00000029280	28.4268	37.6445	19.2091	0.510277	-0.970648	0.0146895	0.381842	0.0154119	0.0685246	ENSMUSG00000029280	submaxillary gland androgen regulated protein 3A [Source:MGI Symbol;Acc:MGI:102763]	MGI:102763	Smr3a	5	88002549	88008534	1
ENSMUSG00000038188	86.6288	68.2781	104.979	1.53753	0.620613	0.0145931	0.381842	0.0259744	0.0350047	ENSMUSG00000038188	scavenger receptor class F, member 1 [Source:MGI Symbol;Acc:MGI:2449455]	MGI:2449455	Scarf1	11	75513540	75526582	1
ENSMUSG00000038712	989.398	1116.8	861.993	0.771839	-0.373628	0.0146528	0.381842	0.00298411	0.0145037	ENSMUSG00000038712	family with sequence similarity 63, member A [Source:MGI Symbol;Acc:MGI:1922257]	MGI:1922257	Fam63a	3	95281345	95296166	1
ENSMUSG00000042182	1568.58	1309.44	1827.71	1.3958	0.481092	0.0146301	0.381842	0.0232165	0.013816	ENSMUSG00000042182	BEN domain containing 6 [Source:MGI Symbol;Acc:MGI:2444572]	MGI:2444572	Bend6	1	33852052	33907816	-1
ENSMUSG00000044583	13.9267	20.5239	7.3296	0.357125	-1.4855	0.0146349	0.381842	-0.00926374	0.179684	ENSMUSG00000044583	toll-like receptor 7 [Source:MGI Symbol;Acc:MGI:2176882]	MGI:2176882	Tlr7	X	167304929	167330558	-1
ENSMUSG00000049832	14.934	21.9943	7.87361	0.357983	-1.48204	0.0146741	0.381842	0.0544012	0.153332	ENSMUSG00000049832	predicted gene 9840 [Source:MGI Symbol;Acc:MGI:3710517]	MGI:3710517	Gm9840	17	35935624	35935950	-1
ENSMUSG00000053310	560.417	706.701	414.132	0.586007	-0.77101	0.0146204	0.381842	0.076443	0.0158368	ENSMUSG00000053310	neurogranin [Source:MGI Symbol;Acc:MGI:1927184]	MGI:1927184	Nrgn	9	37544492	37552904	-1
ENSMUSG00000059816	29.4108	18.99	39.8316	2.09751	1.06868	0.0146914	0.381842	0.0474978	0.0840849	ENSMUSG00000059816	family with sequence similarity 159, member A [Source:MGI Symbol;Acc:MGI:3651644]	MGI:3651644	Fam159a	4	108367777	108383349	-1
ENSMUSG00000053964	47.5959	35.1985	59.9934	1.70443	0.769291	0.0147157	0.382089	0.0434802	0.0510637	ENSMUSG00000053964	lectin, galactose binding, soluble 4 [Source:MGI Symbol;Acc:MGI:107536]	MGI:107536	Lgals4	7	28833854	28841708	1
ENSMUSG00000028581	267.925	339.29	196.56	0.579328	-0.787548	0.0148292	0.384649	0.0634802	0.0203026	ENSMUSG00000028581	lysosomal-associated protein transmembrane 5 [Source:MGI Symbol;Acc:MGI:108046]	MGI:108046	Laptm5	4	130913125	130936141	1
ENSMUSG00000055865	32.0797	21.838	42.3214	1.93797	0.954547	0.0148614	0.385097	0.0813342	0.0731147	ENSMUSG00000055865	family with sequence similarity 19, member A3 [Source:MGI Symbol;Acc:MGI:3046463]	MGI:3046463	Fam19a3	3	104767406	104781840	-1
ENSMUSG00000010175	362.074	441.186	282.962	0.641366	-0.64078	0.0149098	0.38519	0.0422449	0.0182447	ENSMUSG00000010175	prospero homeobox 1 [Source:MGI Symbol;Acc:MGI:97772]	MGI:97772	Prox1	1	190118035	190170714	-1
ENSMUSG00000015970	3.71825	0.543565	6.89293	12.681	3.66459	0.0149026	0.38519	-0.072158	0.56521	ENSMUSG00000015970	choline dehydrogenase [Source:MGI Symbol;Acc:MGI:1860776]	MGI:1860776	Chdh	14	30009023	30040466	1
ENSMUSG00000045282	276.053	219.114	332.991	1.51971	0.6038	0.0149021	0.38519	0.0422706	0.0199784	ENSMUSG00000045282	transmembrane protein 86B [Source:MGI Symbol;Acc:MGI:1915505]	MGI:1915505	Tmem86b	7	4628042	4630482	-1
ENSMUSG00000038422	266.42	211.815	321.025	1.51559	0.599881	0.0149856	0.386374	0.0381995	0.0202032	ENSMUSG00000038422	haloacid dehalogenase-like hydrolase domain containing 3 [Source:MGI Symbol;Acc:MGI:1919998]	MGI:1919998	Hdhd3	4	62499008	62503467	-1
ENSMUSG00000069072	986.697	813.146	1160.25	1.42686	0.512846	0.0149715	0.386374	0.0267142	0.014586	ENSMUSG00000069072	solute carrier family 7 (cationic amino acid transporter, y+ system), member 14 [Source:MGI Symbol;Acc:MGI:3040688]	MGI:3040688	Slc7a14	3	31202858	31310378	-1
ENSMUSG00000033740	367.759	420.255	315.262	0.750168	-0.414715	0.0150146	0.386736	0.0100915	0.0177753	ENSMUSG00000033740	suppression of tumorigenicity 18 [Source:MGI Symbol;Acc:MGI:2446700]	MGI:2446700	St18	1	6487231	6860940	1
ENSMUSG00000029359	92.4788	111.84	73.1179	0.653773	-0.613138	0.0150691	0.386979	0.00512867	0.0319502	ENSMUSG00000029359	tescalcin [Source:MGI Symbol;Acc:MGI:1930803]	MGI:1930803	Tesc	5	118027743	118061878	1
ENSMUSG00000032085	57.5948	42.514	72.6756	1.70945	0.773533	0.0150614	0.386979	0.0472506	0.0464733	ENSMUSG00000032085	transgelin [Source:MGI Symbol;Acc:MGI:106012]	MGI:106012	Tagln	9	45929628	45936058	-1
ENSMUSG00000052056	270.768	314.043	227.492	0.724399	-0.465144	0.0150604	0.386979	0.0116768	0.0198597	ENSMUSG00000052056	zinc finger protein 217 [Source:MGI Symbol;Acc:MGI:2685408]	MGI:2685408	Zfp217	2	170108643	170148103	-1
ENSMUSG00000022323	156.934	185.161	128.706	0.695102	-0.524703	0.0150968	0.387304	-0.00140097	0.0256847	ENSMUSG00000022323	heat-responsive protein 12 [Source:MGI Symbol;Acc:MGI:1095401]	MGI:1095401	Hrsp12	15	34484021	34495255	-1
ENSMUSG00000053626	57.1189	74.9177	39.32	0.524843	-0.930043	0.0151429	0.388101	0.0813312	0.0466453	ENSMUSG00000053626	tolloid-like [Source:MGI Symbol;Acc:MGI:106923]	MGI:106923	Tll1	8	64014770	64205993	-1
ENSMUSG00000045608	28.834	39.5076	18.1604	0.459669	-1.12133	0.0151966	0.38909	0.110077	0.0869365	ENSMUSG00000045608	developing brain homeobox 2 [Source:MGI Symbol;Acc:MGI:107445]	MGI:107445	Dbx2	15	95623563	95655960	-1
ENSMUSG00000048047	1185.46	1325.21	1045.71	0.789085	-0.341747	0.0153184	0.391821	0.00981752	0.0141864	ENSMUSG00000048047	zinc finger and BTB domain containing 33 [Source:MGI Symbol;Acc:MGI:1927290]	MGI:1927290	Zbtb33	X	38189793	38197046	1
ENSMUSG00000040033	930.859	819.016	1042.7	1.27311	0.348362	0.0153507	0.392256	0.00956619	0.0146589	ENSMUSG00000040033	signal transducer and activator of transcription 2 [Source:MGI Symbol;Acc:MGI:103039]	MGI:103039	Stat2	10	128270576	128292849	1
ENSMUSG00000027849	6201.99	5482.88	6921.11	1.26231	0.336069	0.015399	0.393101	0.00397165	0.0128148	ENSMUSG00000027849	synaptotagmin VI [Source:MGI Symbol;Acc:MGI:1859544]	MGI:1859544	Syt6	3	103575231	103645569	1
ENSMUSG00000028086	1830.71	2037.95	1623.48	0.796622	-0.328032	0.015418	0.393198	0.0119397	0.013578	ENSMUSG00000028086	F-box and WD-40 domain protein 7 [Source:MGI Symbol;Acc:MGI:1354695]	MGI:1354695	Fbxw7	3	84815268	84979198	1
ENSMUSG00000038594	203.083	235.481	170.685	0.724834	-0.464278	0.0154466	0.393538	0.0125017	0.0224291	ENSMUSG00000038594	centrosomal protein 85-like [Source:MGI Symbol;Acc:MGI:3642684]	MGI:3642684	Cep85l	10	53278081	53379851	-1
ENSMUSG00000085278	84.0886	64.6979	103.479	1.59942	0.677553	0.0154728	0.393815	0.04215	0.035118	ENSMUSG00000085278	predicted gene 12841 [Source:MGI Symbol;Acc:MGI:3651048]	MGI:3651048	Gm12841	4	117883621	117885995	1
ENSMUSG00000028971	54.4318	78.0271	30.8364	0.395201	-1.33934	0.0155613	0.395287	0.193412	0.0427174	ENSMUSG00000028971	cortistatin [Source:MGI Symbol;Acc:MGI:109538]	MGI:109538	Cort	4	149125034	149126763	-1
ENSMUSG00000055471	110.395	134.017	86.7738	0.647485	-0.627082	0.0155564	0.395287	0.0418922	0.0301826	ENSMUSG00000055471	anaplastic lymphoma kinase [Source:MGI Symbol;Acc:MGI:103305]	MGI:103305	Alk	17	71869442	72603709	-1
ENSMUSG00000020326	466.915	534.208	399.621	0.748063	-0.418768	0.0156108	0.395399	0.00774219	0.017003	ENSMUSG00000020326	cyclin G1 [Source:MGI Symbol;Acc:MGI:102890]	MGI:102890	Ccng1	11	40748552	40755311	-1
ENSMUSG00000021090	337.691	287.481	387.9	1.34931	0.432217	0.0156043	0.395399	0.0119557	0.018341	ENSMUSG00000021090	leucine rich repeat containing 9 [Source:MGI Symbol;Acc:MGI:1925507]	MGI:1925507	Lrrc9	12	72441866	72514334	1
ENSMUSG00000030851	9.37349	4.11519	14.6318	3.55556	1.83008	0.015627	0.395399	0.107211	0.21315	ENSMUSG00000030851	lactate dehydrogenase C [Source:MGI Symbol;Acc:MGI:96764]	MGI:96764	Ldhc	7	46861203	46878142	1
ENSMUSG00000103992	3.57322	0.57531	6.57112	11.4219	3.51373	0.0156224	0.395399	-0.0242617	0.537878	ENSMUSG00000103992	predicted gene, 38029 [Source:MGI Symbol;Acc:MGI:5611257]	MGI:5611257	Gm38029	3	29174838	29176927	1
ENSMUSG00000043885	2816.74	3133.74	2499.73	0.797682	-0.326114	0.0156636	0.395935	0.00908426	0.0131879	ENSMUSG00000043885	solute carrier family 36 (proton/amino acid symporter), member 4 [Source:MGI Symbol;Acc:MGI:2442595]	MGI:2442595	Slc36a4	9	15709738	15742384	1
ENSMUSG00000039774	59.9496	46.0605	73.8388	1.60308	0.680848	0.0157155	0.39686	0.022175	0.0451338	ENSMUSG00000039774	UDP-N-acetyl-alpha-D-galactosamine:polypeptide N-acetylgalactosaminyltransferase 12 [Source:MGI Symbol;Acc:MGI:2444664]	MGI:2444664	Galnt12	4	47091909	47123070	1
ENSMUSG00000038370	171.776	103.296	240.255	2.32589	1.21778	0.0157444	0.397199	0.150274	0.024485	ENSMUSG00000038370	Purkinje cell protein 4-like 1 [Source:MGI Symbol;Acc:MGI:1913675]	MGI:1913675	Pcp4l1	1	171173262	171196268	-1
ENSMUSG00000079330	990.951	857.448	1124.45	1.3114	0.391104	0.0158098	0.398458	0.0170135	0.0145689	ENSMUSG00000079330	LEM domain containing 1 [Source:MGI Symbol;Acc:MGI:1922403]	MGI:1922403	Lemd1	1	132191431	132259227	1
ENSMUSG00000028005	13500.5	15198.4	11802.5	0.776559	-0.364833	0.0158494	0.399067	0.0188188	0.0126285	ENSMUSG00000028005	guanylate cyclase 1, soluble, beta 3 [Source:MGI Symbol;Acc:MGI:1860604]	MGI:1860604	Gucy1b3	3	82032006	82074689	-1
ENSMUSG00000021221	165.153	195.155	135.15	0.692523	-0.530066	0.0159512	0.401239	0.0252397	0.024261	ENSMUSG00000021221	D4, zinc and double PHD fingers, family 3 [Source:MGI Symbol;Acc:MGI:1917377]	MGI:1917377	Dpf3	12	83213745	83487716	-1
ENSMUSG00000000792	94.7883	74.9337	114.643	1.52992	0.61346	0.0160458	0.403226	0.00695608	0.033519	ENSMUSG00000000792	solute carrier family 5 (sodium iodide symporter), member 5 [Source:MGI Symbol;Acc:MGI:2149330]	MGI:2149330	Slc5a5	8	70882889	70892757	-1
ENSMUSG00000040690	492.68	354.728	630.632	1.77779	0.830085	0.0160654	0.403325	0.0812892	0.0166814	ENSMUSG00000040690	collagen, type XVI, alpha 1 [Source:MGI Symbol;Acc:MGI:1095396]	MGI:1095396	Col16a1	4	130047840	130099283	1
ENSMUSG00000031303	64.4629	48.738	80.1878	1.64528	0.718335	0.0160826	0.403362	0.0215099	0.0422118	ENSMUSG00000031303	mitogen-activated protein kinase kinase kinase 15 [Source:MGI Symbol;Acc:MGI:2448588]	MGI:2448588	Map3k15	X	159988433	160123351	1
ENSMUSG00000055214	42.3713	30.09	54.6525	1.8163	0.861004	0.0161099	0.403657	-0.00945954	0.0655844	ENSMUSG00000055214	phospholipase D family, member 5 [Source:MGI Symbol;Acc:MGI:2442056]	MGI:2442056	Pld5	1	175962306	176275312	-1
ENSMUSG00000021519	846.542	738.126	954.959	1.29376	0.371571	0.0162328	0.405946	0.0138116	0.0148568	ENSMUSG00000021519	mitochondrial transcription termination factor 3 [Source:MGI Symbol;Acc:MGI:1913660]	MGI:1913660	Mterf3	13	66906968	66933088	-1
ENSMUSG00000032402	1346.59	1186.52	1506.67	1.26983	0.344632	0.0162195	0.405946	0.009896	0.0141093	ENSMUSG00000032402	SMAD family member 3 [Source:MGI Symbol;Acc:MGI:1201674]	MGI:1201674	Smad3	9	63646767	63757994	-1
ENSMUSG00000022122	947.352	1117.39	777.316	0.695654	-0.523558	0.0163742	0.408996	0.0301318	0.0147914	ENSMUSG00000022122	endothelin receptor type B [Source:MGI Symbol;Acc:MGI:102720]	MGI:102720	Ednrb	14	103814625	103844173	-1
ENSMUSG00000063239	1384.28	1546.56	1222	0.790139	-0.339821	0.0163865	0.408996	0.0119606	0.0138671	ENSMUSG00000063239	glutamate receptor, metabotropic 4 [Source:MGI Symbol;Acc:MGI:1351341]	MGI:1351341	Grm4	17	27422387	27513341	-1
ENSMUSG00000046997	295.557	357.722	233.393	0.652443	-0.616076	0.0164196	0.409426	0.0375158	0.0196359	ENSMUSG00000046997	splA/ryanodine receptor domain and SOCS box containing 4 [Source:MGI Symbol;Acc:MGI:2183445]	MGI:2183445	Spsb4	9	96943482	97018843	-1
ENSMUSG00000035107	2117.53	2368.59	1866.46	0.788005	-0.343724	0.0165648	0.412562	0.00870778	0.0134091	ENSMUSG00000035107	discoidin, CUB and LCCL domain containing 2 [Source:MGI Symbol;Acc:MGI:1920629]	MGI:1920629	Dcbld2	16	58408443	58469727	1
ENSMUSG00000106019	197.925	158.937	236.913	1.49061	0.575902	0.0165774	0.412562	0.0375238	0.023326	ENSMUSG00000106019				3	22074412	22076142	-1
ENSMUSG00000036545	74.7716	50.3513	99.1919	1.97	0.978193	0.0166528	0.41404	0.0978159	0.0454288	ENSMUSG00000036545	a disintegrin-like and metallopeptidase (reprolysin type) with thrombospondin type 1 motif, 2 [Source:MGI Symbol;Acc:MGI:1347356]	MGI:1347356	Adamts2	11	50602084	50807573	1
ENSMUSG00000071632	353.008	298.183	407.833	1.36773	0.451781	0.0166785	0.414279	0.0213602	0.018335	ENSMUSG00000071632	RIKEN cDNA 2510002D24 gene [Source:MGI Symbol;Acc:MGI:1919557]	MGI:1919557	2510002D24Rik	16	18836578	18840160	1
ENSMUSG00000028698	5314.29	5894.17	4734.41	0.803236	-0.316104	0.0166948	0.414285	0.00838028	0.0128626	ENSMUSG00000028698	phosphatidylinositol 3 kinase, regulatory subunit, polypeptide 3 (p55) [Source:MGI Symbol;Acc:MGI:109277]	MGI:109277	Pik3r3	4	116221618	116303056	1
ENSMUSG00000006587	3.84216	0.607055	7.07726	11.6584	3.54329	0.0167623	0.415161	-0.204307	0.634228	ENSMUSG00000006587	snail family zinc finger 3 [Source:MGI Symbol;Acc:MGI:1353563]	MGI:1353563	Snai3	8	122454206	122460692	-1
ENSMUSG00000045103	467.525	529.618	405.432	0.765518	-0.385491	0.0167595	0.415161	0.00562608	0.0166563	ENSMUSG00000045103	dystrophin, muscular dystrophy [Source:MGI Symbol;Acc:MGI:94909]	MGI:94909	Dmd	X	82948870	85206141	1
ENSMUSG00000027875	142.68	169.167	116.192	0.68685	-0.541932	0.0168045	0.415806	0.00820635	0.0272864	ENSMUSG00000027875	3-hydroxy-3-methylglutaryl-Coenzyme A synthase 2 [Source:MGI Symbol;Acc:MGI:101939]	MGI:101939	Hmgcs2	3	98280435	98310738	1
ENSMUSG00000025665	1285.64	1438	1133.29	0.788105	-0.34354	0.0168676	0.416928	0.00456829	0.014075	ENSMUSG00000025665	ribosomal protein S6 kinase polypeptide 6 [Source:MGI Symbol;Acc:MGI:1914321]	MGI:1914321	Rps6ka6	X	111388192	111537959	-1
ENSMUSG00000039936	2135.18	1889.25	2381.12	1.26035	0.333825	0.0168822	0.416928	0.0082434	0.0134303	ENSMUSG00000039936	phosphatidylinositol 3-kinase catalytic delta polypeptide [Source:MGI Symbol;Acc:MGI:1098211]	MGI:1098211	Pik3cd	4	149649168	149702571	-1
ENSMUSG00000002043	282.477	240.824	324.13	1.34592	0.428596	0.0168991	0.416946	0.00985931	0.0198488	ENSMUSG00000002043	trafficking protein particle complex 6A [Source:MGI Symbol;Acc:MGI:1914341]	MGI:1914341	Trappc6a	7	19508670	19516145	1
ENSMUSG00000026678	1810.84	1594	2027.67	1.27207	0.347173	0.0169333	0.417391	0.00609506	0.0136311	ENSMUSG00000026678	regulator of G-protein signaling 5 [Source:MGI Symbol;Acc:MGI:1098434]	MGI:1098434	Rgs5	1	169655501	169695813	1
ENSMUSG00000050271	801.287	951.484	651.09	0.684288	-0.547324	0.0169723	0.417952	0.0332035	0.0150878	ENSMUSG00000050271	DNA segment, Chr 8, ERATO Doi 82, expressed [Source:MGI Symbol;Acc:MGI:1196223]	MGI:1196223	D8Ertd82e	8	36094828	36147787	1
ENSMUSG00000039137	475.611	275.42	675.801	2.45371	1.29497	0.0169915	0.418027	0.210446	0.0175107	ENSMUSG00000039137	whirlin [Source:MGI Symbol;Acc:MGI:2682003]	MGI:2682003	Whrn	4	63414910	63495991	-1
ENSMUSG00000022469	299.578	254.097	345.058	1.35798	0.441463	0.0170119	0.41813	0.019702	0.0189325	ENSMUSG00000022469	Rap guanine nucleotide exchange factor (GEF) 3 [Source:MGI Symbol;Acc:MGI:2441741]	MGI:2441741	Rapgef3	15	97744770	97767972	-1
ENSMUSG00000049577	199.369	167.024	231.714	1.38731	0.47229	0.0170389	0.418395	0.00393375	0.0232861	ENSMUSG00000049577	zinc finger protein, multitype 1 [Source:MGI Symbol;Acc:MGI:1095400]	MGI:1095400	Zfpm1	8	122282141	122337251	1
ENSMUSG00000031727	6.74714	10.5874	2.9069	0.274563	-1.86479	0.0171017	0.419536	0.0688336	0.212116	ENSMUSG00000031727	polyamine modulated factor 1 binding protein 1 [Source:MGI Symbol;Acc:MGI:1930136]	MGI:1930136	Pmfbp1	8	109494027	109542642	1
ENSMUSG00000020092	1029.52	904.123	1154.92	1.27739	0.353204	0.0171278	0.419777	0.00170366	0.014507	ENSMUSG00000020092	phosphatase domain containing, paladin 1 [Source:MGI Symbol;Acc:MGI:1351623]	MGI:1351623	Pald1	10	61319657	61383523	-1
ENSMUSG00000025026	680.34	767.939	592.741	0.77186	-0.373588	0.0171635	0.420253	0.00852438	0.0154716	ENSMUSG00000025026	adducin 3 (gamma) [Source:MGI Symbol;Acc:MGI:1351615]	MGI:1351615	Add3	19	53140445	53247399	1
ENSMUSG00000024642	4316.3	4783.45	3849.15	0.80468	-0.313513	0.0171839	0.420354	0.0138146	0.0129285	ENSMUSG00000024642	transducin-like enhancer of split 4, homolog of Drosophila E(spl) [Source:MGI Symbol;Acc:MGI:104633]	MGI:104633	Tle4	19	14448072	14598051	-1
ENSMUSG00000024190	1073.39	1259.13	887.645	0.704966	-0.504375	0.0173126	0.421501	0.0284795	0.0144313	ENSMUSG00000024190	dual specificity phosphatase 1 [Source:MGI Symbol;Acc:MGI:105120]	MGI:105120	Dusp1	17	26505590	26508519	-1
ENSMUSG00000048878	1330.39	1488.46	1172.32	0.787605	-0.344456	0.0173014	0.421501	0.00540865	0.0139702	ENSMUSG00000048878	hexamethylene bis-acetamide inducible 1 [Source:MGI Symbol;Acc:MGI:2385923]	MGI:2385923	Hexim1	11	103116231	103119725	1
ENSMUSG00000051678	85.8557	103.477	68.2341	0.659412	-0.600749	0.0172946	0.421501	-0.00286261	0.0352711	ENSMUSG00000051678	protocadherin beta 6 [Source:MGI Symbol;Acc:MGI:2136740]	MGI:2136740	Pcdhb6	18	37333921	37337674	1
ENSMUSG00000065041	12.5001	6.48951	18.5108	2.85242	1.51219	0.0172725	0.421501	0.0150016	0.173921	ENSMUSG00000065041	predicted gene, 24044 [Source:MGI Symbol;Acc:MGI:5453821]	MGI:5453821	Gm24044	9	120128780	120128935	1
ENSMUSG00000069372	5.54932	9.35833	1.74031	0.185964	-2.42691	0.0173084	0.421501	-0.078706	0.351271	ENSMUSG00000069372	cortexin 3 [Source:MGI Symbol;Acc:MGI:3642816]	MGI:3642816	Ctxn3	18	57468486	57478134	1
ENSMUSG00000032802	230.933	266.4	195.466	0.733731	-0.446676	0.0173689	0.422266	0.0102187	0.0210906	ENSMUSG00000032802	sulfiredoxin 1 homolog (S. cerevisiae) [Source:MGI Symbol;Acc:MGI:104971]	MGI:104971	Srxn1	2	152105516	152111376	1
ENSMUSG00000038026	419.795	358.648	480.942	1.34099	0.423295	0.0173926	0.422266	0.0129562	0.0170442	ENSMUSG00000038026	potassium inwardly-rectifying channel, subfamily J, member 9 [Source:MGI Symbol;Acc:MGI:108007]	MGI:108007	Kcnj9	1	172320501	172329318	-1
ENSMUSG00000097643	12.7917	6.85703	18.7263	2.73096	1.44941	0.0173931	0.422266	0.0761851	0.152523	ENSMUSG00000097643	RIKEN cDNA A130051J0 gene [Source:MGI Symbol;Acc:MGI:3642574]	MGI:3642574	A130051J06Rik	15	95787856	95791642	-1
ENSMUSG00000039057	2652.4	2948.91	2355.88	0.798901	-0.323911	0.017422	0.42257	0.00708135	0.0132193	ENSMUSG00000039057	myosin XVI [Source:MGI Symbol;Acc:MGI:2685951]	MGI:2685951	Myo16	8	10272572	10634741	1
ENSMUSG00000097119	566.622	642.016	491.228	0.765133	-0.386217	0.0175367	0.424951	0.00491912	0.0160445	ENSMUSG00000097119	RIKEN cDNA B230354K17 gene [Source:MGI Symbol;Acc:MGI:2443272]	MGI:2443272	B230354K17Rik	17	45433852	45442544	1	NR_130960
ENSMUSG00000048138	5.60822	10.3998	0.816645	0.0785251	-3.6707	0.0176369	0.426979	0.84908	0.421547	ENSMUSG00000048138	doublesex and mab-3 related transcription factor 2 [Source:MGI Symbol;Acc:MGI:1330307]	MGI:1330307	Dmrt2	19	25672420	25679010	1
ENSMUSG00000021069	98.863	124.464	73.2624	0.588626	-0.764578	0.0176536	0.426981	0.0556961	0.0332372	ENSMUSG00000021069	liver glycogen phosphorylase [Source:MGI Symbol;Acc:MGI:97829]	MGI:97829	Pygl	12	70190811	70231488	-1
ENSMUSG00000027408	466.165	404.032	528.298	1.30757	0.386884	0.017676	0.427123	0.00691802	0.0169947	ENSMUSG00000027408	carboxypeptidase X 1 (M14 family) [Source:MGI Symbol;Acc:MGI:1934569]	MGI:1934569	Cpxm1	2	130390775	130397574	-1
ENSMUSG00000028737	998.283	868.035	1128.53	1.3001	0.37862	0.0177796	0.429225	0.0175368	0.0145807	ENSMUSG00000028737	aldehyde dehydrogenase 4 family, member A1 [Source:MGI Symbol;Acc:MGI:2443883]	MGI:2443883	Aldh4a1	4	139622866	139649690	1
ENSMUSG00000006378	347.692	299.597	395.786	1.32106	0.401697	0.0179755	0.431127	0.0154902	0.0185101	ENSMUSG00000006378	glycine C-acetyltransferase (2-amino-3-ketobutyrate-coenzyme A ligase) [Source:MGI Symbol;Acc:MGI:1349389]	MGI:1349389	Gcat	15	79030874	79043558	1
ENSMUSG00000027316	1006.2	878.578	1133.83	1.29053	0.367962	0.0179385	0.431127	0.0106472	0.0144984	ENSMUSG00000027316	glial cell line derived neurotrophic factor family receptor alpha 4 [Source:MGI Symbol;Acc:MGI:1341873]	MGI:1341873	Gfra4	2	131039632	131043088	-1
ENSMUSG00000027487	404.7	462.205	347.195	0.75117	-0.412789	0.0178946	0.431127	0.0188013	0.0170635	ENSMUSG00000027487	CDK5 regulatory subunit associated protein 1 [Source:MGI Symbol;Acc:MGI:1914221]	MGI:1914221	Cdk5rap1	2	154335380	154373010	-1
ENSMUSG00000029576	1286.44	1058.14	1514.75	1.43153	0.517555	0.0178892	0.431127	0.0310798	0.0140543	ENSMUSG00000029576	Ras association and DIL domains [Source:MGI Symbol;Acc:MGI:2443088]	MGI:2443088	Radil	5	142484839	142551098	-1
ENSMUSG00000029775	5771.1	6393.51	5148.7	0.805301	-0.312399	0.0179542	0.431127	0.00543918	0.0128253	ENSMUSG00000029775	kelch domain containing 10 [Source:MGI Symbol;Acc:MGI:1924038]	MGI:1924038	Klhdc10	6	30401868	30455179	1
ENSMUSG00000052387	466.408	565.995	366.821	0.6481	-0.625712	0.017953	0.431127	0.0519656	0.0165698	ENSMUSG00000052387	transient receptor potential cation channel, subfamily M, member 3 [Source:MGI Symbol;Acc:MGI:2443101]	MGI:2443101	Trpm3	19	22139119	22989884	1
ENSMUSG00000068457	66.0636	0	132.127	Inf	Inf	0.0179676	0.431127	4.18894	0.0417175	ENSMUSG00000068457	ubiquitously transcribed tetratricopeptide repeat gene, Y chromosome [Source:MGI Symbol;Acc:MGI:894810]	MGI:894810	Uty	Y	1096861	1245759	-1
ENSMUSG00000033628	1715.01	1914.75	1515.27	0.791366	-0.337582	0.0180049	0.431432	0.00442948	0.0135795	ENSMUSG00000033628	phosphoinositide-3-kinase, class 3 [Source:MGI Symbol;Acc:MGI:2445019]	MGI:2445019	Pik3c3	18	30272747	30348126	1
ENSMUSG00000059203	48.2797	62.5748	33.9847	0.543104	-0.880699	0.0181417	0.434305	0.0849284	0.0577731	ENSMUSG00000059203	interleukin 1 receptor accessory protein-like 2 [Source:MGI Symbol;Acc:MGI:1913106]	MGI:1913106	Il1rapl2	X	137570608	138846946	1
ENSMUSG00000063646	2138.41	1891.01	2385.8	1.26165	0.335315	0.0182068	0.435459	0.00440336	0.0134534	ENSMUSG00000063646	janus kinase and microtubule interacting protein 1 [Source:MGI Symbol;Acc:MGI:1923321]	MGI:1923321	Jakmip1	5	37028335	37148001	1
ENSMUSG00000034813	1957.99	2181.72	1734.27	0.794909	-0.331138	0.0183438	0.438331	0.00821793	0.0134672	ENSMUSG00000034813	glutamate receptor interacting protein 1 [Source:MGI Symbol;Acc:MGI:1921303]	MGI:1921303	Grip1	10	119454034	120087261	1
ENSMUSG00000024112	8736.49	7199.77	10273.2	1.42688	0.512864	0.0184184	0.439705	0.0337059	0.0127182	ENSMUSG00000024112	calcium channel, voltage-dependent, T type, alpha 1H subunit [Source:MGI Symbol;Acc:MGI:1928842]	MGI:1928842	Cacna1h	17	25374285	25433783	-1
ENSMUSG00000075590	2358.7	2008.1	2709.3	1.34919	0.43209	0.0184394	0.439799	0.022393	0.013308	ENSMUSG00000075590	nuclear receptor binding protein 2 [Source:MGI Symbol;Acc:MGI:2385017]	MGI:2385017	Nrbp2	15	76085595	76090013	-1
ENSMUSG00000037071	1738.58	1499.49	1977.66	1.31889	0.399326	0.018508	0.440213	0.0192392	0.0137419	ENSMUSG00000037071	stearoyl-Coenzyme A desaturase 1 [Source:MGI Symbol;Acc:MGI:98239]	MGI:98239	Scd1	19	44394451	44407709	-1
ENSMUSG00000044340	1319.25	1481.99	1156.5	0.780372	-0.357767	0.0184742	0.440213	0.00953104	0.0140296	ENSMUSG00000044340	PH domain and leucine rich repeat protein phosphatase 1 [Source:MGI Symbol;Acc:MGI:2138327]	MGI:2138327	Phlpp1	1	106171752	106394250	1
ENSMUSG00000105704	698.383	785.945	610.822	0.777182	-0.363676	0.0185022	0.440213	0.00902321	0.0153837	ENSMUSG00000105704				5	86728906	86817106	1
ENSMUSG00000029563	4057.63	3550.4	4564.87	1.28573	0.362592	0.0185673	0.441218	0.0150433	0.0129584	ENSMUSG00000029563	forkhead box P2 [Source:MGI Symbol;Acc:MGI:2148705]	MGI:2148705	Foxp2	6	14901349	15441977	1
ENSMUSG00000071506	4.06434	0.57531	7.55337	13.1292	3.71471	0.0186049	0.441704	-0.0610905	0.702139	ENSMUSG00000071506	transmembrane protein 139 [Source:MGI Symbol;Acc:MGI:1924444]	MGI:1924444	Tmem139	6	42261970	42264555	1
ENSMUSG00000032890	5492.59	4626.13	6359.06	1.3746	0.45901	0.018719	0.444005	0.0235301	0.0128603	ENSMUSG00000032890	regulating synaptic membrane exocytosis 3 [Source:MGI Symbol;Acc:MGI:2443331]	MGI:2443331	Rims3	4	120854816	120896579	1
ENSMUSG00000000420	1194.87	1338.66	1051.08	0.785172	-0.34892	0.018754	0.444425	0.00468663	0.0141681	ENSMUSG00000000420	UDP-N-acetyl-alpha-D-galactosamine:polypeptide N-acetylgalactosaminyltransferase 1 [Source:MGI Symbol;Acc:MGI:894693]	MGI:894693	Galnt1	18	24205344	24286818	1
ENSMUSG00000033685	1397.01	1692.05	1101.97	0.651262	-0.618691	0.0187801	0.444634	0.0542544	0.0139082	ENSMUSG00000033685	uncoupling protein 2 (mitochondrial, proton carrier) [Source:MGI Symbol;Acc:MGI:109354]	MGI:109354	Ucp2	7	100493337	100502020	1
ENSMUSG00000021809	312.102	358.091	266.112	0.74314	-0.428294	0.0189265	0.447689	0.00851285	0.0188108	ENSMUSG00000021809	nudix (nucleoside diphosphate linked moiety X)-type motif 13 [Source:MGI Symbol;Acc:MGI:1914975]	MGI:1914975	Nudt13	14	20294690	20317575	1
ENSMUSG00000017747	276.463	234.764	318.163	1.35525	0.438559	0.0190047	0.449127	0.0205125	0.0197406	ENSMUSG00000017747	GH3 domain containing [Source:MGI Symbol;Acc:MGI:1931556]	MGI:1931556	Ghdc	11	100766032	100770957	-1
ENSMUSG00000039629	2673.73	2112.39	3235.07	1.53147	0.614919	0.0191062	0.451113	0.0433813	0.0132351	ENSMUSG00000039629	striatin interacting protein 2 [Source:MGI Symbol;Acc:MGI:2444363]	MGI:2444363	Strip2	6	29917013	29959681	1
ENSMUSG00000027995	11.005	16.4877	5.52244	0.334944	-1.57801	0.0191635	0.451225	-0.00735573	0.199177	ENSMUSG00000027995	toll-like receptor 2 [Source:MGI Symbol;Acc:MGI:1346060]	MGI:1346060	Tlr2	3	83836272	83841767	-1
ENSMUSG00000039720	1.98184	3.96368	0	0	-Inf	0.0191584	0.451225	0.674582	0.996274	ENSMUSG00000039720	glutamic-oxaloacetic transaminase 1-like 1 [Source:MGI Symbol;Acc:MGI:1923865]	MGI:1923865	Got1l1	8	27197460	27202547	-1
ENSMUSG00000040896	1201.73	1343.84	1059.62	0.788501	-0.342815	0.0191632	0.451225	0.00694454	0.014154	ENSMUSG00000040896	potassium voltage-gated channel, Shal-related family, member 3 [Source:MGI Symbol;Acc:MGI:1928743]	MGI:1928743	Kcnd3	3	105452330	105674002	1
ENSMUSG00000097039	471.633	531.546	411.72	0.774572	-0.368529	0.0192262	0.452289	0.00788097	0.016585	ENSMUSG00000097039	plasmacytoma variant translocation 1 [Source:MGI Symbol;Acc:MGI:97824]	MGI:97824	Pvt1	15	62037986	62378096	1
ENSMUSG00000014786	2237.56	1893.8	2581.33	1.36305	0.446834	0.0192659	0.452811	0.0252552	0.0133913	ENSMUSG00000014786	solute carrier family 9 (sodium/hydrogen exchanger), member 5 [Source:MGI Symbol;Acc:MGI:2685542]	MGI:2685542	Slc9a5	8	105348258	105369881	1
ENSMUSG00000025812	1720.83	1909.72	1531.94	0.802183	-0.317996	0.0193197	0.453661	0.0105975	0.0135986	ENSMUSG00000025812	par-3 family cell polarity regulator [Source:MGI Symbol;Acc:MGI:2135608]	MGI:2135608	Pard3	8	127063893	127612286	1
ENSMUSG00000028004	51.5847	66.0804	37.0891	0.561272	-0.833228	0.0193508	0.453977	0.0675888	0.0502925	ENSMUSG00000028004	neuropeptide Y receptor Y2 [Source:MGI Symbol;Acc:MGI:108418]	MGI:108418	Npy2r	3	82538383	82548084	-1
ENSMUSG00000004996	612.61	536.293	688.927	1.28461	0.361329	0.0193815	0.454286	0.00574059	0.015786	ENSMUSG00000004996	methylthioribose-1-phosphate isomerase homolog (S. cerevisiae) [Source:MGI Symbol;Acc:MGI:1915123]	MGI:1915123	Mri1	8	84249906	84257326	-1
ENSMUSG00000060397	384.827	442.07	327.585	0.741026	-0.432404	0.0194587	0.455681	0.0241052	0.0176795	ENSMUSG00000060397	zinc finger protein 128 [Source:MGI Symbol;Acc:MGI:2389445]	MGI:2389445	Zfp128	7	12881177	12893422	1
ENSMUSG00000003423	2396.28	2128.88	2663.68	1.25121	0.323323	0.0195185	0.456252	0.00456018	0.0133264	ENSMUSG00000003423	PIH1 domain containing 1 [Source:MGI Symbol;Acc:MGI:1916095]	MGI:1916095	Pih1d1	7	45154303	45160069	1
ENSMUSG00000063564	65.6924	80.49	50.8949	0.632314	-0.661288	0.0195168	0.456252	-0.00424064	0.0434187	ENSMUSG00000063564	collagen, type XXIII, alpha 1 [Source:MGI Symbol;Acc:MGI:2653243]	MGI:2653243	Col23a1	11	51289920	51583918	1
ENSMUSG00000057554	203.758	171.851	235.664	1.37133	0.455574	0.0195607	0.456824	0.0205027	0.0225692	ENSMUSG00000057554	lectin, galactose binding, soluble 8 [Source:MGI Symbol;Acc:MGI:1928481]	MGI:1928481	Lgals8	13	12439415	12464944	-1
ENSMUSG00000005465	25.2368	15.5126	34.961	2.25372	1.17231	0.0195837	0.456948	0.125857	0.101575	ENSMUSG00000005465	interleukin 27 receptor, alpha [Source:MGI Symbol;Acc:MGI:1355318]	MGI:1355318	Il27ra	8	84030287	84042575	-1
ENSMUSG00000022847	101.948	82.1504	121.745	1.48198	0.567528	0.0196284	0.457575	0.0326545	0.0309964	ENSMUSG00000022847	thrombopoietin [Source:MGI Symbol;Acc:MGI:101875]	MGI:101875	Thpo	16	20725158	20734511	-1
ENSMUSG00000027978	41.2789	59.0335	23.5244	0.398492	-1.32738	0.0197082	0.458229	0.203359	0.0622414	ENSMUSG00000027978	protease, serine 12 neurotrypsin (motopsin) [Source:MGI Symbol;Acc:MGI:1100881]	MGI:1100881	Prss12	3	123446913	123506597	1
ENSMUSG00000030382	41.4101	30.8342	51.986	1.68599	0.753593	0.0197453	0.458229	0.050771	0.0568195	ENSMUSG00000030382	solute carrier family 27 (fatty acid transporter), member 5 [Source:MGI Symbol;Acc:MGI:1347100]	MGI:1347100	Slc27a5	7	12988346	12998192	-1
ENSMUSG00000056972	1154.08	1004.61	1303.54	1.29757	0.375809	0.019705	0.458229	0.0159143	0.0143032	ENSMUSG00000056972	melanoma antigen, family L, 2 [Source:MGI Symbol;Acc:MGI:1351648]	MGI:1351648	Magel2	7	62376979	62381640	1
ENSMUSG00000064293	292.656	350.635	234.678	0.669294	-0.579288	0.0197233	0.458229	0.0443017	0.019003	ENSMUSG00000064293	contactin 4 [Source:MGI Symbol;Acc:MGI:1095737]	MGI:1095737	Cntn4	6	105677660	106699310	1
ENSMUSG00000093979	80.2669	63.9551	96.5786	1.5101	0.594644	0.0197346	0.458229	0.0019399	0.0353827	ENSMUSG00000093979	predicted gene 2237 [Source:MGI Symbol;Acc:MGI:3780407]	MGI:3780407	Gm2237	14	19563801	19585135	-1
ENSMUSG00000090626	585.537	660.245	510.83	0.773698	-0.370158	0.0197894	0.458839	0.0113363	0.0156437	ENSMUSG00000090626	testis expressed gene 9 [Source:MGI Symbol;Acc:MGI:1201610]	MGI:1201610	Tex9	9	72450394	72492212	-1
ENSMUSG00000092949	17.4874	25.0493	9.92558	0.396242	-1.33555	0.0198202	0.459142	0.13216	0.137076	ENSMUSG00000092949	predicted gene, 23394 [Source:MGI Symbol;Acc:MGI:5453171]	MGI:5453171	Gm23394	12	55821063	55821153	-1
ENSMUSG00000085517	46.7155	34.1985	59.2326	1.73202	0.792458	0.0199683	0.462157	-0.00150635	0.0550143	ENSMUSG00000085517	predicted gene 12963 [Source:MGI Symbol;Acc:MGI:3651569]	MGI:3651569	Gm12963	4	130024256	130047774	-1
ENSMUSG00000054434	358.55	309.217	407.882	1.31908	0.399533	0.020015	0.462821	0.00827406	0.0182578	ENSMUSG00000054434	transmembrane protein 120B [Source:MGI Symbol;Acc:MGI:3603158]	MGI:3603158	Tmem120b	5	123068415	123117749	1
ENSMUSG00000060780	550.068	647.883	452.252	0.698045	-0.518608	0.0200581	0.463402	0.0330531	0.0160502	ENSMUSG00000060780	leucine rich repeat transmembrane neuronal 1 [Source:MGI Symbol;Acc:MGI:2389173]	MGI:2389173	Lrrtm1	6	77242689	77257791	1
ENSMUSG00000017737	497.755	608.232	387.278	0.636728	-0.651251	0.020084	0.463403	0.0460455	0.0164368	ENSMUSG00000017737	matrix metallopeptidase 9 [Source:MGI Symbol;Acc:MGI:97011]	MGI:97011	Mmp9	2	164940780	164955850	1
ENSMUSG00000098383	7.88061	12.7563	3.00492	0.235564	-2.08581	0.020094	0.463403	0.00429554	0.336933	ENSMUSG00000098383	predicted gene 27197 [Source:MGI Symbol;Acc:MGI:5521040]	MGI:5521040	Gm27197	2	38347357	38348316	-1
ENSMUSG00000091890	55.0836	39.5254	70.6418	1.78725	0.83774	0.0201663	0.464653	0.0664343	0.0472785	ENSMUSG00000091890	RIKEN cDNA A830073O21 gene [Source:MGI Symbol;Acc:MGI:2443692]	MGI:2443692	A830073O21Rik	7	73738893	73740917	-1
ENSMUSG00000036459	911.404	744.112	1078.7	1.44964	0.535697	0.0203111	0.467571	0.0374484	0.0146945	ENSMUSG00000036459	WT1-interacting protein [Source:MGI Symbol;Acc:MGI:2141920]	MGI:2141920	Wtip	7	34109543	34133268	-1
ENSMUSG00000064373	693.025	812.786	573.264	0.705308	-0.503675	0.020331	0.467612	0.0324743	0.0154891	ENSMUSG00000064373	selenoprotein P, plasma, 1 [Source:MGI Symbol;Acc:MGI:894288]	MGI:894288	Sepp1	15	3268547	3280508	1
ENSMUSG00000034911	136.576	109.532	163.619	1.4938	0.578987	0.0203683	0.467924	0.0367704	0.0270975	ENSMUSG00000034911	Usher syndrome 1C binding protein 1 [Source:MGI Symbol;Acc:MGI:1922920]	MGI:1922920	Ushbp1	8	71384274	71395801	-1
ENSMUSG00000050064	974.069	1082.47	865.669	0.799718	-0.322436	0.0203808	0.467924	0.0104955	0.0145326	ENSMUSG00000050064	zinc finger protein 697 [Source:MGI Symbol;Acc:MGI:2139736]	MGI:2139736	Zfp697	3	98382461	98753812	1
ENSMUSG00000026614	595.227	519.36	671.095	1.29216	0.369782	0.0204186	0.468373	0.0124148	0.0159355	ENSMUSG00000026614	solute carrier family 30, member 10 [Source:MGI Symbol;Acc:MGI:2685058]	MGI:2685058	Slc30a10	1	185454848	185468762	1
ENSMUSG00000078307	1188.19	959.147	1417.23	1.47759	0.563251	0.0204447	0.468556	0.0369512	0.0142528	ENSMUSG00000078307	expressed sequence AI593442 [Source:MGI Symbol;Acc:MGI:2143099]	MGI:2143099	AI593442	9	52673044	52679429	-1
ENSMUSG00000038260	437.135	378.179	496.091	1.31179	0.391537	0.020482	0.468994	0.0173244	0.0171781	ENSMUSG00000038260	transient receptor potential cation channel, subfamily M, member 4 [Source:MGI Symbol;Acc:MGI:1915917]	MGI:1915917	Trpm4	7	45303155	45333780	-1
ENSMUSG00000003309	149.905	112.576	187.234	1.66318	0.733946	0.0206007	0.471028	0.0565775	0.0260268	ENSMUSG00000003309	adaptor protein complex AP-1, mu 2 subunit [Source:MGI Symbol;Acc:MGI:1336974]	MGI:1336974	Ap1m2	9	21295457	21312333	-1
ENSMUSG00000031482	363.018	316.026	410.01	1.29739	0.375614	0.0206074	0.471028	0.00791523	0.0181204	ENSMUSG00000031482	solute carrier family 25 (mitochondrial carrier ornithine transporter), member 15 [Source:MGI Symbol;Acc:MGI:1342274]	MGI:1342274	Slc25a15	8	22375554	22398621	-1
ENSMUSG00000107317	26.786	17.2617	36.3104	2.10353	1.07281	0.0207053	0.472847	0.0742519	0.0892252	ENSMUSG00000107317				5	149282752	149287868	-1
ENSMUSG00000104157	12.4829	6.59247	18.3733	2.78702	1.47872	0.020725	0.472877	-0.0264426	0.168072	ENSMUSG00000104157	predicted gene, 38101 [Source:MGI Symbol;Acc:MGI:5611329]	MGI:5611329	Gm38101	1	176276213	176279769	1
ENSMUSG00000001025	54.6064	69.557	39.6559	0.57012	-0.810663	0.0209435	0.476607	0.0598763	0.0521657	ENSMUSG00000001025	S100 calcium binding protein A6 (calcyclin) [Source:MGI Symbol;Acc:MGI:1339467]	MGI:1339467	S100a6	3	90612882	90624181	1
ENSMUSG00000026764	18303.1	20167.8	16438.5	0.815088	-0.294971	0.0209623	0.476607	0.0124612	0.0125907	ENSMUSG00000026764	kinesin family member 5C [Source:MGI Symbol;Acc:MGI:1098269]	MGI:1098269	Kif5c	2	49619298	49774778	1
ENSMUSG00000075229	476.11	414.591	537.63	1.29677	0.374924	0.0209529	0.476607	0.00944123	0.0167199	ENSMUSG00000075229	coiled-coil domain containing 58 [Source:MGI Symbol;Acc:MGI:2146423]	MGI:2146423	Ccdc58	16	36071660	36092118	1
ENSMUSG00000097619	59.2504	73.1673	45.3334	0.619586	-0.690623	0.0209516	0.476607	0.043517	0.0492199	ENSMUSG00000097619	RIKEN cDNA 4833422M21 gene [Source:MGI Symbol;Acc:MGI:1923018]	MGI:1923018	4833422M21Rik	15	96231870	96254684	-1
ENSMUSG00000036572	1137.41	1263.85	1010.96	0.799902	-0.322105	0.0210132	0.476922	0.00372019	0.0142281	ENSMUSG00000036572	UPF3 regulator of nonsense transcripts homolog B (yeast) [Source:MGI Symbol;Acc:MGI:1915384]	MGI:1915384	Upf3b	X	37091678	37110322	-1
ENSMUSG00000044024	4305.07	3817.35	4792.79	1.25553	0.328294	0.0209953	0.476922	0.00296493	0.0129507	ENSMUSG00000044024	RELT-like 2 [Source:MGI Symbol;Acc:MGI:1918044]	MGI:1918044	Rell2	18	37955079	37959179	1
ENSMUSG00000091408	5.17264	0.543565	9.80171	18.0323	4.17251	0.0210385	0.477077	1.03024	0.405924	ENSMUSG00000091408	predicted gene 6728 [Source:MGI Symbol;Acc:MGI:3643418]	MGI:3643418	Gm6728	6	136486122	136487186	-1
ENSMUSG00000020857	6451.99	5747.18	7156.8	1.24527	0.31646	0.0210672	0.477138	0.0108087	0.0128021	ENSMUSG00000020857	NME/NM23 nucleoside diphosphate kinase 2 [Source:MGI Symbol;Acc:MGI:97356]	MGI:97356	Nme2	11	93949814	93956259	-1
ENSMUSG00000021010	262.964	303.124	222.804	0.735027	-0.444131	0.0210967	0.477138	0.00921945	0.0206583	ENSMUSG00000021010	neuronal PAS domain protein 3 [Source:MGI Symbol;Acc:MGI:1351610]	MGI:1351610	Npas3	12	53248677	54072175	1
ENSMUSG00000067787	5732.61	6324.13	5141.08	0.812931	-0.298795	0.0210871	0.477138	0.00730391	0.0128269	ENSMUSG00000067787	bladder cancer associated protein homolog (human) [Source:MGI Symbol;Acc:MGI:1858907]	MGI:1858907	Blcap	2	157556362	157571274	-1
ENSMUSG00000024640	1869.34	2214.43	1524.25	0.688326	-0.538835	0.0212732	0.479875	0.0329598	0.0136148	ENSMUSG00000024640	phosphoserine aminotransferase 1 [Source:MGI Symbol;Acc:MGI:2183441]	MGI:2183441	Psat1	19	15904678	15947337	-1
ENSMUSG00000047495	331.995	376.171	287.82	0.76513	-0.386222	0.0212922	0.479875	0.0065077	0.0180224	ENSMUSG00000047495	discs, large (Drosophila) homolog-associated protein 2 [Source:MGI Symbol;Acc:MGI:2443181]	MGI:2443181	Dlgap2	8	14095865	14847680	1
ENSMUSG00000050963	175.783	145.009	206.558	1.42445	0.510403	0.021242	0.479875	0.0275349	0.0240803	ENSMUSG00000050963	K+ voltage-gated channel, subfamily S, 2 [Source:MGI Symbol;Acc:MGI:1197011]	MGI:1197011	Kcns2	15	34837381	34842337	1
ENSMUSG00000097794	56.6368	42.2077	71.066	1.68372	0.751654	0.021282	0.479875	0.0158194	0.0472504	ENSMUSG00000097794	predicted gene 2990 [Source:MGI Symbol;Acc:MGI:3781168]	MGI:3781168	Gm2990	14	32465042	32483539	1
ENSMUSG00000022211	5197.95	4401.33	5994.58	1.36199	0.445721	0.0213885	0.481623	0.0270743	0.0128612	ENSMUSG00000022211	leucine rich repeat containing 16B [Source:MGI Symbol;Acc:MGI:2448573]	MGI:2448573	Lrrc16b	14	55491093	55508246	1
ENSMUSG00000035505	457.464	399.87	515.059	1.28807	0.365208	0.0214681	0.482279	0.0170242	0.0168807	ENSMUSG00000035505	cytochrome c oxidase assembly protein 18 [Source:MGI Symbol;Acc:MGI:2448532]	MGI:2448532	Cox18	5	90214724	90224001	-1
ENSMUSG00000041616	2.81271	5.30477	0.320652	0.060446	-4.04821	0.0214737	0.482279	0.791113	0.603911	ENSMUSG00000041616	natriuretic peptide type A [Source:MGI Symbol;Acc:MGI:97367]	MGI:97367	Nppa	4	148000722	148002079	1
ENSMUSG00000071350	126.659	149.607	103.712	0.69323	-0.528593	0.0214495	0.482279	0.00147244	0.0273616	ENSMUSG00000071350	SET domain, bifurcated 2 [Source:MGI Symbol;Acc:MGI:2685139]	MGI:2685139	Setdb2	14	59402009	59440884	-1
ENSMUSG00000017446	98.0504	120.609	75.4916	0.62592	-0.67595	0.0215092	0.482656	0.0429719	0.0339612	ENSMUSG00000017446	C1q and tumor necrosis factor related protein 1 [Source:MGI Symbol;Acc:MGI:1919254]	MGI:1919254	C1qtnf1	11	118428203	118449963	1
ENSMUSG00000022820	311.127	265.484	356.771	1.34385	0.426372	0.0215504	0.483159	0.011963	0.019006	ENSMUSG00000022820	NADH dehydrogenase (ubiquinone) 1 beta subcomplex 4 [Source:MGI Symbol;Acc:MGI:1915444]	MGI:1915444	Ndufb4	16	37647170	37654453	-1
ENSMUSG00000000766	1549.31	1718.06	1380.57	0.803561	-0.315521	0.0215937	0.483245	0.0100333	0.0136783	ENSMUSG00000000766	opioid receptor, mu 1 [Source:MGI Symbol;Acc:MGI:97441]	MGI:97441	Oprm1	10	6758506	7038198	1
ENSMUSG00000001300	4990	5534.6	4445.4	0.803202	-0.316166	0.0216585	0.483245	0.00607011	0.0128977	ENSMUSG00000001300	ephrin B2 [Source:MGI Symbol;Acc:MGI:105097]	MGI:105097	Efnb2	8	8617434	8660773	-1
ENSMUSG00000008855	5627.68	5030.59	6224.78	1.23739	0.307296	0.0215972	0.483245	0.00562743	0.0128602	ENSMUSG00000008855	histone deacetylase 5 [Source:MGI Symbol;Acc:MGI:1333784]	MGI:1333784	Hdac5	11	102194432	102230166	-1
ENSMUSG00000021624	25.4167	33.8988	16.9345	0.499561	-1.00127	0.0216562	0.483245	0.0767841	0.089884	ENSMUSG00000021624	CD180 antigen [Source:MGI Symbol;Acc:MGI:1194924]	MGI:1194924	Cd180	13	102693558	102739629	1
ENSMUSG00000024798	114.872	143.4	86.3437	0.602118	-0.731882	0.0217513	0.483245	0.0619472	0.0307008	ENSMUSG00000024798	5-hydroxytryptamine (serotonin) receptor 7 [Source:MGI Symbol;Acc:MGI:99841]	MGI:99841	Htr7	19	35958734	36057507	-1
ENSMUSG00000032570	4366.64	3873.39	4859.88	1.25468	0.327323	0.0217604	0.483245	0.00750455	0.0129543	ENSMUSG00000032570	ATPase, Ca++-sequestering [Source:MGI Symbol;Acc:MGI:1889008]	MGI:1889008	Atp2c1	9	105403539	105527319	-1
ENSMUSG00000034220	8244.34	7417.31	9071.38	1.223	0.290425	0.0217497	0.483245	0.00813938	0.0127334	ENSMUSG00000034220	glypican 1 [Source:MGI Symbol;Acc:MGI:1194891]	MGI:1194891	Gpc1	1	92831645	92860779	1
ENSMUSG00000038319	1574.31	1390.03	1758.6	1.26515	0.339307	0.0217287	0.483245	0.00526296	0.0137418	ENSMUSG00000038319	potassium voltage-gated channel, subfamily H (eag-related), member 2 [Source:MGI Symbol;Acc:MGI:1341722]	MGI:1341722	Kcnh2	5	24319589	24351604	-1
ENSMUSG00000039234	125.764	149.17	102.359	0.686187	-0.543327	0.021646	0.483245	0.00620281	0.0292374	ENSMUSG00000039234	Sec24 related gene family, member D (S. cerevisiae) [Source:MGI Symbol;Acc:MGI:1916858]	MGI:1916858	Sec24d	3	123267455	123365641	1
ENSMUSG00000054728	8244.77	9077.7	7411.84	0.816489	-0.292495	0.0217237	0.483245	0.0110303	0.0127229	ENSMUSG00000054728	phosphatase and actin regulator 1 [Source:MGI Symbol;Acc:MGI:2659021]	MGI:2659021	Phactr1	13	42680623	43138526	1
ENSMUSG00000104621	26.368	16.0172	36.7189	2.29247	1.1969	0.0217413	0.483245	0.141563	0.0886582	ENSMUSG00000104621				3	152250029	152252803	-1
ENSMUSG00000017774	708.2	621.399	795	1.27937	0.355436	0.0218282	0.483705	0.00090361	0.0153073	ENSMUSG00000017774	myosin IC [Source:MGI Symbol;Acc:MGI:106612]	MGI:106612	Myo1c	11	75650504	75673910	1
ENSMUSG00000024811	4972.25	5508.1	4436.4	0.805431	-0.312166	0.0218345	0.483705	0.00879844	0.0128909	ENSMUSG00000024811	tankyrase, TRF1-interacting ankyrin-related ADP-ribose polymerase 2 [Source:MGI Symbol;Acc:MGI:1921743]	MGI:1921743	Tnks2	19	36834232	36893477	1
ENSMUSG00000025889	3416.52	2780.42	4052.63	1.45756	0.543557	0.0218984	0.483705	0.033923	0.0130791	ENSMUSG00000025889	synuclein, alpha [Source:MGI Symbol;Acc:MGI:1277151]	MGI:1277151	Snca	6	60731573	60829855	-1
ENSMUSG00000029471	5840.13	5200.01	6480.24	1.2462	0.317532	0.021883	0.483705	0.00185758	0.0128326	ENSMUSG00000029471	calcium/calmodulin-dependent protein kinase kinase 2, beta [Source:MGI Symbol;Acc:MGI:2444812]	MGI:2444812	Camkk2	5	122731170	122779409	-1
ENSMUSG00000030474	4.41494	1.29491	7.53497	5.8189	2.54075	0.0218584	0.483705	0.276891	0.433727	ENSMUSG00000030474	sialic acid binding Ig-like lectin E [Source:MGI Symbol;Acc:MGI:1932475]	MGI:1932475	Siglece	7	43651070	43660161	-1
ENSMUSG00000047642	20.9709	8.89371	33.048	3.71589	1.89371	0.0219312	0.483705	0.352878	0.110086	ENSMUSG00000047642	RIKEN cDNA D930020B18 gene [Source:MGI Symbol;Acc:MGI:2442001]	MGI:2442001	D930020B18Rik	10	121641588	121692892	1
ENSMUSG00000065353	20.7348	12.9473	28.5224	2.20296	1.13945	0.0218436	0.483705	0.0251999	0.112359	ENSMUSG00000065353	small nucleolar RNA, H/ACA box 73b [Source:MGI Symbol;Acc:MGI:4360049]	MGI:4360049	Snora73b	4	132352322	132352526	-1	NR_028513
ENSMUSG00000084523	12.0579	17.9527	6.16301	0.34329	-1.5425	0.0219237	0.483705	0.197285	0.17877	ENSMUSG00000084523	microRNA 1903 [Source:MGI Symbol;Acc:MGI:3811412]	MGI:3811412	Mir1903	8	128359241	128359320	1	NR_035436
ENSMUSG00000020042	278.934	320.818	237.05	0.738892	-0.436565	0.0220265	0.485392	0.0141084	0.0197442	ENSMUSG00000020042	BTB (POZ) domain containing 11 [Source:MGI Symbol;Acc:MGI:1921257]	MGI:1921257	Btbd11	10	85386814	85660292	1
ENSMUSG00000037892	648.109	750.345	545.873	0.727497	-0.458987	0.0220868	0.486305	0.0296213	0.0155803	ENSMUSG00000037892	protocadherin 18 [Source:MGI Symbol;Acc:MGI:1920423]	MGI:1920423	Pcdh18	3	49743296	49757325	-1
ENSMUSG00000003135	853.369	961.468	745.269	0.775137	-0.367477	0.0223118	0.488637	0.0137506	0.0148748	ENSMUSG00000003135	CCR4-NOT transcription complex, subunit 11 [Source:MGI Symbol;Acc:MGI:106580]	MGI:106580	Cnot11	1	39534992	39546889	1
ENSMUSG00000006941	3433.88	3833.79	3033.97	0.791377	-0.337563	0.0222924	0.488637	0.013601	0.0130862	ENSMUSG00000006941	eukaryotic translation initiation factor 1B [Source:MGI Symbol;Acc:MGI:1916219]	MGI:1916219	Eif1b	9	120492606	120495327	1
ENSMUSG00000023845	304.685	348.261	261.109	0.74975	-0.415518	0.0224007	0.488637	0.0181106	0.0189079	ENSMUSG00000023845	leucyl/cystinyl aminopeptidase [Source:MGI Symbol;Acc:MGI:2387123]	MGI:2387123	Lnpep	17	17527723	17624489	-1
ENSMUSG00000025064	15.4661	8.77631	22.1559	2.52451	1.336	0.022244	0.488637	-0.0189479	0.145573	ENSMUSG00000025064	collagen, type XVII, alpha 1 [Source:MGI Symbol;Acc:MGI:88450]	MGI:88450	Col17a1	19	47646344	47692094	-1
ENSMUSG00000030527	709.151	626.557	791.744	1.26364	0.337588	0.0224187	0.488637	0.0124821	0.0154233	ENSMUSG00000030527	CREB regulated transcription coactivator 3 [Source:MGI Symbol;Acc:MGI:1917711]	MGI:1917711	Crtc3	7	80586627	80688877	-1
ENSMUSG00000039252	1706.68	1363.16	2050.21	1.50402	0.588824	0.0223504	0.488637	0.0408286	0.0137184	ENSMUSG00000039252	leucine-rich repeat LGI family, member 2 [Source:MGI Symbol;Acc:MGI:2180196]	MGI:2180196	Lgi2	5	52533517	52566462	-1
ENSMUSG00000046085	6.79553	1.75767	11.8334	6.73241	2.75112	0.0222677	0.488637	0.590569	0.369988	ENSMUSG00000046085	RIKEN cDNA 4931422A03 gene [Source:MGI Symbol;Acc:MGI:1918236]	MGI:1918236	4931422A03Rik	2	103966943	104028361	-1
ENSMUSG00000051984	13.4747	7.22405	19.7254	2.73052	1.44918	0.0223967	0.488637	0.0510297	0.176898	ENSMUSG00000051984	Sec31 homolog B (S. cerevisiae) [Source:MGI Symbol;Acc:MGI:2685187]	MGI:2685187	Sec31b	19	44516957	44545864	-1
ENSMUSG00000060962	42.4918	30.713	54.2706	1.76702	0.82132	0.0224201	0.488637	0.0590865	0.0601926	ENSMUSG00000060962	dermokine [Source:MGI Symbol;Acc:MGI:1920962]	MGI:1920962	Dmkn	7	30763756	30781063	1
ENSMUSG00000079442	962.874	845.407	1080.34	1.27789	0.353769	0.022292	0.488637	0.00439116	0.0146359	ENSMUSG00000079442	ST6 (alpha-N-acetyl-neuraminyl-2,3-beta-galactosyl-1,3)-N-acetylgalactosaminide alpha-2,6-sialyltransferase 4 [Source:MGI Symbol;Acc:MGI:1341894]	MGI:1341894	St6galnac4	2	32587095	32599698	1
ENSMUSG00000080950	25.5717	16.3996	34.7439	2.11858	1.08309	0.0222835	0.488637	0.0270072	0.103855	ENSMUSG00000080950	predicted gene 7278 [Source:MGI Symbol;Acc:MGI:3645261]	MGI:3645261	Gm7278	1	152729159	152730559	-1
ENSMUSG00000086889	236.325	181.752	290.898	1.60052	0.678542	0.0223851	0.488637	0.057752	0.0202393	ENSMUSG00000086889	PHD finger protein 2, opposite strand 1 [Source:MGI Symbol;Acc:MGI:3645592]	MGI:3645592	Phf2os1	13	48871112	48875460	1
ENSMUSG00000069581	34.6564	24.805	44.5077	1.7943	0.843422	0.0225421	0.490881	0.0112911	0.0664937	ENSMUSG00000069581	thrombospondin type laminin G domain and EAR repeats [Source:MGI Symbol;Acc:MGI:2671932]	MGI:2671932	Tspear	10	77829467	77887021	1
ENSMUSG00000020413	205.114	239.553	170.675	0.712473	-0.489093	0.0225965	0.491225	0.0238206	0.0229052	ENSMUSG00000020413	Hus1 homolog (S. pombe) [Source:MGI Symbol;Acc:MGI:1277962]	MGI:1277962	Hus1	11	8993137	9011191	-1
ENSMUSG00000021708	143.747	182.749	104.745	0.573164	-0.80298	0.022615	0.491225	0.0831624	0.0268411	ENSMUSG00000021708	RAS protein-specific guanine nucleotide-releasing factor 2 [Source:MGI Symbol;Acc:MGI:109137]	MGI:109137	Rasgrf2	13	91880400	92131656	-1
ENSMUSG00000034327	271.1	222.771	319.429	1.43389	0.519933	0.0225922	0.491225	0.0353775	0.0199933	ENSMUSG00000034327	potassium channel tetramerisation domain containing 9 [Source:MGI Symbol;Acc:MGI:2145579]	MGI:2145579	Kctd9	14	67715937	67742310	1
ENSMUSG00000030657	196.766	227.425	166.107	0.73038	-0.45328	0.0226487	0.491541	0.0111401	0.0229578	ENSMUSG00000030657	xylosyltransferase 1 [Source:MGI Symbol;Acc:MGI:2451073]	MGI:2451073	Xylt1	7	117380979	117667751	1
ENSMUSG00000004642	758.99	873.214	644.765	0.738381	-0.437562	0.0227073	0.492399	0.021723	0.0152361	ENSMUSG00000004642	stem-loop binding protein [Source:MGI Symbol;Acc:MGI:108402]	MGI:108402	Slbp	5	33634952	33652574	-1
ENSMUSG00000021721	125.835	161.567	90.1039	0.557687	-0.842472	0.0227565	0.492638	0.089484	0.0284517	ENSMUSG00000021721	5-hydroxytryptamine (serotonin) receptor 1A [Source:MGI Symbol;Acc:MGI:96273]	MGI:96273	Htr1a	13	105443693	105448133	1
ENSMUSG00000084349	228.378	437.57	19.1855	0.0438454	-4.51143	0.0227416	0.492638	1.92636	0.0255328	ENSMUSG00000084349	ribosomal protein L3, pseudogene 1 [Source:MGI Symbol;Acc:MGI:3644217]	MGI:3644217	Rpl3-ps1	X	13202571	13203780	1
ENSMUSG00000020186	1754.53	1457.65	2051.41	1.40734	0.49297	0.0228257	0.493307	0.0359579	0.0137303	ENSMUSG00000020186	cysteine and glycine-rich protein 2 [Source:MGI Symbol;Acc:MGI:1202907]	MGI:1202907	Csrp2	10	110920177	110939599	1
ENSMUSG00000046185	800.396	916.653	684.139	0.746344	-0.422087	0.0228207	0.493307	0.0247476	0.0150597	ENSMUSG00000046185	zinc finger protein 84 [Source:MGI Symbol;Acc:MGI:107780]	MGI:107780	Zfp84	7	29768552	29779821	1
ENSMUSG00000046207	83.2906	65.6701	100.911	1.53664	0.619778	0.0229447	0.495464	0.0240302	0.0349831	ENSMUSG00000046207	phosphoinositide-3-kinase, regulatory subunit 6 [Source:MGI Symbol;Acc:MGI:2144613]	MGI:2144613	Pik3r6	11	68503019	68552698	1	NR_126153
ENSMUSG00000048799	1950.93	2172.57	1729.29	0.795964	-0.329225	0.0229643	0.495471	0.00534981	0.0135183	ENSMUSG00000048799	centrosomal protein 120 [Source:MGI Symbol;Acc:MGI:2147298]	MGI:2147298	Cep120	18	53681724	53744547	-1
ENSMUSG00000033377	353.544	289.654	417.435	1.44115	0.527221	0.0229915	0.495494	0.0362462	0.0182987	ENSMUSG00000033377	palmdelphin [Source:MGI Symbol;Acc:MGI:2148896]	MGI:2148896	Palmd	3	116918258	116968987	-1
ENSMUSG00000051323	1081.64	953.405	1209.88	1.26901	0.343707	0.0230038	0.495494	0.0161469	0.0145951	ENSMUSG00000051323	protocadherin 19 [Source:MGI Symbol;Acc:MGI:2685563]	MGI:2685563	Pcdh19	X	133582860	133688987	-1
ENSMUSG00000041329	1265.17	1409.55	1120.79	0.795142	-0.330715	0.0230405	0.495872	0.0125073	0.0141319	ENSMUSG00000041329	ATPase, Na+/K+ transporting, beta 2 polypeptide [Source:MGI Symbol;Acc:MGI:88109]	MGI:88109	Atp1b2	11	69599736	69605942	-1
ENSMUSG00000031517	13473.1	15198.1	11748	0.77299	-0.371479	0.0230688	0.496065	0.020435	0.012632	ENSMUSG00000031517	glycoprotein m6a [Source:MGI Symbol;Acc:MGI:107671]	MGI:107671	Gpm6a	8	54954728	55060877	1
ENSMUSG00000099564	3.18933	0.303528	6.07513	20.0151	4.32302	0.0231492	0.49738	0.17706	0.857672	ENSMUSG00000099564	predicted gene 28729 [Source:MGI Symbol;Acc:MGI:5579435]	MGI:5579435	Gm28729	9	96514440	96521250	-1
ENSMUSG00000000567	1488.65	1705.12	1272.18	0.746095	-0.422569	0.0235091	0.499985	0.0211387	0.013916	ENSMUSG00000000567	SRY (sex determining region Y)-box 9 [Source:MGI Symbol;Acc:MGI:98371]	MGI:98371	Sox9	11	112782224	112787760	1
ENSMUSG00000000915	3320.01	2952.58	3687.45	1.24889	0.320647	0.0234764	0.499985	0.0117376	0.0131033	ENSMUSG00000000915	huntingtin interacting protein 1 related [Source:MGI Symbol;Acc:MGI:1352504]	MGI:1352504	Hip1r	5	123973628	124005558	1
ENSMUSG00000022240	4839.42	4330.48	5348.36	1.23505	0.30457	0.0234708	0.499985	0.000693172	0.012919	ENSMUSG00000022240	catenin (cadherin associated protein), delta 2 [Source:MGI Symbol;Acc:MGI:1195966]	MGI:1195966	Ctnnd2	15	30172593	31029311	1
ENSMUSG00000028278	1457.2	1289.7	1624.7	1.25975	0.333136	0.0233335	0.499985	0.0101998	0.0139192	ENSMUSG00000028278	Ras-related GTP binding D [Source:MGI Symbol;Acc:MGI:1098604]	MGI:1098604	Rragd	4	32983037	33022180	1
ENSMUSG00000030643	499.429	434.934	563.923	1.29657	0.374701	0.0235007	0.499985	0.00351336	0.0168503	ENSMUSG00000030643	RAB30, member RAS oncogene family [Source:MGI Symbol;Acc:MGI:1923235]	MGI:1923235	Rab30	7	92741603	92837117	1
ENSMUSG00000034616	688.964	511.219	866.708	1.69537	0.761604	0.0235108	0.499985	0.0724181	0.0152754	ENSMUSG00000034616	slingshot homolog 3 (Drosophila) [Source:MGI Symbol;Acc:MGI:2683546]	MGI:2683546	Ssh3	19	4261668	4269172	-1
ENSMUSG00000038872	2117.32	2483.43	1751.22	0.705161	-0.503976	0.0234684	0.499985	0.0339529	0.0133853	ENSMUSG00000038872	zinc finger homeobox 3 [Source:MGI Symbol;Acc:MGI:99948]	MGI:99948	Zfhx3	8	108703100	108961630	1
ENSMUSG00000058715	55.0742	68.8015	41.347	0.600961	-0.734657	0.023421	0.499985	0.0307062	0.0539507	ENSMUSG00000058715	Fc receptor, IgE, high affinity I, gamma polypeptide [Source:MGI Symbol;Acc:MGI:95496]	MGI:95496	Fcer1g	1	171229572	171234365	-1
ENSMUSG00000067578	285.794	343.176	228.411	0.665578	-0.587321	0.02345	0.499985	0.0492517	0.0194238	ENSMUSG00000067578	cerebellin 4 precursor protein [Source:MGI Symbol;Acc:MGI:2154433]	MGI:2154433	Cbln4	2	172036233	172043466	-1
ENSMUSG00000070803	88.7913	64.2347	113.348	1.76459	0.819331	0.0235225	0.499985	0.0734571	0.0358706	ENSMUSG00000070803	Cbp/p300-interacting transactivator, with Glu/Asp-rich carboxy-terminal domain, 4 [Source:MGI Symbol;Acc:MGI:1861694]	MGI:1861694	Cited4	4	120666572	120667820	1
ENSMUSG00000082809	117.526	171.76	63.2917	0.36849	-1.4403	0.0233551	0.499985	0.265431	0.035389	ENSMUSG00000082809	predicted gene 14150 [Source:MGI Symbol;Acc:MGI:3651006]	MGI:3651006	Gm14150	2	151458956	151460309	1	NR_033599
ENSMUSG00000096054	1164.22	1010.17	1318.27	1.30499	0.384044	0.023483	0.499985	0.0180389	0.0141739	ENSMUSG00000096054	spectrin repeat containing, nuclear envelope 1 [Source:MGI Symbol;Acc:MGI:1927152]	MGI:1927152	Syne1	10	5020203	5550692	-1
ENSMUSG00000100618	33.6364	43.2701	24.0028	0.55472	-0.850169	0.0234454	0.499985	0.065394	0.065698	ENSMUSG00000100618	predicted gene 29595 [Source:MGI Symbol;Acc:MGI:5580301]	MGI:5580301	Gm29595	19	45300454	45311011	-1
ENSMUSG00000020990	265.585	334.113	197.057	0.589792	-0.761722	0.0236441	0.501328	0.0863107	0.0189079	ENSMUSG00000020990	cyclin-dependent kinase-like 1 (CDC2-related kinase) [Source:MGI Symbol;Acc:MGI:1918341]	MGI:1918341	Cdkl1	12	69746848	69790707	-1
ENSMUSG00000047992	52.4869	66.2428	38.731	0.584683	-0.774273	0.02364	0.501328	0.0265063	0.05408	ENSMUSG00000047992	family with sequence similarity 69, member C [Source:MGI Symbol;Acc:MGI:3041188]	MGI:3041188	Fam69c	18	84720019	84740436	1
ENSMUSG00000075316	755.912	622.704	889.119	1.42784	0.51383	0.0236183	0.501328	0.03193	0.015027	ENSMUSG00000075316	sodium channel, voltage-gated, type IX, alpha [Source:MGI Symbol;Acc:MGI:107636]	MGI:107636	Scn9a	2	66480080	66634962	-1
ENSMUSG00000021461	278.032	241.072	314.991	1.30663	0.385847	0.0237319	0.502365	0.0153372	0.0201472	ENSMUSG00000021461	Fanconi anemia, complementation group C [Source:MGI Symbol;Acc:MGI:95480]	MGI:95480	Fancc	13	63304709	63497278	-1
ENSMUSG00000103966	56.1548	69.6838	42.6257	0.611702	-0.7091	0.0237219	0.502365	0.0575743	0.0477095	ENSMUSG00000103966	predicted gene, 37120 [Source:MGI Symbol;Acc:MGI:5610348]	MGI:5610348	Gm37120	1	132102365	132108323	1
ENSMUSG00000022314	5664.49	6331.21	4997.77	0.789386	-0.341197	0.0238835	0.505159	0.0137514	0.0128472	ENSMUSG00000022314	RAD21 homolog (S. pombe) [Source:MGI Symbol;Acc:MGI:108016]	MGI:108016	Rad21	15	51962605	51991760	-1
ENSMUSG00000051359	1359.01	1566.98	1151.04	0.73456	-0.445048	0.023966	0.506489	0.028649	0.0140644	ENSMUSG00000051359	neurocalcin delta [Source:MGI Symbol;Acc:MGI:1196326]	MGI:1196326	Ncald	15	37366175	37792570	-1
ENSMUSG00000020150	230.53	195.985	265.075	1.35253	0.43566	0.0240414	0.507441	0.00692315	0.0208748	ENSMUSG00000020150	guanidinoacetate methyltransferase [Source:MGI Symbol;Acc:MGI:1098221]	MGI:1098221	Gamt	10	80258151	80261012	-1
ENSMUSG00000074252	65.4404	48.9415	81.9394	1.67423	0.7435	0.0240505	0.507441	0.0561766	0.0438933	ENSMUSG00000074252	predicted gene 10654 [Source:MGI Symbol;Acc:MGI:3643366]	MGI:3643366	Gm10654	8	70931405	70933037	1
ENSMUSG00000050534	3.43261	0.57531	6.28991	10.9331	3.45063	0.0240781	0.507609	-0.0899227	0.615556	ENSMUSG00000050534	5-hydroxytryptamine (serotonin) receptor 5B [Source:MGI Symbol;Acc:MGI:96284]	MGI:96284	Htr5b	1	121509842	121528465	-1
ENSMUSG00000019124	9585.92	8569.17	10602.7	1.2373	0.307201	0.0241604	0.508512	0.00342097	0.0127023	ENSMUSG00000019124	secernin 1 [Source:MGI Symbol;Acc:MGI:1917188]	MGI:1917188	Scrn1	6	54505890	54566489	-1
ENSMUSG00000096296	26.0777	17.2534	34.902	2.0229	1.01643	0.0241564	0.508512	0.00807399	0.0915362	ENSMUSG00000096296	small nucleolar RNA, C/D box 88C [Source:MGI Symbol;Acc:MGI:3819561]	MGI:3819561	Snord88c	7	44249852	44249941	1	NR_028534
ENSMUSG00000074622	472.314	531.941	412.686	0.775812	-0.36622	0.0242022	0.508976	0.00409001	0.0167726	ENSMUSG00000074622	v-maf musculoaponeurotic fibrosarcoma oncogene family, protein B (avian) [Source:MGI Symbol;Acc:MGI:104555]	MGI:104555	Mafb	2	160363703	160367065	-1
ENSMUSG00000066152	409.557	358.742	460.371	1.28329	0.359851	0.0242444	0.50945	0.017195	0.0176328	ENSMUSG00000066152	solute carrier family 31, member 2 [Source:MGI Symbol;Acc:MGI:1333844]	MGI:1333844	Slc31a2	4	62262562	62298411	1
ENSMUSG00000061762	2867.01	1807.54	3926.48	2.17228	1.11921	0.0244264	0.512856	0.156804	0.0132025	ENSMUSG00000061762	tachykinin 1 [Source:MGI Symbol;Acc:MGI:98474]	MGI:98474	Tac1	6	7554879	7565834	1
ENSMUSG00000081477	5.84691	1.75767	9.93614	5.653	2.49902	0.024458	0.5131	0.43554	0.195499	ENSMUSG00000081477	predicted gene 7916 [Source:MGI Symbol;Acc:MGI:3645430]	MGI:3645430	Gm7916	X	54174779	54202199	1
ENSMUSG00000035067	626.957	550.253	703.661	1.2788	0.354787	0.0245481	0.514573	0.00582118	0.0157411	ENSMUSG00000035067	X Kell blood group precursor related family member 6 homolog [Source:MGI Symbol;Acc:MGI:2447765]	MGI:2447765	Xkr6	14	63606503	63820809	1
ENSMUSG00000032740	3620.56	4018.98	3222.14	0.801731	-0.31881	0.0246194	0.515229	0.00536243	0.0130388	ENSMUSG00000032740	coiled coil domain containing 88A [Source:MGI Symbol;Acc:MGI:1925177]	MGI:1925177	Ccdc88a	11	29373658	29510808	1
ENSMUSG00000084771	54.9763	41.956	67.9965	1.62066	0.696583	0.0246178	0.515229	0.00844797	0.0471808	ENSMUSG00000084771	RIKEN cDNA A230072E10 gene [Source:MGI Symbol;Acc:MGI:3603753]	MGI:3603753	A230072E10Rik	X	151291974	151344846	-1	NR_015600
ENSMUSG00000032224	495.232	428.99	561.473	1.30882	0.388271	0.0247064	0.51663	0.0156711	0.0165454	ENSMUSG00000032224	family with sequence similarity 81, member A [Source:MGI Symbol;Acc:MGI:1924136]	MGI:1924136	Fam81a	9	70089310	70142560	-1
ENSMUSG00000038893	51.4074	38.9418	63.8731	1.64022	0.71389	0.0247635	0.517405	0.043662	0.0554049	ENSMUSG00000038893	family with sequence similarity 117, member A [Source:MGI Symbol;Acc:MGI:2144564]	MGI:2144564	Fam117a	11	95337018	95381872	1
ENSMUSG00000031755	1538.78	1361.91	1715.66	1.25975	0.333132	0.024823	0.518228	0.0138161	0.013796	ENSMUSG00000031755	Bardet-Biedl syndrome 2 (human) [Source:MGI Symbol;Acc:MGI:2135267]	MGI:2135267	Bbs2	8	94067954	94098811	-1
ENSMUSG00000032507	1350.43	1195.17	1505.69	1.25982	0.333217	0.0249224	0.519881	0.0108735	0.0139667	ENSMUSG00000032507	F-box and leucine-rich repeat protein 2 [Source:MGI Symbol;Acc:MGI:1919429]	MGI:1919429	Fbxl2	9	113963637	114046191	-1
ENSMUSG00000020524	7198.84	7904.24	6493.44	0.821514	-0.283643	0.0249538	0.520117	0.00721245	0.0127625	ENSMUSG00000020524	glutamate receptor, ionotropic, AMPA1 (alpha 1) [Source:MGI Symbol;Acc:MGI:95808]	MGI:95808	Gria1	11	57011387	57330244	1
ENSMUSG00000048617	138.691	97.7938	179.589	1.8364	0.87688	0.0249779	0.520198	0.0982456	0.026787	ENSMUSG00000048617	retbindin [Source:MGI Symbol;Acc:MGI:2443686]	MGI:2443686	Rtbdn	8	84946991	84956603	1
ENSMUSG00000096795	41.0407	52.3163	29.7651	0.568945	-0.813639	0.0250903	0.522118	0.0720937	0.0653339	ENSMUSG00000096795	zinc finger protein 433 [Source:MGI Symbol;Acc:MGI:1920860]	MGI:1920860	Zfp433	10	81704825	81726686	1
ENSMUSG00000022139	760.774	848.895	672.652	0.792385	-0.335726	0.0251339	0.522603	0.0123157	0.0150343	ENSMUSG00000022139	muscleblind-like 2 [Source:MGI Symbol;Acc:MGI:2145597]	MGI:2145597	Mbnl2	14	120275669	120431697	1
ENSMUSG00000064280	9.19779	3.68417	14.7114	3.99314	1.99752	0.0251866	0.523275	0.362417	0.298148	ENSMUSG00000064280	coiled-coil domain containing 146 [Source:MGI Symbol;Acc:MGI:1922422]	MGI:1922422	Ccdc146	5	21292961	21424677	-1
ENSMUSG00000060802	314.479	358.378	270.579	0.755011	-0.40543	0.0252178	0.523503	0.0133265	0.0192888	ENSMUSG00000060802	beta-2 microglobulin [Source:MGI Symbol;Acc:MGI:88127]	MGI:88127	B2m	2	122147686	122153083	1
ENSMUSG00000030084	5341.66	5900.55	4782.77	0.810563	-0.303004	0.0252763	0.524169	0.00330965	0.0128578	ENSMUSG00000030084	plexin A1 [Source:MGI Symbol;Acc:MGI:107685]	MGI:107685	Plxna1	6	89316316	89362613	-1
ENSMUSG00000033316	1957.38	1735.97	2178.79	1.25509	0.327789	0.0252905	0.524169	0.00375139	0.0135436	ENSMUSG00000033316	UDP-N-acetyl-alpha-D-galactosamine:polypeptide N-acetylgalactosaminyltransferase 9 [Source:MGI Symbol;Acc:MGI:2677965]	MGI:2677965	Galnt9	5	110544355	110621380	1
ENSMUSG00000037418	67.936	52.3164	83.5556	1.59712	0.675472	0.0253364	0.524697	0.036262	0.0416317	ENSMUSG00000037418	bestrophin 1 [Source:MGI Symbol;Acc:MGI:1346332]	MGI:1346332	Best1	19	9985174	10001633	-1
ENSMUSG00000027215	167.104	193.596	140.612	0.726316	-0.46133	0.0253895	0.525375	0.00476443	0.0238945	ENSMUSG00000027215	CD82 antigen [Source:MGI Symbol;Acc:MGI:104651]	MGI:104651	Cd82	2	93419111	93463140	-1
ENSMUSG00000019891	715.406	800.82	629.991	0.786682	-0.346147	0.0254552	0.52589	0.00200291	0.0152541	ENSMUSG00000019891	discoidin, CUB and LCCL domain containing 1 [Source:MGI Symbol;Acc:MGI:1913936]	MGI:1913936	Dcbld1	10	52233619	52321378	1
ENSMUSG00000090667	3.34081	0.57531	6.10631	10.614	3.40789	0.0254408	0.52589	0.364232	0.632521	ENSMUSG00000090667	predicted gene 765 [Source:MGI Symbol;Acc:MGI:2685611]	MGI:2685611	Gm765	6	98238014	98342754	-1
ENSMUSG00000021319	36.6939	59.4194	13.9683	0.23508	-2.08878	0.0254973	0.525917	0.509903	0.0739021	ENSMUSG00000021319	secreted frizzled-related protein 4 [Source:MGI Symbol;Acc:MGI:892010]	MGI:892010	Sfrp4	13	19623175	19632821	1
ENSMUSG00000074218	18.0214	24.7757	11.2672	0.454768	-1.1368	0.0254825	0.525917	0.0412994	0.124336	ENSMUSG00000074218	cytochrome c oxidase subunit VIIa 1 [Source:MGI Symbol;Acc:MGI:1316714]	MGI:1316714	Cox7a1	7	30184171	30186028	1
ENSMUSG00000084381	4.83493	1.45415	8.21571	5.64985	2.49821	0.0255815	0.527232	-0.0263388	0.41068	ENSMUSG00000084381	expressed sequence AA413626 [Source:MGI Symbol;Acc:MGI:3035311]	MGI:3035311	AA413626	11	4918510	4919003	1
ENSMUSG00000032216	32515.7	35925.9	29105.5	0.810153	-0.303734	0.0256437	0.528093	0.00737423	0.0125445	ENSMUSG00000032216	neural precursor cell expressed, developmentally down-regulated 4 [Source:MGI Symbol;Acc:MGI:97297]	MGI:97297	Nedd4	9	72662346	72749852	1
ENSMUSG00000026110	968.309	850.66	1085.96	1.27661	0.352313	0.0257802	0.53041	0.0074292	0.0146261	ENSMUSG00000026110	mannoside acetylglucosaminyltransferase 4, isoenzyme A [Source:MGI Symbol;Acc:MGI:2662992]	MGI:2662992	Mgat4a	1	37439340	37541016	-1
ENSMUSG00000032313	288.543	247.73	329.355	1.32949	0.410876	0.0258385	0.53041	0.00802469	0.0195775	ENSMUSG00000032313	expressed sequence AI118078 [Source:MGI Symbol;Acc:MGI:2142980]	MGI:2142980	AI118078	9	55326913	55438345	1
ENSMUSG00000035566	2502.64	3206.57	1798.71	0.560944	-0.834072	0.0258201	0.53041	0.108042	0.0132299	ENSMUSG00000035566	protocadherin 17 [Source:MGI Symbol;Acc:MGI:2684924]	MGI:2684924	Pcdh17	14	84443563	84537060	1
ENSMUSG00000098128	170.178	132.554	207.802	1.56768	0.648634	0.0258043	0.53041	0.0466929	0.0240522	ENSMUSG00000098128	predicted gene 3693 [Source:MGI Symbol;Acc:MGI:3781869]	MGI:3781869	Gm3693	12	81228284	81243258	1
ENSMUSG00000040552	26.8819	36.7599	17.004	0.462569	-1.11226	0.0260029	0.532935	0.120747	0.0931975	ENSMUSG00000040552	complement component 3a receptor 1 [Source:MGI Symbol;Acc:MGI:1097680]	MGI:1097680	C3ar1	6	122847138	122856161	-1
ENSMUSG00000043192	380.74	269.425	492.054	1.82631	0.868933	0.025986	0.532935	0.10582	0.0177096	ENSMUSG00000043192	predicted gene 1840 [Source:MGI Symbol;Acc:MGI:3037698]	MGI:3037698	Gm1840	8	5639584	5640996	1
ENSMUSG00000045903	641.981	454.771	829.191	1.82332	0.866564	0.0261127	0.534761	0.100697	0.0156454	ENSMUSG00000045903	neuronal PAS domain protein 4 [Source:MGI Symbol;Acc:MGI:2664186]	MGI:2664186	Npas4	19	4984355	4989971	-1
ENSMUSG00000006345	49.8477	37.1958	62.4996	1.68028	0.748706	0.026159	0.534762	0.0193267	0.0497115	ENSMUSG00000006345	gamma-glutamyltransferase 1 [Source:MGI Symbol;Acc:MGI:95706]	MGI:95706	Ggt1	10	75561604	75586200	1
ENSMUSG00000037624	1956.13	2156.89	1755.36	0.813838	-0.297187	0.026175	0.534762	0.00752428	0.0135066	ENSMUSG00000037624	potassium channel, subfamily K, member 2 [Source:MGI Symbol;Acc:MGI:109366]	MGI:109366	Kcnk2	1	189207930	189402273	-1
ENSMUSG00000038065	10157.1	9068.05	11246.1	1.24019	0.310565	0.0261534	0.534762	0.00449451	0.012691	ENSMUSG00000038065	maturin, neural progenitor differentiation regulator homolog (Xenopus) [Source:MGI Symbol;Acc:MGI:1915485]	MGI:1915485	Mturn	6	54681624	54703851	1
ENSMUSG00000031963	172.888	204.588	141.188	0.690111	-0.535099	0.0262153	0.535012	0.0305017	0.0244431	ENSMUSG00000031963	BMP-binding endothelial regulator [Source:MGI Symbol;Acc:MGI:1920480]	MGI:1920480	Bmper	9	23223076	23485202	1
ENSMUSG00000032932	1842.25	2069.75	1614.75	0.78017	-0.35814	0.0262287	0.535012	0.0178247	0.0136012	ENSMUSG00000032932	heat shock protein 70 family, member 13 [Source:MGI Symbol;Acc:MGI:1309463]	MGI:1309463	Hspa13	16	75755190	75766821	-1
ENSMUSG00000066607	2303.1	2541.47	2064.74	0.812417	-0.299708	0.0262882	0.535651	0.0106933	0.0133406	ENSMUSG00000066607	RIKEN cDNA 6030419C18 gene [Source:MGI Symbol;Acc:MGI:2442108]	MGI:2442108	6030419C18Rik	9	58488603	58499742	1
ENSMUSG00000097656	115.775	136.584	94.9658	0.695292	-0.524309	0.0263016	0.535651	0.00795255	0.0308177	ENSMUSG00000097656	predicted gene, 26712 [Source:MGI Symbol;Acc:MGI:5477206]	MGI:5477206	Gm26712	6	57689433	57689649	-1
ENSMUSG00000025860	1654.73	1831.56	1477.9	0.806908	-0.309524	0.0263459	0.53613	0.00579423	0.0136791	ENSMUSG00000025860	X-linked inhibitor of apoptosis [Source:MGI Symbol;Acc:MGI:107572]	MGI:107572	Xiap	X	42059679	42109656	1	NR_125870
ENSMUSG00000100691	516.222	578.827	453.616	0.783682	-0.35166	0.0263805	0.53641	0.0130733	0.0164436	ENSMUSG00000100691	RIKEN cDNA 2010320M18 gene [Source:MGI Symbol;Acc:MGI:1919343]	MGI:1919343	2010320M18Rik	8	70776815	70777823	1
ENSMUSG00000020029	3361.06	3903.15	2818.97	0.722229	-0.469471	0.0264745	0.537474	0.027411	0.0130982	ENSMUSG00000020029	nudix (nucleoside diphosphate linked moiety X)-type motif 4 [Source:MGI Symbol;Acc:MGI:1918457]	MGI:1918457	Nudt4	10	95547007	95564167	-1
ENSMUSG00000101337	11.5624	5.84112	17.2837	2.95898	1.5651	0.0264691	0.537474	0.115124	0.186146	ENSMUSG00000101337	dynein, axonemal, heavy chain 7C [Source:MGI Symbol;Acc:MGI:3639762]	MGI:3639762	Dnah7c	1	46425592	46807476	1
ENSMUSG00000032719	7.2494	2.9891	11.5097	3.85056	1.94507	0.0265376	0.538332	-0.0654263	0.294566	ENSMUSG00000032719	somatomedin B and thrombospondin, type 1 domain containing [Source:MGI Symbol;Acc:MGI:2684952]	MGI:2684952	Sbspon	1	15853862	15892722	-1
ENSMUSG00000027010	2183.34	2417.69	1948.99	0.806136	-0.310906	0.026604	0.538408	0.00594809	0.0134073	ENSMUSG00000027010	solute carrier family 25 (mitochondrial carrier, Aralar), member 12 [Source:MGI Symbol;Acc:MGI:1926080]	MGI:1926080	Slc25a12	2	71271063	71367749	-1
ENSMUSG00000038593	1035.97	920.36	1151.57	1.25122	0.323338	0.026579	0.538408	0.0134824	0.0144583	ENSMUSG00000038593	tectonic family member 1 [Source:MGI Symbol;Acc:MGI:3603820]	MGI:3603820	Tctn1	5	122237848	122264460	-1
ENSMUSG00000048416	102.901	121.754	84.0486	0.690317	-0.534669	0.0265858	0.538408	0.00146372	0.030968	ENSMUSG00000048416	myeloid leukemia factor 1 [Source:MGI Symbol;Acc:MGI:1341819]	MGI:1341819	Mlf1	3	67374097	67400003	1
ENSMUSG00000027568	288.849	327.954	249.745	0.761524	-0.393039	0.0266464	0.538842	0.00717201	0.0200863	ENSMUSG00000027568	neurotensin receptor 1 [Source:MGI Symbol;Acc:MGI:97386]	MGI:97386	Ntsr1	2	180499976	180544980	1
ENSMUSG00000028172	65.181	81.2875	49.0745	0.603715	-0.728061	0.0267267	0.538875	0.0567922	0.0398898	ENSMUSG00000028172	tachykinin receptor 3 [Source:MGI Symbol;Acc:MGI:892968]	MGI:892968	Tacr3	3	134829007	134934579	1
ENSMUSG00000031530	1305.51	1562.75	1048.27	0.670788	-0.576071	0.0267131	0.538875	0.041534	0.0140311	ENSMUSG00000031530	dual specificity phosphatase 4 [Source:MGI Symbol;Acc:MGI:2442191]	MGI:2442191	Dusp4	8	34807297	34819894	1
ENSMUSG00000032854	63.6498	78.1973	49.1023	0.627928	-0.671328	0.0267316	0.538875	-0.0034276	0.0456735	ENSMUSG00000032854	UDP galactosyltransferase 8A [Source:MGI Symbol;Acc:MGI:109522]	MGI:109522	Ugt8a	3	125865271	125938619	-1
ENSMUSG00000101717	66.2806	51.9285	80.6326	1.55276	0.634836	0.026684	0.538875	0.00963126	0.0458112	ENSMUSG00000101717	predicted gene 28756 [Source:MGI Symbol;Acc:MGI:5579462]	MGI:5579462	Gm28756	1	18034818	18058790	-1
ENSMUSG00000050541	148.009	197.057	98.9611	0.502194	-0.993683	0.0267852	0.539533	0.144065	0.0251088	ENSMUSG00000050541	adrenergic receptor, alpha 1b [Source:MGI Symbol;Acc:MGI:104774]	MGI:104774	Adra1b	11	43774606	43901210	-1
ENSMUSG00000031367	3020.63	3460.65	2580.61	0.745702	-0.42333	0.0268209	0.53983	0.0282119	0.0131482	ENSMUSG00000031367	adaptor-related protein complex 1, sigma 2 subunit [Source:MGI Symbol;Acc:MGI:1889383]	MGI:1889383	Ap1s2	X	163909017	163933666	1
ENSMUSG00000021773	388.964	437.003	340.924	0.780141	-0.358193	0.0269027	0.540682	0.00946103	0.0175327	ENSMUSG00000021773	catechol-O-methyltransferase domain containing 1 [Source:MGI Symbol;Acc:MGI:1916406]	MGI:1916406	Comtd1	14	21845861	21848977	-1
ENSMUSG00000027778	416.666	470.699	362.634	0.770416	-0.37629	0.0269051	0.540682	0.00847535	0.0173352	ENSMUSG00000027778	intraflagellar transport 80 [Source:MGI Symbol;Acc:MGI:1915509]	MGI:1915509	Ift80	3	68892499	69004570	-1
ENSMUSG00000032105	24.3927	31.5967	17.1887	0.544004	-0.87831	0.0269936	0.541712	0.0584612	0.0789333	ENSMUSG00000032105	PDZ domain containing 3 [Source:MGI Symbol;Acc:MGI:2429554]	MGI:2429554	Pdzd3	9	44247312	44251464	-1
ENSMUSG00000041231	522.219	458.843	585.594	1.27624	0.351899	0.0270132	0.541712	0.00901708	0.0165168	ENSMUSG00000041231	ubiquitin-like domain containing CTD phosphatase 1 [Source:MGI Symbol;Acc:MGI:1933105]	MGI:1933105	Ublcp1	11	44454571	44470498	-1
ENSMUSG00000048058	555.291	624.629	485.954	0.777988	-0.362179	0.0270194	0.541712	0.0108446	0.0161294	ENSMUSG00000048058	low density lipoprotein receptor class A domain containing 3 [Source:MGI Symbol;Acc:MGI:2138856]	MGI:2138856	Ldlrad3	2	101950203	102186385	-1
ENSMUSG00000019936	3.93172	6.96907	0.894374	0.128335	-2.96202	0.0270587	0.542078	0.143823	0.55136	ENSMUSG00000019936	epiphycan [Source:MGI Symbol;Acc:MGI:107942]	MGI:107942	Epyc	10	97644068	97682454	1
ENSMUSG00000020630	640.481	566.939	714.022	1.25943	0.332775	0.0270872	0.542228	0.010109	0.0156467	ENSMUSG00000020630	ribonuclease H1 [Source:MGI Symbol;Acc:MGI:1335073]	MGI:1335073	Rnaseh1	12	28649602	28659591	1
ENSMUSG00000055489	29.3507	37.521	21.1803	0.564492	-0.824974	0.0271525	0.54275	0.054767	0.0729008	ENSMUSG00000055489	anoctamin 5 [Source:MGI Symbol;Acc:MGI:3576659]	MGI:3576659	Ano5	7	51511029	51598709	1
ENSMUSG00000066392	3838.28	4282.78	3393.78	0.792424	-0.335655	0.0271554	0.54275	0.0155541	0.0129992	ENSMUSG00000066392	neurexin III [Source:MGI Symbol;Acc:MGI:1096389]	MGI:1096389	Nrxn3	12	88722876	90334935	1
ENSMUSG00000026609	22.7858	8.89022	36.6815	4.12605	2.04476	0.0272781	0.544359	0.534039	0.134853	ENSMUSG00000026609	Usher syndrome 2A (autosomal recessive, mild) [Source:MGI Symbol;Acc:MGI:1341292]	MGI:1341292	Ush2a	1	188262023	188965041	1
ENSMUSG00000027799	7747.48	8531.33	6963.64	0.816243	-0.29293	0.027276	0.544359	0.0131998	0.0127381	ENSMUSG00000027799	neurobeachin [Source:MGI Symbol;Acc:MGI:1347075]	MGI:1347075	Nbea	3	55625195	56183701	-1
ENSMUSG00000027314	237.828	200.143	275.512	1.37658	0.461084	0.0273327	0.545027	0.0281238	0.0212749	ENSMUSG00000027314	delta-like 4 (Drosophila) [Source:MGI Symbol;Acc:MGI:1859388]	MGI:1859388	Dll4	2	119325784	119335962	1
ENSMUSG00000022253	587.335	661.346	513.325	0.776181	-0.365535	0.0274506	0.546532	0.00933014	0.0159688	ENSMUSG00000022253	NAD kinase 2, mitochondrial [Source:MGI Symbol;Acc:MGI:1915896]	MGI:1915896	Nadk2	15	9071260	9110487	1
ENSMUSG00000033268	18.1451	8.40642	27.8838	3.31696	1.72986	0.0274501	0.546532	0.303536	0.115622	ENSMUSG00000033268	dual oxidase 1 [Source:MGI Symbol;Acc:MGI:2139422]	MGI:2139422	Duox1	2	122315672	122347972	1
ENSMUSG00000031344	56.7245	69.235	44.214	0.638608	-0.646997	0.0275298	0.547686	0.00477972	0.0462888	ENSMUSG00000031344	gamma-aminobutyric acid (GABA) A receptor, subunit theta [Source:MGI Symbol;Acc:MGI:1888498]	MGI:1888498	Gabrq	X	72825178	72842602	1
ENSMUSG00000052151	349.631	304.424	394.837	1.297	0.375176	0.0276193	0.549043	0.0160246	0.0181341	ENSMUSG00000052151	phosphatidic acid phosphatase type 2C [Source:MGI Symbol;Acc:MGI:1354945]	MGI:1354945	Ppap2c	10	79526430	79533787	-1
ENSMUSG00000090691	105.88	87.0044	124.756	1.4339	0.519948	0.0277475	0.551167	0.0312236	0.0308857	ENSMUSG00000090691	predicted gene 3667 [Source:MGI Symbol;Acc:MGI:3781843]	MGI:3781843	Gm3667	14	6868502	6889962	-1
ENSMUSG00000017697	126.017	104.362	147.672	1.41499	0.500792	0.0278146	0.552073	-0.00671489	0.0291099	ENSMUSG00000017697	adenosine deaminase [Source:MGI Symbol;Acc:MGI:87916]	MGI:87916	Ada	2	163726584	163750239	-1
ENSMUSG00000052631	22.4336	14.7762	30.0911	2.03646	1.02607	0.0278392	0.552136	0.0242763	0.0970345	ENSMUSG00000052631	SH2 domain containing 6 [Source:MGI Symbol;Acc:MGI:1918380]	MGI:1918380	Sh2d6	6	72513644	72521634	-1
ENSMUSG00000036111	273.006	370.145	175.867	0.475131	-1.0736	0.0279265	0.552855	0.140532	0.0202261	ENSMUSG00000036111	LIM domain only 1 [Source:MGI Symbol;Acc:MGI:102812]	MGI:102812	Lmo1	7	109138572	109170308	-1
ENSMUSG00000061143	878.393	1041.73	715.052	0.686406	-0.542867	0.0279397	0.552855	0.0392806	0.0147529	ENSMUSG00000061143	mastermind like 3 (Drosophila) [Source:MGI Symbol;Acc:MGI:2389461]	MGI:2389461	Maml3	3	51685907	52105076	-1
ENSMUSG00000075324	75.2134	93.867	56.5599	0.602554	-0.730837	0.0279224	0.552855	0.0543963	0.0410133	ENSMUSG00000075324	fidgetin [Source:MGI Symbol;Acc:MGI:1890647]	MGI:1890647	Fign	2	63971507	64098038	-1
ENSMUSG00000038312	1577.12	1404.67	1749.57	1.24554	0.316775	0.0279691	0.553011	0.00592033	0.0137571	ENSMUSG00000038312	ER degradation enhancer, mannosidase alpha-like 2 [Source:MGI Symbol;Acc:MGI:1915540]	MGI:1915540	Edem2	2	155701677	155729475	-1
ENSMUSG00000037016	828.895	690.085	967.705	1.4023	0.487793	0.0280829	0.554837	0.0329031	0.0150032	ENSMUSG00000037016	Fras1 related extracellular matrix protein 2 [Source:MGI Symbol;Acc:MGI:2444465]	MGI:2444465	Frem2	3	53513938	53657355	-1
ENSMUSG00000029657	3678.54	4053.37	3303.72	0.815056	-0.295028	0.0282826	0.558354	0.00278508	0.0130184	ENSMUSG00000029657	heat shock 105kDa/110kDa protein 1 [Source:MGI Symbol;Acc:MGI:105053]	MGI:105053	Hsph1	5	149614287	149636376	-1
ENSMUSG00000054400	422.844	369.813	475.876	1.2868	0.363789	0.0283902	0.560049	0.0149011	0.0172577	ENSMUSG00000054400	chemokine-like factor [Source:MGI Symbol;Acc:MGI:1922708]	MGI:1922708	Cklf	8	104250903	104264936	1
ENSMUSG00000028121	233.298	170.545	296.05	1.7359	0.795687	0.0284543	0.560884	0.083726	0.0220933	ENSMUSG00000028121	breast cancer anti-estrogen resistance 3 [Source:MGI Symbol;Acc:MGI:1352501]	MGI:1352501	Bcar3	3	122294136	122530191	1
ENSMUSG00000036151	81.8606	63.4062	100.315	1.5821	0.661842	0.0285816	0.56279	0.0567535	0.0355757	ENSMUSG00000036151	transmembrane 6 superfamily member 2 [Source:MGI Symbol;Acc:MGI:1933210]	MGI:1933210	Tm6sf2	8	70072924	70080066	1
ENSMUSG00000049148	340.109	412.813	267.406	0.647766	-0.626455	0.0286164	0.56279	0.0572096	0.0180121	ENSMUSG00000049148	phosphatidylinositol-specific phospholipase C, X domain containing 3 [Source:MGI Symbol;Acc:MGI:2442605]	MGI:2442605	Plcxd3	15	4375491	4575553	1
ENSMUSG00000053024	2816.46	2256.9	3376.03	1.49587	0.580986	0.028616	0.56279	0.0549559	0.0133137	ENSMUSG00000053024	contactin 2 [Source:MGI Symbol;Acc:MGI:104518]	MGI:104518	Cntn2	1	132509427	132543256	-1
ENSMUSG00000040037	3311.84	3972.48	2651.19	0.667388	-0.583403	0.0286834	0.563676	0.0506572	0.0131004	ENSMUSG00000040037	neuronal growth regulator 1 [Source:MGI Symbol;Acc:MGI:2444846]	MGI:2444846	Negr1	3	156561794	157316445	1
ENSMUSG00000056608	1717.81	1905.49	1530.12	0.803007	-0.316515	0.0287152	0.563871	0.00672796	0.0136269	ENSMUSG00000056608	chromodomain helicase DNA binding protein 9 [Source:MGI Symbol;Acc:MGI:1924001]	MGI:1924001	Chd9	8	90828835	91054508	1
ENSMUSG00000103662	11.0653	16.1423	5.9884	0.370976	-1.4306	0.0287434	0.563997	0.202981	0.170719	ENSMUSG00000103662	predicted gene, 34294 [Source:MGI Symbol;Acc:MGI:5593453]	MGI:5593453	Gm34294	2	169624056	169628318	-1
ENSMUSG00000019854	1269.8	1414.86	1124.75	0.794952	-0.331061	0.0288612	0.565054	0.00965126	0.0140907	ENSMUSG00000019854	RalBP1 associated Eps domain containing protein [Source:MGI Symbol;Acc:MGI:1196373]	MGI:1196373	Reps1	10	18055861	18125155	1
ENSMUSG00000024151	2057.47	2282.62	1832.32	0.802726	-0.31702	0.0288365	0.565054	0.00406865	0.0134612	ENSMUSG00000024151	mutS homolog 2 (E. coli) [Source:MGI Symbol;Acc:MGI:101816]	MGI:101816	Msh2	17	87672330	87723713	1
ENSMUSG00000028479	1456.92	1293.86	1619.97	1.25204	0.324286	0.0289208	0.565054	0.00472077	0.0138962	ENSMUSG00000028479	glucosamine (UDP-N-acetyl)-2-epimerase/N-acetylmannosamine kinase [Source:MGI Symbol;Acc:MGI:1354951]	MGI:1354951	Gne	4	44034075	44084177	-1
ENSMUSG00000032530	3.39751	6.15373	0.641304	0.104214	-3.26238	0.0289036	0.565054	0.368614	0.642372	ENSMUSG00000032530	lysozyme-like 4 [Source:MGI Symbol;Acc:MGI:1916282]	MGI:1916282	Lyzl4	9	121577843	121642096	-1
ENSMUSG00000055932	7495.06	8238.38	6751.73	0.819546	-0.287103	0.0289507	0.565054	0.00910095	0.0127517	ENSMUSG00000055932	fat mass and obesity associated [Source:MGI Symbol;Acc:MGI:1347093]	MGI:1347093	Fto	8	91313532	91668439	1
ENSMUSG00000061175	1790.45	1967.01	1613.88	0.820475	-0.285468	0.0289465	0.565054	0.0135698	0.0135824	ENSMUSG00000061175	folliculin interacting protein 2 [Source:MGI Symbol;Acc:MGI:2683054]	MGI:2683054	Fnip2	3	79455974	79567796	-1
ENSMUSG00000082908	15.4171	2.50181	28.3323	11.3247	3.50141	0.0288716	0.565054	1.25473	0.142854	ENSMUSG00000082908	predicted gene 13736 [Source:MGI Symbol;Acc:MGI:3650137]	MGI:3650137	Gm13736	2	87526145	87526397	1
ENSMUSG00000021217	206.264	250.285	162.242	0.648229	-0.625424	0.0292451	0.570368	0.055068	0.021811	ENSMUSG00000021217	teashirt zinc finger family member 3 [Source:MGI Symbol;Acc:MGI:2442819]	MGI:2442819	Tshz3	7	36698118	36773553	1
ENSMUSG00000031227	4847.29	5337.17	4357.41	0.816427	-0.292604	0.0292794	0.570604	0.0102425	0.0129009	ENSMUSG00000031227	melanoma antigen, family E, 1 [Source:MGI Symbol;Acc:MGI:2148149]	MGI:2148149	Magee1	X	105120378	105123927	1
ENSMUSG00000027667	1135.9	1004.98	1266.82	1.26054	0.334047	0.0293461	0.571473	0.00623176	0.0142875	ENSMUSG00000027667	zinc finger protein 639 [Source:MGI Symbol;Acc:MGI:1915028]	MGI:1915028	Zfp639	3	32510259	32520833	1
ENSMUSG00000039219	1568.47	1737.76	1399.18	0.805162	-0.31265	0.0294638	0.573331	0.00449643	0.0137969	ENSMUSG00000039219	AT rich interactive domain 4B (RBP1-like) [Source:MGI Symbol;Acc:MGI:2137512]	MGI:2137512	Arid4b	13	14063232	14199603	1
ENSMUSG00000047773	43.1163	54.1125	32.1201	0.59358	-0.752486	0.02951	0.573798	0.0264635	0.0574702	ENSMUSG00000047773	ankyrin-repeat and fibronectin type III domain containing 1 [Source:MGI Symbol;Acc:MGI:2686021]	MGI:2686021	Ankfn1	11	89420987	89639631	-1
ENSMUSG00000039097	83.3035	98.7916	67.8154	0.686449	-0.542775	0.0295908	0.574584	0.0132112	0.0339254	ENSMUSG00000039097	relaxin 1 [Source:MGI Symbol;Acc:MGI:97931]	MGI:97931	Rln1	19	29331170	29334670	-1
ENSMUSG00000042846	671.784	769.886	573.683	0.745153	-0.424392	0.029595	0.574584	0.0302086	0.0154288	ENSMUSG00000042846	leucine rich repeat transmembrane neuronal 3 [Source:MGI Symbol;Acc:MGI:2389177]	MGI:2389177	Lrrtm3	10	63928472	64090277	-1
ENSMUSG00000086765	8.87747	13.8669	3.888	0.280379	-1.83455	0.0296502	0.575222	0.200073	0.284645	ENSMUSG00000086765	predicted gene 11827 [Source:MGI Symbol;Acc:MGI:3649801]	MGI:3649801	Gm11827	4	11122805	11126998	1
ENSMUSG00000030606	34.6716	45.9243	23.4189	0.509946	-0.971582	0.0296812	0.575391	0.0927368	0.0762842	ENSMUSG00000030606	hyaluronan and proteoglycan link protein 3 [Source:MGI Symbol;Acc:MGI:1914916]	MGI:1914916	Hapln3	7	79117027	79131018	-1
ENSMUSG00000099227	212.464	258.497	166.431	0.643842	-0.635221	0.0297735	0.576747	0.051596	0.0222344	ENSMUSG00000099227	microRNA 8114 [Source:MGI Symbol;Acc:MGI:5530764]	MGI:5530764	Mir8114	1	153899926	153900036	1	NR_106194
ENSMUSG00000047904	715.105	928.679	501.53	0.540047	-0.888843	0.0298549	0.577889	0.102102	0.0155873	ENSMUSG00000047904	somatostatin receptor 2 [Source:MGI Symbol;Acc:MGI:98328]	MGI:98328	Sstr2	11	113619342	113626028	1
ENSMUSG00000047307	80.4746	95.649	65.3002	0.682706	-0.550663	0.0300204	0.580658	0.0250287	0.0350199	ENSMUSG00000047307	protocadherin beta 13 [Source:MGI Symbol;Acc:MGI:2136748]	MGI:2136748	Pcdhb13	18	37442500	37446209	1
ENSMUSG00000002343	3100.66	2776	3425.31	1.2339	0.303227	0.0301179	0.582107	0.00311418	0.0131493	ENSMUSG00000002343	armadillo repeat containing 6 [Source:MGI Symbol;Acc:MGI:1924063]	MGI:1924063	Armc6	8	70220172	70234466	-1
ENSMUSG00000021913	2541.47	2809.96	2272.97	0.808898	-0.305971	0.0301998	0.583251	0.00493773	0.0132556	ENSMUSG00000021913	oxoglutarate dehydrogenase-like [Source:MGI Symbol;Acc:MGI:3616088]	MGI:3616088	Ogdhl	14	32322019	32347820	1
ENSMUSG00000039316	238.653	270.582	206.723	0.763997	-0.388362	0.0302922	0.584156	0.00151074	0.0204874	ENSMUSG00000039316	raftlin lipid raft linker 1 [Source:MGI Symbol;Acc:MGI:1923688]	MGI:1923688	Rftn1	17	49992257	50190674	-1
ENSMUSG00000075585	141.828	112.538	171.118	1.52054	0.604582	0.0303372	0.584156	0.0447336	0.027565	ENSMUSG00000075585	RIKEN cDNA 6330403L08 gene [Source:MGI Symbol;Acc:MGI:1917994]	MGI:1917994	6330403L08Rik	5	138995056	139000577	1
ENSMUSG00000090290	279.792	241.451	318.133	1.31759	0.397901	0.0303161	0.584156	0.016038	0.0197248	ENSMUSG00000090290	predicted gene, 17296 [Source:MGI Symbol;Acc:MGI:4936930]	MGI:4936930	Gm17296	8	126426652	126475065	-1
ENSMUSG00000100891	80.7337	63.9061	97.5613	1.52664	0.610356	0.0302696	0.584156	0.0443889	0.0370558	ENSMUSG00000100891	RIKEN cDNA 2810049E08 gene [Source:MGI Symbol;Acc:MGI:1919927]	MGI:1919927	2810049E08Rik	13	83891208	83928710	1	NR_036594
ENSMUSG00000006517	1238.44	1105.7	1371.17	1.24009	0.310448	0.0304134	0.584727	0.00325146	0.0142042	ENSMUSG00000006517	mevalonate (diphospho) decarboxylase [Source:MGI Symbol;Acc:MGI:2179327]	MGI:2179327	Mvd	8	122433596	122443422	-1
ENSMUSG00000027894	4279.03	3815.03	4743.03	1.24325	0.314116	0.0304349	0.584727	0.00956327	0.0129674	ENSMUSG00000027894	solute carrier family 6 (neurotransmitter transporter), member 17 [Source:MGI Symbol;Acc:MGI:2442535]	MGI:2442535	Slc6a17	3	107467543	107518018	-1
ENSMUSG00000035266	854.79	761.922	947.657	1.24377	0.314722	0.0304164	0.584727	0.012058	0.0147956	ENSMUSG00000035266	helicase, POLQ-like [Source:MGI Symbol;Acc:MGI:2176740]	MGI:2176740	Helq	5	100762145	100798598	-1
ENSMUSG00000027963	695.28	789.834	600.727	0.760574	-0.394839	0.0305332	0.586179	0.0235958	0.0153385	ENSMUSG00000027963	exostoses (multiple)-like 2 [Source:MGI Symbol;Acc:MGI:1889574]	MGI:1889574	Extl2	3	116007462	116029017	1
ENSMUSG00000026620	4508.88	4954.73	4063.03	0.82003	-0.286251	0.0305879	0.586792	0.00327152	0.0129142	ENSMUSG00000026620	MAP/microtubule affinity regulating kinase 1 [Source:MGI Symbol;Acc:MGI:2664902]	MGI:2664902	Mark1	1	184896789	184999570	-1
ENSMUSG00000030180	1617.59	1795.09	1440.09	0.802236	-0.317901	0.0306588	0.587277	0.0120272	0.0137479	ENSMUSG00000030180	lysine (K)-specific demethylase 5A [Source:MGI Symbol;Acc:MGI:2136980]	MGI:2136980	Kdm5a	6	120364099	120444574	1
ENSMUSG00000032174	236.248	296.101	176.394	0.595723	-0.747287	0.0306364	0.587277	0.0895396	0.0201521	ENSMUSG00000032174	intercellular adhesion molecule 5, telencephalin [Source:MGI Symbol;Acc:MGI:109430]	MGI:109430	Icam5	9	21032038	21039036	1
ENSMUSG00000034701	245.065	325.796	164.335	0.504409	-0.987335	0.030715	0.587917	0.122974	0.0217108	ENSMUSG00000034701	neurogenic differentiation 1 [Source:MGI Symbol;Acc:MGI:1339708]	MGI:1339708	Neurod1	2	79452521	79456751	-1
ENSMUSG00000021646	612.756	681.492	544.02	0.798277	-0.325038	0.0307908	0.588143	0.000865463	0.0157668	ENSMUSG00000021646	methylcrotonoyl-Coenzyme A carboxylase 2 (beta) [Source:MGI Symbol;Acc:MGI:1925288]	MGI:1925288	Mccc2	13	99948533	100015639	-1
ENSMUSG00000027254	1888.22	2104.89	1671.55	0.794124	-0.332564	0.0307844	0.588143	0.0156729	0.0135385	ENSMUSG00000027254	microtubule-associated protein 1 A [Source:MGI Symbol;Acc:MGI:1306776]	MGI:1306776	Map1a	2	121289600	121310832	1
ENSMUSG00000031508	5024.4	4366.6	5682.21	1.30129	0.379939	0.0307952	0.588143	0.0228148	0.012891	ENSMUSG00000031508	ankyrin repeat domain 10 [Source:MGI Symbol;Acc:MGI:1921840]	MGI:1921840	Ankrd10	8	11611583	11635754	-1
ENSMUSG00000000787	11482.7	12602.2	10363.1	0.822325	-0.28222	0.0308633	0.588705	0.00630259	0.0126639	ENSMUSG00000000787	DEAD/H (Asp-Glu-Ala-Asp/His) box polypeptide 3, X-linked [Source:MGI Symbol;Acc:MGI:103064]	MGI:103064	Ddx3x	X	13280970	13294052	1
ENSMUSG00000026414	12.4174	6.58525	18.2495	2.77126	1.47054	0.0308932	0.588705	0.0443094	0.203731	ENSMUSG00000026414	troponin T2, cardiac [Source:MGI Symbol;Acc:MGI:104597]	MGI:104597	Tnnt2	1	135836354	135852260	1
ENSMUSG00000069769	1617.87	1913.93	1321.81	0.690629	-0.534017	0.0308749	0.588705	0.0371689	0.0137176	ENSMUSG00000069769	musashi RNA-binding protein 2 [Source:MGI Symbol;Acc:MGI:1923876]	MGI:1923876	Msi2	11	88339382	88718513	-1
ENSMUSG00000026384	1174.6	1299.93	1049.27	0.807169	-0.309058	0.030916	0.588706	0.000750743	0.0141826	ENSMUSG00000026384	protein tyrosine phosphatase, non-receptor type 4 [Source:MGI Symbol;Acc:MGI:1099792]	MGI:1099792	Ptpn4	1	119652467	119837613	-1
ENSMUSG00000025436	143.401	119.441	167.362	1.40121	0.486671	0.0310073	0.589659	0.00795829	0.0262949	ENSMUSG00000025436	XRCC6 binding protein 1 [Source:MGI Symbol;Acc:MGI:1916984]	MGI:1916984	Xrcc6bp1	10	126868430	126901371	-1
ENSMUSG00000050248	259.646	225.693	293.6	1.30088	0.379492	0.0310118	0.589659	0.0205795	0.0210723	ENSMUSG00000050248	Ellis van Creveld syndrome 2 [Source:MGI Symbol;Acc:MGI:1915775]	MGI:1915775	Evc2	5	37338499	37425055	1
ENSMUSG00000070509	2065.28	2394.07	1736.49	0.725332	-0.463286	0.031037	0.589703	0.0349243	0.0134565	ENSMUSG00000070509	repulsive guidance molecule family member A [Source:MGI Symbol;Acc:MGI:2679262]	MGI:2679262	Rgma	7	73375520	73419899	1
ENSMUSG00000040701	490.362	389.703	591.021	1.5166	0.600837	0.0311086	0.590194	0.0516303	0.0164012	ENSMUSG00000040701	adaptor protein complex AP-1, gamma 2 subunit [Source:MGI Symbol;Acc:MGI:1328307]	MGI:1328307	Ap1g2	14	55098578	55106593	-1
ENSMUSG00000056429	1595.53	1764.08	1426.97	0.808903	-0.305961	0.0311016	0.590194	0.00592906	0.0137555	ENSMUSG00000056429	trans-golgi network protein [Source:MGI Symbol;Acc:MGI:105080]	MGI:105080	Tgoln1	6	72608432	72617000	-1
ENSMUSG00000022617	1182.32	1054.4	1310.25	1.24265	0.31342	0.0311817	0.590711	0.0125434	0.0141932	ENSMUSG00000022617	choline kinase beta [Source:MGI Symbol;Acc:MGI:1328313]	MGI:1328313	Chkb	15	89416405	89429908	-1
ENSMUSG00000039004	29.8783	17.682	42.0747	2.37952	1.25067	0.0311689	0.590711	0.184314	0.0978018	ENSMUSG00000039004	bone morphogenetic protein 6 [Source:MGI Symbol;Acc:MGI:88182]	MGI:88182	Bmp6	13	38345716	38499728	1
ENSMUSG00000034486	101.414	82.7499	120.078	1.4511	0.537148	0.03124	0.591382	0.00595065	0.0331188	ENSMUSG00000034486	gastrulation brain homeobox 2 [Source:MGI Symbol;Acc:MGI:95668]	MGI:95668	Gbx2	1	89927956	89931179	-1
ENSMUSG00000010048	412.522	361.378	463.667	1.28305	0.359581	0.0312736	0.591583	0.00249147	0.0173209	ENSMUSG00000010048	interferon-related developmental regulator 2 [Source:MGI Symbol;Acc:MGI:1316708]	MGI:1316708	Ifrd2	9	107587642	107593385	1
ENSMUSG00000044519	65.0311	49.2806	80.7816	1.63922	0.713008	0.0313132	0.591898	0.065248	0.0479625	ENSMUSG00000044519	zinc finger protein 488 [Source:MGI Symbol;Acc:MGI:2686052]	MGI:2686052	Zfp488	14	33967070	33978764	-1
ENSMUSG00000021196	11376.1	9220.08	13532.2	1.46769	0.553546	0.0316415	0.596098	0.0445737	0.0126445	ENSMUSG00000021196	phosphofructokinase, platelet [Source:MGI Symbol;Acc:MGI:1891833]	MGI:1891833	Pfkp	13	6579768	6648777	-1
ENSMUSG00000022537	8488.27	7566.14	9410.41	1.24375	0.314699	0.031633	0.596098	0.0147965	0.0127229	ENSMUSG00000022537	transmembrane protein 44 [Source:MGI Symbol;Acc:MGI:1924489]	MGI:1924489	Tmem44	16	30511855	30550842	-1
ENSMUSG00000027400	1379.21	1020.39	1738.02	1.70329	0.768321	0.0316497	0.596098	0.0807163	0.0140245	ENSMUSG00000027400	prodynorphin [Source:MGI Symbol;Acc:MGI:97535]	MGI:97535	Pdyn	2	129686565	129699844	-1
ENSMUSG00000032297	1335.55	1474.21	1196.89	0.811887	-0.30065	0.031595	0.596098	0.0149375	0.0139296	ENSMUSG00000032297	CUGBP, Elav-like family member 6 [Source:MGI Symbol;Acc:MGI:1923433]	MGI:1923433	Celf6	9	59577917	59607292	1
ENSMUSG00000037653	604.916	491.143	718.689	1.4633	0.549224	0.031651	0.596098	0.0396259	0.0158575	ENSMUSG00000037653	potassium channel tetramerisation domain containing 8 [Source:MGI Symbol;Acc:MGI:2443804]	MGI:2443804	Kctd8	5	69109285	69341679	-1
ENSMUSG00000024889	775.827	688.724	862.931	1.25294	0.325319	0.0316925	0.596166	0.000890331	0.0151078	ENSMUSG00000024889	RCE1 homolog, prenyl protein peptidase (S. cerevisiae) [Source:MGI Symbol;Acc:MGI:1336895]	MGI:1336895	Rce1	19	4622551	4625617	-1
ENSMUSG00000085139	5.17825	9.14147	1.21503	0.132914	-2.91144	0.0317009	0.596166	0.791959	0.408628	ENSMUSG00000085139	RIKEN cDNA A730046J19 gene [Source:MGI Symbol;Acc:MGI:2442684]	MGI:2442684	A730046J19Rik	X	144153695	144166274	1	NR_040271
ENSMUSG00000041324	170.373	112.447	228.3	2.03029	1.02169	0.0317558	0.596763	0.135172	0.0250206	ENSMUSG00000041324	inhibin beta-A [Source:MGI Symbol;Acc:MGI:96570]	MGI:96570	Inhba	13	16011851	16027211	1
ENSMUSG00000024074	796.204	986.733	605.676	0.613819	-0.704115	0.0318289	0.597702	0.0832737	0.014789	ENSMUSG00000024074	cysteine rich transmembrane BMP regulator 1 (chordin like) [Source:MGI Symbol;Acc:MGI:1354756]	MGI:1354756	Crim1	17	78200248	78376592	1
ENSMUSG00000022203	1221.84	1471.69	971.986	0.660456	-0.598466	0.031884	0.598016	0.0476651	0.0141211	ENSMUSG00000022203	embryonal Fyn-associated substrate [Source:MGI Symbol;Acc:MGI:105311]	MGI:105311	Efs	14	54916543	54926788	-1
ENSMUSG00000026131	4132.92	3523.4	4742.43	1.34598	0.428657	0.031892	0.598016	0.0269305	0.0129673	ENSMUSG00000026131	dystonin [Source:MGI Symbol;Acc:MGI:104627]	MGI:104627	Dst	1	33908225	34308661	1
ENSMUSG00000006403	165.558	193.754	137.362	0.708951	-0.496242	0.03196	0.598421	0.0365713	0.0248041	ENSMUSG00000006403	a disintegrin-like and metallopeptidase (reprolysin type) with thrombospondin type 1 motif, 4 [Source:MGI Symbol;Acc:MGI:1339949]	MGI:1339949	Adamts4	1	171250421	171260637	1
ENSMUSG00000047828	185.03	155.424	214.637	1.38098	0.465688	0.0319395	0.598421	0.0225945	0.0225159	ENSMUSG00000047828	RIKEN cDNA A730018C14 gene [Source:MGI Symbol;Acc:MGI:2442339]	MGI:2442339	A730018C14Rik	12	112413915	112423212	-1
ENSMUSG00000001082	1338.48	1197.48	1479.48	1.23549	0.305088	0.0322888	0.599353	0.00856424	0.0139409	ENSMUSG00000001082	major facilitator superfamily domain containing 10 [Source:MGI Symbol;Acc:MGI:1915544]	MGI:1915544	Mfsd10	5	34633642	34637212	-1
ENSMUSG00000021756	760.849	846.92	674.777	0.796743	-0.327814	0.0322184	0.599353	0.00448845	0.0151195	ENSMUSG00000021756	interleukin 6 signal transducer [Source:MGI Symbol;Acc:MGI:96560]	MGI:96560	Il6st	13	112464070	112510086	1
ENSMUSG00000027164	764.936	853.549	676.323	0.792365	-0.335762	0.0320466	0.599353	0.00175065	0.015058	ENSMUSG00000027164	TNF receptor-associated factor 6 [Source:MGI Symbol;Acc:MGI:108072]	MGI:108072	Traf6	2	101678429	101701669	1
ENSMUSG00000047409	691.239	614.825	767.654	1.24857	0.32028	0.0322691	0.599353	0.00534322	0.0153926	ENSMUSG00000047409	CTD (carboxy-terminal domain, RNA polymerase II, polypeptide A) small phosphatase-like [Source:MGI Symbol;Acc:MGI:1916524]	MGI:1916524	Ctdspl	9	118926453	119043998	1
ENSMUSG00000058325	379.855	458.057	301.653	0.658549	-0.602636	0.0322419	0.599353	0.0467198	0.0180921	ENSMUSG00000058325	dedicator of cytokinesis 1 [Source:MGI Symbol;Acc:MGI:2429765]	MGI:2429765	Dock1	7	134670687	135173639	1
ENSMUSG00000060445	42.3978	53.2875	31.5081	0.591285	-0.758073	0.0321357	0.599353	0.0707032	0.0540483	ENSMUSG00000060445	synaptonemal complex protein 2 [Source:MGI Symbol;Acc:MGI:1933281]	MGI:1933281	Sycp2	2	178345293	178407685	-1
ENSMUSG00000061080	4260.04	3676.52	4843.56	1.31743	0.397725	0.0322779	0.599353	0.022018	0.0129727	ENSMUSG00000061080	limbic system-associated membrane protein [Source:MGI Symbol;Acc:MGI:1261760]	MGI:1261760	Lsamp	16	39984361	42181679	1
ENSMUSG00000068151	181.717	207.671	155.764	0.750051	-0.414939	0.0321187	0.599353	0.0212237	0.0226923	ENSMUSG00000068151	RIKEN cDNA A230006K03 gene [Source:MGI Symbol;Acc:MGI:3644205]	MGI:3644205	A230006K03Rik	7	61127996	61311721	-1
ENSMUSG00000070056	1120.9	990.603	1251.2	1.26307	0.336938	0.0321379	0.599353	0.00951946	0.0143868	ENSMUSG00000070056	malignant fibrous histiocytoma amplified sequence 1 [Source:MGI Symbol;Acc:MGI:1098644]	MGI:1098644	Mfhas1	8	35587798	35679449	1
ENSMUSG00000082978	75.4463	95.963	54.9297	0.572405	-0.804892	0.0321343	0.599353	0.0910759	0.0372145	ENSMUSG00000082978	ribosomal protein SA, pseudogene 11 [Source:MGI Symbol;Acc:MGI:3649246]	MGI:3649246	Rpsa-ps11	4	59162268	59163156	-1
ENSMUSG00000086013	308.567	264.571	352.563	1.33259	0.414228	0.0322432	0.599353	0.0139597	0.0192294	ENSMUSG00000086013	predicted gene 15706 [Source:MGI Symbol;Acc:MGI:3783146]	MGI:3783146	Gm15706	6	145250529	145251849	1	NR_045598
ENSMUSG00000101813	2.8929	0.303528	5.48226	18.0618	4.17487	0.0322299	0.599353	0.323735	0.885862	ENSMUSG00000101813	predicted gene 28503 [Source:MGI Symbol;Acc:MGI:5579209]	MGI:5579209	Gm28503	12	20804562	20804708	-1
ENSMUSG00000028497	19.7143	26.5867	12.8419	0.483019	-1.04985	0.0323304	0.599695	0.109611	0.111251	ENSMUSG00000028497	3-hydroxyacyl-CoA dehydratase 4 [Source:MGI Symbol;Acc:MGI:1914025]	MGI:1914025	Hacd4	4	88396144	88438928	-1
ENSMUSG00000038524	1095.51	973.886	1217.14	1.24978	0.321669	0.0323671	0.599944	0.00249862	0.0142932	ENSMUSG00000038524	FCH and double SH3 domains 1 [Source:MGI Symbol;Acc:MGI:2441771]	MGI:2441771	Fchsd1	18	37957431	37969774	-1
ENSMUSG00000021573	1028.64	885.654	1171.63	1.32289	0.403698	0.0325681	0.601986	0.0229356	0.0144882	ENSMUSG00000021573	tubulin polymerization promoting protein [Source:MGI Symbol;Acc:MGI:1920198]	MGI:1920198	Tppp	13	74009407	74035753	1
ENSMUSG00000034361	1289.4	1104.02	1474.78	1.33582	0.417731	0.0325353	0.601986	0.0266651	0.0141137	ENSMUSG00000034361	copine II [Source:MGI Symbol;Acc:MGI:2387578]	MGI:2387578	Cpne2	8	94532990	94570529	1
ENSMUSG00000034796	687.927	770.008	605.845	0.786804	-0.345924	0.0325473	0.601986	0.016746	0.0152324	ENSMUSG00000034796	copine VII [Source:MGI Symbol;Acc:MGI:2142747]	MGI:2142747	Cpne7	8	123117374	123135182	1
ENSMUSG00000068615	373.929	457.212	290.645	0.63569	-0.653604	0.0325707	0.601986	0.0705364	0.0176931	ENSMUSG00000068615	gap junction protein, delta 2 [Source:MGI Symbol;Acc:MGI:1334209]	MGI:1334209	Gjd2	2	114009601	114013619	-1
ENSMUSG00000037692	1945.86	2149.5	1742.22	0.810523	-0.303076	0.0326093	0.602268	0.00937549	0.0134976	ENSMUSG00000037692	AT hook, DNA binding motif, containing 1 [Source:MGI Symbol;Acc:MGI:2444218]	MGI:2444218	Ahdc1	4	133011260	133078110	1
ENSMUSG00000027603	2502.35	2237.81	2766.9	1.23644	0.306186	0.0327086	0.603669	0.0091902	0.0132792	ENSMUSG00000027603	gamma-glutamyltransferase 7 [Source:MGI Symbol;Acc:MGI:1913385]	MGI:1913385	Ggt7	2	155490379	155518237	-1
ENSMUSG00000018809	539.69	474.595	604.785	1.27432	0.349725	0.0327913	0.604303	0.00536866	0.0163187	ENSMUSG00000018809	SET and MYND domain containing 4 [Source:MGI Symbol;Acc:MGI:2442796]	MGI:2442796	Smyd4	11	75348433	75405705	1
ENSMUSG00000026939	243.612	208.92	278.304	1.33211	0.413708	0.0328088	0.604303	0.0149445	0.0212159	ENSMUSG00000026939	transmembrane protein 141 [Source:MGI Symbol;Acc:MGI:1098773]	MGI:1098773	Tmem141	2	25620067	25622005	-1
ENSMUSG00000060519	46.6218	58.8264	34.4173	0.585065	-0.773331	0.0328132	0.604303	0.0346332	0.0588422	ENSMUSG00000060519	torsin family 3, member A [Source:MGI Symbol;Acc:MGI:1353652]	MGI:1353652	Tor3a	1	156653617	156674356	-1
ENSMUSG00000025862	2008.53	2218.43	1798.63	0.810765	-0.302644	0.0329376	0.604865	0.00386122	0.0135068	ENSMUSG00000025862	stromal antigen 2 [Source:MGI Symbol;Acc:MGI:1098583]	MGI:1098583	Stag2	X	42149317	42277185	1
ENSMUSG00000044548	2126.97	2349.38	1904.56	0.810665	-0.302822	0.032892	0.604865	0.00773713	0.0134296	ENSMUSG00000044548	dapper homolog 1, antagonist of beta-catenin (xenopus) [Source:MGI Symbol;Acc:MGI:1891740]	MGI:1891740	Dact1	12	71309884	71320107	1
ENSMUSG00000104857	9.67736	4.89828	14.4564	2.95133	1.56137	0.0329167	0.604865	0.103091	0.215095	ENSMUSG00000104857	Small Cajal body specific RNA 15 [Source:RFAM;Acc:RF00426]			11	116163910	116164035	-1
ENSMUSG00000105120	9.67736	4.89828	14.4564	2.95133	1.56137	0.0329167	0.604865	0.103091	0.215095	ENSMUSG00000105120	Small Cajal body specific RNA 4 [Source:RFAM;Acc:RF00423]			11	116163910	116164036	-1
ENSMUSG00000030786	71.4357	87.3684	55.503	0.635276	-0.654545	0.0332539	0.609494	0.0387654	0.0425486	ENSMUSG00000030786	integrin alpha M [Source:MGI Symbol;Acc:MGI:96607]	MGI:96607	Itgam	7	128062640	128128160	1
ENSMUSG00000031483	2502.25	2749.03	2255.47	0.820459	-0.285497	0.033243	0.609494	0.00612077	0.013301	ENSMUSG00000031483	ER lipid raft associated 2 [Source:MGI Symbol;Acc:MGI:2387215]	MGI:2387215	Erlin2	8	27023799	27039433	1
ENSMUSG00000042988	49.0469	60.3438	37.7499	0.625581	-0.676731	0.0332606	0.609494	0.0490277	0.0564447	ENSMUSG00000042988	notum pectinacetylesterase homolog (Drosophila) [Source:MGI Symbol;Acc:MGI:1924833]	MGI:1924833	Notum	11	120653788	120661175	-1
ENSMUSG00000005686	384.11	431.699	336.522	0.779529	-0.359325	0.0333238	0.610219	0.0129609	0.0176511	ENSMUSG00000005686	adenosine monophosphate deaminase 3 [Source:MGI Symbol;Acc:MGI:1096344]	MGI:1096344	Ampd3	7	110768206	110812405	1
ENSMUSG00000103428	278.976	212.007	345.944	1.63176	0.70643	0.0336906	0.616498	0.0697696	0.0200053	ENSMUSG00000103428	predicted gene, 20754 [Source:MGI Symbol;Acc:MGI:5434110]	MGI:5434110	Gm20754	3	73066316	73594830	1	NR_040557
ENSMUSG00000022311	571.323	670.475	472.171	0.704234	-0.505874	0.0337893	0.617007	0.0407836	0.0157424	ENSMUSG00000022311	CUB and Sushi multiple domains 3 [Source:MGI Symbol;Acc:MGI:2386403]	MGI:2386403	Csmd3	15	47580637	48792063	-1
ENSMUSG00000027162	4297.06	4716.05	3878.06	0.822311	-0.282244	0.0337614	0.617007	0.0115874	0.012948	ENSMUSG00000027162	lin-7 homolog C (C. elegans) [Source:MGI Symbol;Acc:MGI:1330839]	MGI:1330839	Lin7c	2	109890853	109901003	1
ENSMUSG00000039217	169.294	195.76	142.828	0.729608	-0.454807	0.0338142	0.617007	0.028264	0.0250732	ENSMUSG00000039217	interleukin 18 [Source:MGI Symbol;Acc:MGI:107936]	MGI:107936	Il18	9	50575273	50581837	1
ENSMUSG00000097906	445.878	111.367	780.388	7.00736	2.80887	0.0338067	0.617007	1.03135	0.0164341	ENSMUSG00000097906	predicted gene 9625 [Source:MGI Symbol;Acc:MGI:3780033]	MGI:3780033	Gm9625	13	67810246	67811200	1
ENSMUSG00000008035	1758.14	1961.51	1554.77	0.792637	-0.335267	0.033906	0.618245	0.0149503	0.0136445	ENSMUSG00000008035	Mid1 interacting protein 1 (gastrulation specific G12-like (zebrafish)) [Source:MGI Symbol;Acc:MGI:1915291]	MGI:1915291	Mid1ip1	X	10715013	10719690	1
ENSMUSG00000023078	3.31238	0.607055	6.0177	9.91293	3.30931	0.0342077	0.618399	-0.122757	0.68574	ENSMUSG00000023078	chemokine (C-X-C motif) ligand 13 [Source:MGI Symbol;Acc:MGI:1888499]	MGI:1888499	Cxcl13	5	95956951	95961068	1
ENSMUSG00000026888	601.8	531.394	672.207	1.26499	0.339123	0.0340915	0.618399	0.0068527	0.0158017	ENSMUSG00000026888	growth factor receptor bound protein 14 [Source:MGI Symbol;Acc:MGI:1355324]	MGI:1355324	Grb14	2	64912476	65024987	-1
ENSMUSG00000032503	8598.73	6934.03	10263.4	1.48016	0.565748	0.0340834	0.618399	0.0441142	0.0127101	ENSMUSG00000032503	cyclic AMP-regulated phosphoprotein, 21 [Source:MGI Symbol;Acc:MGI:107562]	MGI:107562	Arpp21	9	112065091	112235938	-1
ENSMUSG00000033730	500.484	566.832	434.137	0.765901	-0.38477	0.0339725	0.618399	0.023532	0.0165436	ENSMUSG00000033730	early growth response 3 [Source:MGI Symbol;Acc:MGI:1306780]	MGI:1306780	Egr3	14	70077445	70080157	1
ENSMUSG00000035580	301.828	340.794	262.861	0.771321	-0.374596	0.0341345	0.618399	0.0141428	0.0190639	ENSMUSG00000035580	potassium voltage-gated channel, subfamily H (eag-related), member 8 [Source:MGI Symbol;Acc:MGI:2445160]	MGI:2445160	Kcnh8	17	52602709	52979194	1
ENSMUSG00000035759	122.983	143.288	102.678	0.716586	-0.480789	0.0340684	0.618399	0.0291234	0.0301009	ENSMUSG00000035759	Bardet-Biedl syndrome 10 (human) [Source:MGI Symbol;Acc:MGI:1919019]	MGI:1919019	Bbs10	10	111298679	111301736	1
ENSMUSG00000038372	777.852	687.632	868.072	1.26241	0.336177	0.0341689	0.618399	0.00839211	0.0151503	ENSMUSG00000038372	GDP-mannose 4, 6-dehydratase [Source:MGI Symbol;Acc:MGI:1891112]	MGI:1891112	Gmds	13	31819579	32338712	-1
ENSMUSG00000048899	1958.44	1747.42	2169.46	1.24153	0.312113	0.0340431	0.618399	0.00470735	0.013517	ENSMUSG00000048899	ribosomal modification protein rimK-like family member A [Source:MGI Symbol;Acc:MGI:3040686]	MGI:3040686	Rimkla	4	119465283	119492628	-1
ENSMUSG00000049409	28.3723	37.2058	19.5388	0.525154	-0.929187	0.0340682	0.618399	0.0263578	0.0850915	ENSMUSG00000049409	prokineticin receptor 1 [Source:MGI Symbol;Acc:MGI:1929676]	MGI:1929676	Prokr1	6	87578593	87590701	-1
ENSMUSG00000059022	672.376	445.08	899.672	2.02137	1.01534	0.0341971	0.618399	0.158008	0.015619	ENSMUSG00000059022	kielin/chordin-like protein [Source:MGI Symbol;Acc:MGI:2141640]	MGI:2141640	Kcp	6	29473162	29507952	-1
ENSMUSG00000059851	1814.85	1595.13	2034.58	1.2755	0.351059	0.034115	0.618399	0.0194629	0.013602	ENSMUSG00000059851	suppressor of variegation 4-20 homolog 2 (Drosophila) [Source:MGI Symbol;Acc:MGI:2385262]	MGI:2385262	Suv420h2	7	4740115	4747514	1
ENSMUSG00000074221	146.173	171.107	121.238	0.708546	-0.497066	0.0340128	0.618399	0.024655	0.026992	ENSMUSG00000074221	zinc finger protein 568 [Source:MGI Symbol;Acc:MGI:2142347]	MGI:2142347	Zfp568	7	29983955	30028282	1
ENSMUSG00000085133	715.193	601.965	828.421	1.37619	0.460684	0.0342262	0.618399	0.0322747	0.0152857	ENSMUSG00000085133	RIKEN cDNA B930095G15 gene [Source:MGI Symbol;Acc:MGI:2443701]	MGI:2443701	B930095G15Rik	14	121248706	121251497	1
ENSMUSG00000075256	251.977	336.021	167.932	0.499767	-1.00067	0.0343151	0.61957	0.131865	0.0214365	ENSMUSG00000075256	ceramide kinase-like [Source:MGI Symbol;Acc:MGI:3037816]	MGI:3037816	Cerkl	2	79330543	79456785	-1
ENSMUSG00000043162	302.184	341.244	263.124	0.771074	-0.375058	0.0343486	0.619742	0.00645162	0.0190493	ENSMUSG00000043162	Pigy upstream reading frame [Source:MGI Symbol;Acc:MGI:1913709]	MGI:1913709	Pyurf	6	57686576	57692078	-1
ENSMUSG00000051279	5.03472	8.13463	1.9348	0.237847	-2.0719	0.0343793	0.619861	0.306678	0.295678	ENSMUSG00000051279	growth differentiation factor 6 [Source:MGI Symbol;Acc:MGI:95689]	MGI:95689	Gdf6	4	9844372	9862345	1
ENSMUSG00000035142	265.364	230.327	300.401	1.30424	0.383209	0.0344408	0.620536	0.00153812	0.020201	ENSMUSG00000035142	nucleotide binding protein-like [Source:MGI Symbol;Acc:MGI:1924076]	MGI:1924076	Nubpl	12	52097737	52312744	1
ENSMUSG00000033721	459.015	510.702	407.328	0.797586	-0.326289	0.0344984	0.621139	0.00660444	0.016647	ENSMUSG00000033721	vav 3 oncogene [Source:MGI Symbol;Acc:MGI:1888518]	MGI:1888518	Vav3	3	109340653	109685698	1
ENSMUSG00000002111	38.9564	49.6123	28.3005	0.570432	-0.809873	0.0346028	0.622585	0.0436838	0.0698806	ENSMUSG00000002111	spleen focus forming virus (SFFV) proviral integration oncogene [Source:MGI Symbol;Acc:MGI:98282]	MGI:98282	Spi1	2	91082390	91115756	1
ENSMUSG00000054453	60.714	48.3045	73.1235	1.5138	0.598179	0.0347043	0.623976	0.00473796	0.0448953	ENSMUSG00000054453	synaptotagmin-like 5 [Source:MGI Symbol;Acc:MGI:2668451]	MGI:2668451	Sytl5	X	9885622	9994543	1
ENSMUSG00000055430	1360.81	1592.03	1129.59	0.70953	-0.495064	0.0347425	0.624228	0.0411763	0.013929	ENSMUSG00000055430	nucleosome assembly protein 1-like 5 [Source:MGI Symbol;Acc:MGI:1923555]	MGI:1923555	Nap1l5	6	58905234	58907126	-1
ENSMUSG00000021259	480.071	405.814	554.327	1.36596	0.449918	0.0347988	0.624368	0.0247027	0.0166977	ENSMUSG00000021259	cytochrome P450, family 46, subfamily a, polypeptide 1 [Source:MGI Symbol;Acc:MGI:1341877]	MGI:1341877	Cyp46a1	12	108334377	108362231	1
ENSMUSG00000097000	228.303	195.785	260.821	1.33219	0.413795	0.034782	0.624368	0.0209654	0.0213543	ENSMUSG00000097000	predicted gene, 17435 [Source:MGI Symbol;Acc:MGI:4937069]	MGI:4937069	Gm17435	8	72492934	72505499	1
ENSMUSG00000022112	37.3756	46.8706	27.8806	0.594843	-0.749419	0.0348813	0.624759	0.0309878	0.0601177	ENSMUSG00000022112	glypican 5 [Source:MGI Symbol;Acc:MGI:1194894]	MGI:1194894	Gpc5	14	115092215	116525179	1
ENSMUSG00000022179	233.5	266.983	200.017	0.749176	-0.416623	0.0348567	0.624759	0.010433	0.0208385	ENSMUSG00000022179	RIKEN cDNA 4931414P19 gene [Source:MGI Symbol;Acc:MGI:1921609]	MGI:1921609	4931414P19Rik	14	54583663	54605908	-1
ENSMUSG00000029426	4327.47	4754.43	3900.51	0.820395	-0.285609	0.0348933	0.624759	0.00736219	0.0129579	ENSMUSG00000029426	scavenger receptor class B, member 2 [Source:MGI Symbol;Acc:MGI:1196458]	MGI:1196458	Scarb2	5	92441314	92506833	-1
ENSMUSG00000020658	5346.29	4799.39	5893.19	1.22791	0.296199	0.035279	0.628765	0.00379168	0.0128687	ENSMUSG00000020658	EFR3 homolog B (S. cerevisiae) [Source:MGI Symbol;Acc:MGI:2444851]	MGI:2444851	Efr3b	12	3962554	4038915	-1
ENSMUSG00000021238	475.112	534.711	415.514	0.777082	-0.363862	0.0352371	0.628765	0.0113979	0.0168102	ENSMUSG00000021238	aldehyde dehydrogenase family 6, subfamily A1 [Source:MGI Symbol;Acc:MGI:1915077]	MGI:1915077	Aldh6a1	12	84430723	84450950	-1
ENSMUSG00000021900	454.66	400.669	508.652	1.26951	0.344268	0.0353785	0.628765	0.0136192	0.0169894	ENSMUSG00000021900	biotinidase [Source:MGI Symbol;Acc:MGI:1347001]	MGI:1347001	Btd	14	31641028	31668579	1
ENSMUSG00000023048	337.076	420.064	254.087	0.604876	-0.725289	0.0353379	0.628765	0.0682624	0.0187325	ENSMUSG00000023048	proline rich 13 [Source:MGI Symbol;Acc:MGI:1913401]	MGI:1913401	Prr13	15	102459028	102462806	1
ENSMUSG00000037573	512.266	574.738	449.795	0.782609	-0.353636	0.0354097	0.628765	0.0115684	0.016493	ENSMUSG00000037573	transducer of ErbB-2.1 [Source:MGI Symbol;Acc:MGI:1349721]	MGI:1349721	Tob1	11	94211454	94215495	1
ENSMUSG00000045689	130.457	149.365	111.549	0.746819	-0.421169	0.0353122	0.628765	0.0255093	0.0269769	ENSMUSG00000045689	protocadherin beta 4 [Source:MGI Symbol;Acc:MGI:2136738]	MGI:2136738	Pcdhb4	18	37307455	37311172	1
ENSMUSG00000053414	1408.44	1253.3	1563.57	1.24756	0.319107	0.0352566	0.628765	0.0180008	0.0140292	ENSMUSG00000053414	hormonally upregulated Neu-associated kinase [Source:MGI Symbol;Acc:MGI:1347352]	MGI:1347352	Hunk	16	90386397	90499553	1
ENSMUSG00000056116	167.485	141.791	193.178	1.36241	0.446165	0.0353054	0.628765	0.0104186	0.0248916	ENSMUSG00000056116	histocompatibility 2, T region locus 22 [Source:MGI Symbol;Acc:MGI:95956]	MGI:95956	H2-T22	17	36037128	36042747	-1
ENSMUSG00000066113	43.9492	56.02	31.8783	0.569052	-0.813368	0.0352496	0.628765	0.0655885	0.0644358	ENSMUSG00000066113	ADAMTS-like 1 [Source:MGI Symbol;Acc:MGI:1924989]	MGI:1924989	Adamtsl1	4	86053915	86428385	1
ENSMUSG00000072763	23.8829	16.3034	31.4623	1.9298	0.948454	0.0353701	0.628765	0.048189	0.0997814	ENSMUSG00000072763	RIKEN cDNA 5430403G16 gene [Source:MGI Symbol;Acc:MGI:1924450]	MGI:1924450	5430403G16Rik	5	109674545	109691041	-1
ENSMUSG00000073607	116.635	93.8275	139.443	1.48616	0.571588	0.0353953	0.628765	0.0369828	0.0306647	ENSMUSG00000073607	predicted gene 10548 [Source:MGI Symbol;Acc:MGI:3641893]	MGI:3641893	Gm10548	18	34207775	34221772	-1
ENSMUSG00000092118	104.094	123.229	84.9583	0.689432	-0.536519	0.0351494	0.628765	0.00783106	0.0326597	ENSMUSG00000092118	Fanconi anemia, complementation group F [Source:MGI Symbol;Acc:MGI:3689889]	MGI:3689889	Fancf	7	51860577	51862267	-1
ENSMUSG00000026058	308.701	346.517	270.885	0.781738	-0.355243	0.0354407	0.628883	0.0121128	0.0185926	ENSMUSG00000026058	KH domain containing, RNA binding, signal transduction associated 2 [Source:MGI Symbol;Acc:MGI:2159649]	MGI:2159649	Khdrbs2	1	32172714	32658568	1
ENSMUSG00000039079	21.7628	14.0811	29.4445	2.09107	1.06424	0.0354837	0.629213	0.0256104	0.113335	ENSMUSG00000039079	thyrotropin releasing hormone receptor 2 [Source:MGI Symbol;Acc:MGI:2177284]	MGI:2177284	Trhr2	8	122356967	122360746	-1
ENSMUSG00000033955	1604.4	1452.01	1756.79	1.2099	0.274886	0.0355772	0.629572	0.0107917	0.0137961	ENSMUSG00000033955	tankyrase 1 binding protein 1 [Source:MGI Symbol;Acc:MGI:2446193]	MGI:2446193	Tnks1bp1	2	85048022	85073048	1
ENSMUSG00000039704	537.771	610.781	464.76	0.760927	-0.39417	0.0355698	0.629572	0.0245789	0.0161187	ENSMUSG00000039704	LMBR1 domain containing 2 [Source:MGI Symbol;Acc:MGI:2444173]	MGI:2444173	Lmbrd2	15	9140621	9198318	1
ENSMUSG00000064308	13.705	6.5535	20.8564	3.18248	1.67015	0.0355661	0.629572	0.297458	0.165807	ENSMUSG00000064308	RIKEN cDNA 2410137M14 gene [Source:MGI Symbol;Acc:MGI:1924047]	MGI:1924047	2410137M14Rik	17	36977701	36981237	-1
ENSMUSG00000014599	107.74	127.54	87.9393	0.689502	-0.536373	0.0358057	0.629726	0.0173014	0.0320619	ENSMUSG00000014599	colony stimulating factor 1 (macrophage) [Source:MGI Symbol;Acc:MGI:1339753]	MGI:1339753	Csf1	3	107741048	107760469	-1
ENSMUSG00000020741	1864.22	1675.1	2053.33	1.22579	0.293712	0.0356676	0.629726	0.00597984	0.0135588	ENSMUSG00000020741	clustered mitochondria (cluA/CLU1) homolog [Source:MGI Symbol;Acc:MGI:1921398]	MGI:1921398	Cluh	11	74649495	74670847	1
ENSMUSG00000022489	4007.44	3608.67	4406.21	1.22101	0.288072	0.035672	0.629726	0.00770577	0.0129814	ENSMUSG00000022489	phosphodiesterase 1B, Ca2+-calmodulin dependent [Source:MGI Symbol;Acc:MGI:97523]	MGI:97523	Pde1b	15	103503298	103530052	1
ENSMUSG00000026235	11187.6	12249.8	10125.5	0.826586	-0.274763	0.0356829	0.629726	0.00875609	0.0126588	ENSMUSG00000026235	Eph receptor A4 [Source:MGI Symbol;Acc:MGI:98277]	MGI:98277	Epha4	1	77367185	77515088	-1
ENSMUSG00000026958	489.304	434.29	544.319	1.25335	0.325793	0.0357493	0.629726	0.00948079	0.0164486	ENSMUSG00000026958	dipeptidylpeptidase 7 [Source:MGI Symbol;Acc:MGI:1933213]	MGI:1933213	Dpp7	2	25352276	25356359	-1
ENSMUSG00000028207	1250.98	1110.17	1391.79	1.25367	0.326163	0.035708	0.629726	0.0109637	0.0141386	ENSMUSG00000028207	aspartate-beta-hydroxylase [Source:MGI Symbol;Acc:MGI:1914186]	MGI:1914186	Asph	4	9448069	9669344	-1
ENSMUSG00000070605	18.38	27.4453	9.31472	0.339392	-1.55897	0.0357746	0.629726	0.263332	0.125494	ENSMUSG00000070605	predicted gene 13251 [Source:MGI Symbol;Acc:MGI:3700963]	MGI:3700963	Gm13251	4	146449023	146470292	1
ENSMUSG00000103543	3.41448	0.878837	5.95011	6.77044	2.75925	0.0358041	0.629726	-0.0331569	0.472175	ENSMUSG00000103543	predicted gene, 37669 [Source:MGI Symbol;Acc:MGI:5610897]	MGI:5610897	Gm37669	1	153443481	153444300	1
ENSMUSG00000103888	3818.44	3286.08	4350.8	1.32401	0.404914	0.0357091	0.629726	0.0251488	0.0130055	ENSMUSG00000103888	dystonin [Source:MGI Symbol;Acc:MGI:104627]	MGI:104627	Dst	1	33908272	34307592	1
ENSMUSG00000004347	860.459	986.849	734.07	0.743853	-0.42691	0.035882	0.630034	0.0324899	0.0147802	ENSMUSG00000004347	phosphodiesterase 1C [Source:MGI Symbol;Acc:MGI:108413]	MGI:108413	Pde1c	6	56069821	56369634	-1
ENSMUSG00000006850	619.419	551.406	687.431	1.24669	0.318099	0.0358965	0.630034	0.00908707	0.0156699	ENSMUSG00000006850	transmembrane and coiled-coil domains 6 [Source:MGI Symbol;Acc:MGI:1919233]	MGI:1919233	Tmco6	18	36735068	36742391	1
ENSMUSG00000030102	278.953	335.376	222.529	0.663522	-0.591784	0.0358964	0.630034	0.0468468	0.0200703	ENSMUSG00000030102	inositol 1,4,5-trisphosphate receptor 1 [Source:MGI Symbol;Acc:MGI:96623]	MGI:96623	Itpr1	6	108213118	108551109	1
ENSMUSG00000065701	13.3705	18.9649	7.776	0.41002	-1.28623	0.0359535	0.630605	0.185687	0.163472	ENSMUSG00000065701	RNA, Y1 small cytoplasmic, Ro-associated [Source:MGI Symbol;Acc:MGI:97995]	MGI:97995	Rny1	6	47788069	47788180	-1	NR_004419
ENSMUSG00000023235	333.917	277.117	390.718	1.40994	0.495635	0.0359822	0.63068	0.0348645	0.0186553	ENSMUSG00000023235	chemokine (C-C motif) ligand 25 [Source:MGI Symbol;Acc:MGI:1099448]	MGI:1099448	Ccl25	8	4325210	4360020	1
ENSMUSG00000033618	605.427	671.788	539.066	0.802435	-0.317544	0.0360163	0.630832	0.0101288	0.0158368	ENSMUSG00000033618	mitogen-activated protein kinase kinase kinase 13 [Source:MGI Symbol;Acc:MGI:2444243]	MGI:2444243	Map3k13	16	21891969	21931877	1
ENSMUSG00000034009	96.3505	72.8114	119.89	1.64658	0.719471	0.0360398	0.630832	0.0704878	0.0350519	ENSMUSG00000034009	relaxin/insulin-like family peptide receptor 1 [Source:MGI Symbol;Acc:MGI:2682211]	MGI:2682211	Rxfp1	3	79641611	79737880	-1
ENSMUSG00000054693	2290.14	2530.86	2049.41	0.809769	-0.304419	0.0360841	0.631178	0.0112954	0.0133707	ENSMUSG00000054693	a disintegrin and metallopeptidase domain 10 [Source:MGI Symbol;Acc:MGI:109548]	MGI:109548	Adam10	9	70678997	70780229	1
ENSMUSG00000025169	165.729	191.592	139.866	0.730022	-0.453989	0.0361191	0.631362	0.0128021	0.0249793	ENSMUSG00000025169	2-oxoglutarate and iron-dependent oxygenase domain containing 3 [Source:MGI Symbol;Acc:MGI:1913429]	MGI:1913429	Ogfod3	11	121177591	121204711	-1
ENSMUSG00000079139	287.759	210.439	365.079	1.73485	0.794811	0.0363152	0.63436	0.100156	0.0187538	ENSMUSG00000079139	predicted gene 4204 [Source:MGI Symbol;Acc:MGI:3782381]	MGI:3782381	Gm4204	1	135231995	135233225	1
ENSMUSG00000097530	11.0458	15.9681	6.12357	0.383487	-1.38275	0.0364347	0.636017	0.0943722	0.204811	ENSMUSG00000097530	KAT8 regulatory NSL complex subunit 2, pseudogene [Source:MGI Symbol;Acc:MGI:3648525]	MGI:3648525	Kansl2-ps	7	72672818	72674278	1
ENSMUSG00000017485	10985	12064.5	9905.45	0.821039	-0.284477	0.0365566	0.63691	0.00238643	0.0126663	ENSMUSG00000017485	topoisomerase (DNA) II beta [Source:MGI Symbol;Acc:MGI:98791]	MGI:98791	Top2b	14	16365179	16430787	1
ENSMUSG00000022144	58.8299	43.9908	73.669	1.67464	0.743854	0.03656	0.63691	0.0659603	0.0482542	ENSMUSG00000022144	glial cell line derived neurotrophic factor [Source:MGI Symbol;Acc:MGI:107430]	MGI:107430	Gdnf	15	7811011	7837575	1
ENSMUSG00000033585	10221	8415.94	12026.1	1.42896	0.514967	0.0365189	0.63691	0.0439481	0.0126574	ENSMUSG00000033585	necdin [Source:MGI Symbol;Acc:MGI:97290]	MGI:97290	Ndn	7	62348277	62349928	1
ENSMUSG00000024958	1614.43	1445.55	1783.32	1.23366	0.302942	0.0367059	0.63902	0.00434043	0.0137259	ENSMUSG00000024958	G protein-coupled receptor 137 [Source:MGI Symbol;Acc:MGI:2147529]	MGI:2147529	Gpr137	19	6938069	6942450	-1
ENSMUSG00000014243	138.963	116.322	161.604	1.38929	0.474346	0.0367985	0.639163	0.00232577	0.0266064	ENSMUSG00000014243	zinc finger SWIM-type containing 7 [Source:MGI Symbol;Acc:MGI:1916997]	MGI:1916997	Zswim7	11	62267224	62281375	-1
ENSMUSG00000028876	308.308	243.673	372.942	1.5305	0.614003	0.0368397	0.639163	0.0500029	0.0188482	ENSMUSG00000028876	Eph receptor A10 [Source:MGI Symbol;Acc:MGI:3586824]	MGI:3586824	Epha10	4	124880899	124917800	1
ENSMUSG00000037852	13873.5	15171.3	12575.7	0.828914	-0.270706	0.0368629	0.639163	0.0101422	0.0126294	ENSMUSG00000037852	carboxypeptidase E [Source:MGI Symbol;Acc:MGI:101932]	MGI:101932	Cpe	8	64592558	64693040	-1
ENSMUSG00000042254	8.71078	4.39419	13.0274	2.96468	1.56788	0.0368054	0.639163	-0.0161735	0.205061	ENSMUSG00000042254	cartilage intermediate layer protein, nucleotide pyrophosphohydrolase [Source:MGI Symbol;Acc:MGI:2444507]	MGI:2444507	Cilp	9	65265180	65280605	1
ENSMUSG00000043388	6736.57	7753.51	5719.63	0.737683	-0.438928	0.0367981	0.639163	0.0340991	0.0127752	ENSMUSG00000043388	transmembrane protein 130 [Source:MGI Symbol;Acc:MGI:3607706]	MGI:3607706	Tmem130	5	144735915	144761818	-1
ENSMUSG00000097908	439.979	351.237	528.722	1.50532	0.590065	0.0368308	0.639163	0.0544582	0.0168339	ENSMUSG00000097908	RIKEN cDNA 4933404O12 gene [Source:MGI Symbol;Acc:MGI:1914002]	MGI:1914002	4933404O12Rik	5	136919146	136937112	1
ENSMUSG00000025287	1064.67	944.893	1184.44	1.25352	0.325988	0.0369986	0.639768	0.0117399	0.0143954	ENSMUSG00000025287	acyl-CoA thioesterase 9 [Source:MGI Symbol;Acc:MGI:1928939]	MGI:1928939	Acot9	X	155262443	155297654	1
ENSMUSG00000033595	33.4194	42.1643	24.6745	0.5852	-0.772999	0.0370427	0.639768	0.0104354	0.0712181	ENSMUSG00000033595	leucine-rich repeat LGI family, member 3 [Source:MGI Symbol;Acc:MGI:2182619]	MGI:2182619	Lgi3	14	70530821	70538323	1
ENSMUSG00000042581	305.438	257.063	353.814	1.37637	0.460869	0.0369668	0.639768	0.0279696	0.0192779	ENSMUSG00000042581	thrombospondin, type I, domain containing 7B [Source:MGI Symbol;Acc:MGI:2443925]	MGI:2443925	Thsd7b	1	129273302	130219278	1
ENSMUSG00000049999	286.068	322.085	250.05	0.776348	-0.365224	0.0370466	0.639768	0.0144434	0.0193524	ENSMUSG00000049999	protein phosphatase 1, regulatory subunit 3D [Source:MGI Symbol;Acc:MGI:1917664]	MGI:1917664	Ppp1r3d	2	178411206	178414472	-1
ENSMUSG00000051113	235.087	183.677	286.497	1.55979	0.641349	0.0370414	0.639768	0.0636625	0.020559	ENSMUSG00000051113	family with sequence similarity 71, member E1 [Source:MGI Symbol;Acc:MGI:1922788]	MGI:1922788	Fam71e1	7	44496588	44501134	1
ENSMUSG00000106391	14.852	8.72488	20.9791	2.40452	1.26575	0.0369466	0.639768	0.050698	0.139421	ENSMUSG00000106391				5	100429726	100431561	1
ENSMUSG00000043485	3.64587	0.57531	6.71643	11.6745	3.54528	0.0370834	0.639973	0.535877	0.822138	ENSMUSG00000043485	keratin 34 [Source:MGI Symbol;Acc:MGI:1309994]	MGI:1309994	Krt34	11	100037347	100041554	-1
ENSMUSG00000033032	479.746	420.591	538.902	1.2813	0.357606	0.0371585	0.640412	0.00669283	0.0167807	ENSMUSG00000033032	actin filament associated protein 1-like 1 [Source:MGI Symbol;Acc:MGI:2147199]	MGI:2147199	Afap1l1	18	61730261	61786702	-1
ENSMUSG00000047161	7.41001	3.17286	11.6472	3.67087	1.87612	0.0371578	0.640412	0.0950659	0.293603	ENSMUSG00000047161	carbohydrate (N-acetylgalactosamine 4-0) sulfotransferase 9 [Source:MGI Symbol;Acc:MGI:1918617]	MGI:1918617	Chst9	18	15451924	15760157	-1
ENSMUSG00000004668	8.67508	12.8107	4.53945	0.354349	-1.49676	0.0373272	0.642665	0.0676725	0.237893	ENSMUSG00000004668	ATP-binding cassette, sub-family A (ABC1), member 13 [Source:MGI Symbol;Acc:MGI:2388707]	MGI:2388707	Abca13	11	9191942	9684259	1
ENSMUSG00000031289	6.47174	2.39648	10.547	4.40105	2.13785	0.037339	0.642665	0.153525	0.401727	ENSMUSG00000031289	interleukin 13 receptor, alpha 2 [Source:MGI Symbol;Acc:MGI:1277954]	MGI:1277954	Il13ra2	X	147383476	147429192	-1
ENSMUSG00000022206	37.2335	19.1136	55.3534	2.89603	1.53407	0.0374334	0.643431	0.315876	0.0749255	ENSMUSG00000022206	natriuretic peptide receptor 3 [Source:MGI Symbol;Acc:MGI:97373]	MGI:97373	Npr3	15	11839896	11905674	-1
ENSMUSG00000028894	827.23	918.589	735.871	0.801089	-0.319966	0.0374305	0.643431	0.0048322	0.0148427	ENSMUSG00000028894	inositol polyphosphate-5-phosphatase B [Source:MGI Symbol;Acc:MGI:103257]	MGI:103257	Inpp5b	4	124741850	124801511	1
ENSMUSG00000085565	46.6183	34.3145	58.922	1.71711	0.779986	0.0374965	0.644086	0.0654916	0.0589662	ENSMUSG00000085565	predicted gene 15721 [Source:MGI Symbol;Acc:MGI:3783165]	MGI:3783165	Gm15721	5	147949882	147957166	-1
ENSMUSG00000052854	13.1099	20.2313	5.9884	0.295997	-1.75635	0.037594	0.64533	0.326723	0.174075	ENSMUSG00000052854	Nik related kinase [Source:MGI Symbol;Acc:MGI:1351326]	MGI:1351326	Nrk	X	138914430	139010532	1
ENSMUSG00000026697	2.51931	0.303528	4.73509	15.6002	3.96349	0.0378357	0.647755	0.313911	0.822266	ENSMUSG00000026697	myocilin [Source:MGI Symbol;Acc:MGI:1202864]	MGI:1202864	Myoc	1	162639155	162649693	1
ENSMUSG00000036860	700.564	605.654	795.475	1.31342	0.393324	0.0378343	0.647755	0.0277091	0.015493	ENSMUSG00000036860	mitochondrial ribosomal protein L55 [Source:MGI Symbol;Acc:MGI:1914462]	MGI:1914462	Mrpl55	11	59202486	59206134	1
ENSMUSG00000037992	978.715	1082.17	875.258	0.808797	-0.30615	0.0377607	0.647755	0.013857	0.0145745	ENSMUSG00000037992	retinoic acid receptor, alpha [Source:MGI Symbol;Acc:MGI:97856]	MGI:97856	Rara	11	98927818	98974942	1
ENSMUSG00000048379	509.67	596.268	423.073	0.709535	-0.495054	0.0377985	0.647755	0.0339679	0.0165371	ENSMUSG00000048379	suppressor of cytokine signaling 4 [Source:MGI Symbol;Acc:MGI:1914546]	MGI:1914546	Socs4	14	47276931	47296098	1
ENSMUSG00000004609	28.7089	37.5651	19.8527	0.528489	-0.920054	0.0379276	0.648897	0.0833491	0.0843813	ENSMUSG00000004609	CD33 antigen [Source:MGI Symbol;Acc:MGI:99440]	MGI:99440	Cd33	7	43527456	43533171	-1
ENSMUSG00000033488	80.7069	98.6729	62.7409	0.635848	-0.653247	0.0379906	0.649543	0.049452	0.0381273	ENSMUSG00000033488	cDNA sequence BC026585 [Source:MGI Symbol;Acc:MGI:2448516]	MGI:2448516	BC026585	1	157458577	157492638	1
ENSMUSG00000045932	187.612	242.593	132.63	0.546721	-0.871123	0.0381395	0.65051	0.102425	0.0236632	ENSMUSG00000045932	interferon-induced protein with tetratricopeptide repeats 2 [Source:MGI Symbol;Acc:MGI:99449]	MGI:99449	Ifit2	19	34550694	34576419	1
ENSMUSG00000070354	33.9602	43.4033	24.5172	0.564869	-0.824011	0.0381163	0.65051	0.0439919	0.0736179	ENSMUSG00000070354	predicted gene 21975 [Source:MGI Symbol;Acc:MGI:5439444]	MGI:5439444	Gm21975	11	79513385	79530589	-1
ENSMUSG00000087268	18.8123	10.8274	26.7971	2.47493	1.30739	0.0380899	0.65051	0.198509	0.125248	ENSMUSG00000087268	predicted gene 14486 [Source:MGI Symbol;Acc:MGI:3649723]	MGI:3649723	Gm14486	2	30658468	30678011	-1
ENSMUSG00000093443	6.99093	3.05259	10.9293	3.58033	1.84009	0.038148	0.65051	0.293823	0.313994	ENSMUSG00000093443	predicted gene, 22871 [Source:MGI Symbol;Acc:MGI:5452648]	MGI:5452648	Gm22871	10	77913798	77913851	-1
ENSMUSG00000073468	2689.49	2418.77	2960.22	1.22386	0.291434	0.0382073	0.65109	0.00505811	0.0132375	ENSMUSG00000073468	SFT2 domain containing 1 [Source:MGI Symbol;Acc:MGI:1918689]	MGI:1918689	Sft2d1	17	8311102	8396852	1
ENSMUSG00000017491	5281.19	4371.48	6190.91	1.4162	0.50203	0.0383109	0.652424	0.0349004	0.0128706	ENSMUSG00000017491	retinoic acid receptor, beta [Source:MGI Symbol;Acc:MGI:97857]	MGI:97857	Rarb	14	16430842	16575472	-1
ENSMUSG00000101462	22.1709	14.0757	30.2661	2.15023	1.10449	0.0383411	0.652508	0.147328	0.117865	ENSMUSG00000101462	predicted gene 3052 [Source:MGI Symbol;Acc:MGI:3781230]	MGI:3781230	Gm3052	1	34415050	34417986	-1
ENSMUSG00000056770	3811.3	3428.21	4194.38	1.22349	0.291002	0.0383944	0.652983	0.00376097	0.01302	ENSMUSG00000056770	SET domain containing 3 [Source:MGI Symbol;Acc:MGI:1289184]	MGI:1289184	Setd3	12	108106431	108179314	-1
ENSMUSG00000023011	649.422	757.876	540.967	0.713794	-0.48642	0.0384806	0.653299	0.0435192	0.0155585	ENSMUSG00000023011	Fas apoptotic inhibitory molecule 2 [Source:MGI Symbol;Acc:MGI:1919643]	MGI:1919643	Faim2	15	99497005	99528017	-1
ENSMUSG00000028435	8.6401	4.34028	12.9399	2.98135	1.57597	0.0384756	0.653299	-0.00176707	0.232672	ENSMUSG00000028435	aquaporin 3 [Source:MGI Symbol;Acc:MGI:1333777]	MGI:1333777	Aqp3	4	41092722	41098183	-1
ENSMUSG00000053411	511.813	384.66	638.965	1.66112	0.732152	0.038489	0.653299	0.0871159	0.016517	ENSMUSG00000053411	chromobox 7 [Source:MGI Symbol;Acc:MGI:1196439]	MGI:1196439	Cbx7	15	79915807	79971119	-1
ENSMUSG00000018672	24.9355	34.1426	15.7285	0.460671	-1.11819	0.0385758	0.654341	0.137195	0.098681	ENSMUSG00000018672	coatomer protein complex, subunit zeta 2 [Source:MGI Symbol;Acc:MGI:1929008]	MGI:1929008	Copz2	11	96849870	96861203	1
ENSMUSG00000014782	388.687	258.717	518.657	2.00473	1.00341	0.0386261	0.654663	0.161839	0.0178532	ENSMUSG00000014782	pleckstrin homology domain containing, family G (with RhoGef domain) member 4 [Source:MGI Symbol;Acc:MGI:2142544]	MGI:2142544	Plekhg4	8	105373274	105382862	1
ENSMUSG00000102938	35.506	25.9412	45.0709	1.73742	0.796949	0.0386455	0.654663	0.0278016	0.076785	ENSMUSG00000102938	predicted gene, 38112 [Source:MGI Symbol;Acc:MGI:5611340]	MGI:5611340	Gm38112	3	13471655	13474596	1
ENSMUSG00000025658	1046.28	1162.08	930.476	0.800702	-0.320663	0.0387273	0.654683	0.0187508	0.0143868	ENSMUSG00000025658	connector enhancer of kinase suppressor of Ras 2 [Source:MGI Symbol;Acc:MGI:2661175]	MGI:2661175	Cnksr2	X	157821436	158043294	-1
ENSMUSG00000036591	5684.33	5158.81	6209.86	1.20374	0.267524	0.0387259	0.654683	0.0128445	0.0128462	ENSMUSG00000036591	Rho GTPase activating protein 21 [Source:MGI Symbol;Acc:MGI:1918685]	MGI:1918685	Arhgap21	2	20847919	20968881	-1
ENSMUSG00000058153	1728.5	1908.81	1548.19	0.811077	-0.302089	0.0387482	0.654683	0.0148055	0.013685	ENSMUSG00000058153	seizure related 6 homolog like [Source:MGI Symbol;Acc:MGI:1935121]	MGI:1935121	Sez6l	5	112419151	112577185	-1
ENSMUSG00000079388	152.256	129.927	174.586	1.34372	0.426236	0.0386857	0.654683	0.0052549	0.0253254	ENSMUSG00000079388	RIKEN cDNA 2610042L04 gene [Source:MGI Symbol;Acc:MGI:1914305]	MGI:1914305	2610042L04Rik	14	4334763	4354688	1
ENSMUSG00000000094	18.4573	24.7906	12.124	0.489057	-1.03193	0.0388046	0.655206	-0.00815589	0.114101	ENSMUSG00000000094	T-box 4 [Source:MGI Symbol;Acc:MGI:102556]	MGI:102556	Tbx4	11	85886422	85916097	1
ENSMUSG00000040331	1117.86	1239.77	995.961	0.803346	-0.315907	0.038866	0.655813	0.00714617	0.0143358	ENSMUSG00000040331	non-SMC element 4 homolog A (S. cerevisiae) [Source:MGI Symbol;Acc:MGI:1915122]	MGI:1915122	Nsmce4a	7	130532523	130573118	-1
ENSMUSG00000038543	69.8869	55.6286	84.1451	1.51262	0.597052	0.0389054	0.656049	0.0388201	0.0394353	ENSMUSG00000038543	cDNA sequence BC028528 [Source:MGI Symbol;Acc:MGI:2385885]	MGI:2385885	BC028528	3	95883954	95892005	-1
ENSMUSG00000055010	114.813	91.8018	137.824	1.50132	0.586229	0.0389431	0.656255	0.045031	0.029668	ENSMUSG00000055010	RIKEN cDNA A830031A19 gene [Source:MGI Symbol;Acc:MGI:2685508]	MGI:2685508	A830031A19Rik	11	24048955	24075054	-1
ENSMUSG00000023403	3.74	0.878837	6.60115	7.51123	2.90905	0.0389867	0.65656	0.364571	0.642669	ENSMUSG00000023403	serine threonine kinase 31 [Source:MGI Symbol;Acc:MGI:1924735]	MGI:1924735	Stk31	6	49395604	49469501	1
ENSMUSG00000072946	372.108	417.437	326.778	0.78282	-0.353247	0.0390489	0.657179	-0.00122038	0.0177561	ENSMUSG00000072946	prostaglandin reductase 2 [Source:MGI Symbol;Acc:MGI:1916372]	MGI:1916372	Ptgr2	12	84285232	84315832	1
ENSMUSG00000019828	163.041	195.913	130.168	0.664418	-0.589837	0.0391992	0.659278	0.0555291	0.0243504	ENSMUSG00000019828	glutamate receptor, metabotropic 1 [Source:MGI Symbol;Acc:MGI:1351338]	MGI:1351338	Grm1	10	10686059	11082356	-1
ENSMUSG00000004633	1988.31	2181.26	1795.36	0.823083	-0.28089	0.0393667	0.659513	0.00799375	0.0135027	ENSMUSG00000004633	chimerin 2 [Source:MGI Symbol;Acc:MGI:1917243]	MGI:1917243	Chn2	6	54039554	54301810	1
ENSMUSG00000020333	3706.55	3329.12	4083.97	1.22674	0.294829	0.0393134	0.659513	0.00475059	0.0130342	ENSMUSG00000020333	acyl-CoA synthetase long-chain family member 6 [Source:MGI Symbol;Acc:MGI:894291]	MGI:894291	Acsl6	11	54303798	54364756	1
ENSMUSG00000027160	1055.29	1183.62	926.967	0.783162	-0.352617	0.0393365	0.659513	0.0170799	0.0144267	ENSMUSG00000027160	coiled-coil domain containing 34 [Source:MGI Symbol;Acc:MGI:1915451]	MGI:1915451	Ccdc34	2	110017817	110173360	1
ENSMUSG00000028496	2709.91	2973.19	2446.63	0.822899	-0.281213	0.0393597	0.659513	0.00164452	0.013247	ENSMUSG00000028496	myeloid/lymphoid or mixed-lineage leukemia (trithorax homolog, Drosophila); translocated to, 3 [Source:MGI Symbol;Acc:MGI:1917372]	MGI:1917372	Mllt3	4	87769925	88033364	-1
ENSMUSG00000053536	2693.29	2954.16	2432.43	0.823393	-0.280347	0.0393182	0.659513	0.00352724	0.0132281	ENSMUSG00000053536	cleavage stimulation factor, 3' pre-RNA subunit 2, tau [Source:MGI Symbol;Acc:MGI:1932622]	MGI:1932622	Cstf2t	19	31082841	31086590	1
ENSMUSG00000066613	467.694	401.97	533.418	1.32701	0.408179	0.0393375	0.659513	0.0254957	0.0167926	ENSMUSG00000066613	zinc finger protein 932 [Source:MGI Symbol;Acc:MGI:1916754]	MGI:1916754	Zfp932	5	109996521	110010411	1
ENSMUSG00000012126	504.103	401.894	606.311	1.50864	0.593244	0.0394798	0.660979	0.0551429	0.0165355	ENSMUSG00000012126	UBX domain protein 11 [Source:MGI Symbol;Acc:MGI:1914836]	MGI:1914836	Ubxn11	4	134102570	134127593	1	NR_045571
ENSMUSG00000030731	878.874	969.338	788.41	0.813349	-0.298054	0.0395236	0.661283	0.00572662	0.0146991	ENSMUSG00000030731	synaptotagmin III [Source:MGI Symbol;Acc:MGI:99665]	MGI:99665	Syt3	7	44384102	44400187	1
ENSMUSG00000023999	55.8064	68.2959	43.317	0.634254	-0.656867	0.0395942	0.662034	0.0370139	0.0481721	ENSMUSG00000023999	kinesin family member 6 [Source:MGI Symbol;Acc:MGI:1098238]	MGI:1098238	Kif6	17	49615136	49909847	1
ENSMUSG00000019978	866.734	965.487	767.982	0.795435	-0.330184	0.0398118	0.664978	0.0126806	0.0148502	ENSMUSG00000019978	erythrocyte protein band 4.1 like 2 [Source:MGI Symbol;Acc:MGI:103009]	MGI:103009	Epb4.1l2	10	25359798	25523519	1
ENSMUSG00000026709	590.264	655.276	525.251	0.801572	-0.319096	0.039999	0.664978	0.00798542	0.0159524	ENSMUSG00000026709	aspartyl-tRNA synthetase 2 (mitochondrial) [Source:MGI Symbol;Acc:MGI:2442510]	MGI:2442510	Dars2	1	161040601	161070658	-1
ENSMUSG00000032489	101.757	82.8803	120.633	1.45551	0.541524	0.0399655	0.664978	0.020805	0.0331499	ENSMUSG00000032489	kinesin family member 9 [Source:MGI Symbol;Acc:MGI:1098237]	MGI:1098237	Kif9	9	110476958	110525179	1
ENSMUSG00000038267	2817.57	3086.33	2548.81	0.825837	-0.276071	0.0399813	0.664978	0.00728055	0.0131717	ENSMUSG00000038267	solute carrier family 22, member 23 [Source:MGI Symbol;Acc:MGI:1920352]	MGI:1920352	Slc22a23	13	34179158	34345182	-1
ENSMUSG00000041836	135.701	157.226	114.176	0.726188	-0.461584	0.0398347	0.664978	0.00885184	0.0278302	ENSMUSG00000041836	protein tyrosine phosphatase, receptor type, E [Source:MGI Symbol;Acc:MGI:97813]	MGI:97813	Ptpre	7	135537824	135686294	1
ENSMUSG00000056367	1278.6	1139.52	1417.67	1.24409	0.315094	0.0399423	0.664978	0.0150357	0.0141415	ENSMUSG00000056367	ARP3 actin-related protein 3B [Source:MGI Symbol;Acc:MGI:2661120]	MGI:2661120	Actr3b	5	25759997	25850688	1
ENSMUSG00000099876	16.2544	0	32.5089	Inf	Inf	0.039991	0.664978	3.89795	0.120608	ENSMUSG00000099876	predicted gene 29650 [Source:MGI Symbol;Acc:MGI:5580356]	MGI:5580356	Gm29650	Y	1048393	1049134	1
ENSMUSG00000102331	5.34678	1.75767	8.93589	5.08393	2.34594	0.0400024	0.664978	0.466171	0.42495	ENSMUSG00000102331	predicted gene, 19938 [Source:MGI Symbol;Acc:MGI:5012123]	MGI:5012123	Gm19938	1	3647309	3658904	-1
ENSMUSG00000105572	39.2849	30.1804	48.3894	1.60334	0.681079	0.0399699	0.664978	0.0515343	0.0580115	ENSMUSG00000105572				3	119727748	119729790	-1
ENSMUSG00000038199	17.3826	11.2459	23.5192	2.09137	1.06445	0.0400377	0.665137	0.107182	0.126241	ENSMUSG00000038199	RIKEN cDNA 4931409K22 gene [Source:MGI Symbol;Acc:MGI:3045319]	MGI:3045319	4931409K22Rik	5	24543432	24556809	-1
ENSMUSG00000017765	440.15	390.858	489.442	1.25222	0.324491	0.0402156	0.66684	0.0110497	0.0170753	ENSMUSG00000017765	solute carrier family 12, member 4 [Source:MGI Symbol;Acc:MGI:1309465]	MGI:1309465	Slc12a4	8	105943590	105966115	-1
ENSMUSG00000020078	894.179	991.798	796.56	0.803147	-0.316264	0.0402178	0.66684	0.00321823	0.0147936	ENSMUSG00000020078	vacuolar protein sorting 26 homolog A (yeast) [Source:MGI Symbol;Acc:MGI:1353654]	MGI:1353654	Vps26a	10	62454843	62486805	-1
ENSMUSG00000039717	863.322	958.891	767.753	0.800668	-0.320724	0.0401847	0.66684	0.0169476	0.0147858	ENSMUSG00000039717	RALY RNA binding protein-like [Source:MGI Symbol;Acc:MGI:1924147]	MGI:1924147	Ralyl	3	13946393	14182287	1
ENSMUSG00000026987	1643.66	1813.93	1473.38	0.812259	-0.299988	0.0402646	0.667187	0.00734846	0.0137214	ENSMUSG00000026987	bromodomain adjacent to zinc finger domain, 2B [Source:MGI Symbol;Acc:MGI:2442782]	MGI:2442782	Baz2b	2	59899363	60209839	-1
ENSMUSG00000045917	250.4	193.877	306.922	1.58307	0.662728	0.0403422	0.668043	0.0659501	0.0212037	ENSMUSG00000045917	RIKEN cDNA 6330416G13 gene [Source:MGI Symbol;Acc:MGI:1913920]	MGI:1913920	6330416G13Rik	4	63558781	63586357	1
ENSMUSG00000026643	2773.04	2501.36	3044.72	1.21722	0.283594	0.0405056	0.670204	0.00370655	0.0132165	ENSMUSG00000026643	N-myristoyltransferase 2 [Source:MGI Symbol;Acc:MGI:1202298]	MGI:1202298	Nmt2	2	3284212	3328877	1
ENSMUSG00000032554	222.952	254.625	191.28	0.751225	-0.412684	0.0405247	0.670204	0.0162743	0.02165	ENSMUSG00000032554	transferrin [Source:MGI Symbol;Acc:MGI:98821]	MGI:98821	Trf	9	103204001	103230444	-1
ENSMUSG00000072770	873.886	779.921	967.851	1.24096	0.311458	0.0406916	0.672533	0.00893171	0.0147789	ENSMUSG00000072770	proacrosin binding protein [Source:MGI Symbol;Acc:MGI:1859515]	MGI:1859515	Acrbp	6	125049689	125063267	1
ENSMUSG00000026305	1419.77	1269.93	1569.62	1.23599	0.305662	0.0408167	0.674168	0.00465509	0.0138696	ENSMUSG00000026305	leucine rich repeat (in FLII) interacting protein 1 [Source:MGI Symbol;Acc:MGI:1342770]	MGI:1342770	Lrrfip1	1	90998737	91128944	1
ENSMUSG00000022177	306.735	267.768	345.703	1.29105	0.368549	0.0408639	0.674516	0.00302586	0.0190607	ENSMUSG00000022177	HAUS augmin-like complex, subunit 4 [Source:MGI Symbol;Acc:MGI:1261794]	MGI:1261794	Haus4	14	54541785	54554361	-1
ENSMUSG00000102275	3.71605	0.966857	6.46525	6.68688	2.74133	0.040941	0.675357	-0.109463	0.613767	ENSMUSG00000102275	predicted gene, 37144 [Source:MGI Symbol;Acc:MGI:5610372]	MGI:5610372	Gm37144	1	4778063	4779212	-1
ENSMUSG00000060212	1077.42	952.804	1202.03	1.26157	0.335226	0.0409808	0.675581	0.0165094	0.0143528	ENSMUSG00000060212	pecanex-like 2 (Drosophila) [Source:MGI Symbol;Acc:MGI:2445010]	MGI:2445010	Pcnxl2	8	125751508	125898317	-1
ENSMUSG00000020859	7910.76	8675.89	7145.63	0.823619	-0.279952	0.0412694	0.678331	0.0026038	0.0127427	ENSMUSG00000020859	sperm associated antigen 9 [Source:MGI Symbol;Acc:MGI:1918084]	MGI:1918084	Spag9	11	93996091	94126085	1
ENSMUSG00000022672	295.495	248.97	342.021	1.37375	0.458114	0.0412504	0.678331	0.0346535	0.0193373	ENSMUSG00000022672	protein kinase, DNA activated, catalytic polypeptide [Source:MGI Symbol;Acc:MGI:104779]	MGI:104779	Prkdc	16	15637866	15842235	1
ENSMUSG00000024008	3736.77	4070.16	3403.38	0.836179	-0.258117	0.0412584	0.678331	0.0124032	0.0129755	ENSMUSG00000024008	copine V [Source:MGI Symbol;Acc:MGI:2385908]	MGI:2385908	Cpne5	17	29156550	29237797	-1
ENSMUSG00000024500	3423.41	3082.29	3764.52	1.22134	0.28846	0.0412568	0.678331	0.00464474	0.0131037	ENSMUSG00000024500	protein phosphatase 2, regulatory subunit B, beta [Source:MGI Symbol;Acc:MGI:1920180]	MGI:1920180	Ppp2r2b	18	42637432	43059471	-1
ENSMUSG00000073131	601.185	669.109	533.261	0.796971	-0.327401	0.0412792	0.678331	0.00803379	0.0158512	ENSMUSG00000073131	VMA21 vacuolar H+-ATPase homolog (S. cerevisiae) [Source:MGI Symbol;Acc:MGI:1914298]	MGI:1914298	Vma21	X	71815924	71839757	1
ENSMUSG00000028132	283.386	316.743	250.028	0.789372	-0.341224	0.0414264	0.680316	0.0122894	0.0194233	ENSMUSG00000028132	transmembrane protein 56 [Source:MGI Symbol;Acc:MGI:1923195]	MGI:1923195	Tmem56	3	121201761	121283098	-1
ENSMUSG00000028575	3.36593	5.7699	0.961956	0.16672	-2.5845	0.0414917	0.680955	0.0581487	0.534836	ENSMUSG00000028575	equatorin, sperm acrosome associated [Source:MGI Symbol;Acc:MGI:1915003]	MGI:1915003	Eqtn	4	94907267	94928843	-1
ENSMUSG00000027200	2435.3	2674.32	2196.28	0.821248	-0.28411	0.041624	0.681617	0.00386929	0.0132922	ENSMUSG00000027200	sema domain, transmembrane domain (TM), and cytoplasmic domain, (semaphorin) 6D [Source:MGI Symbol;Acc:MGI:2387661]	MGI:2387661	Sema6d	2	124089969	124667770	1
ENSMUSG00000031838	345.264	292.93	397.599	1.35732	0.440759	0.0416378	0.681617	0.030438	0.0183993	ENSMUSG00000031838	interferon gamma inducible protein 30 [Source:MGI Symbol;Acc:MGI:2137648]	MGI:2137648	Ifi30	8	70762774	70766663	-1
ENSMUSG00000039982	1309.47	1445.26	1173.68	0.812089	-0.30029	0.0415629	0.681617	0.00286369	0.0140525	ENSMUSG00000039982	deltex 4 homolog (Drosophila) [Source:MGI Symbol;Acc:MGI:2672905]	MGI:2672905	Dtx4	19	12466341	12501996	-1
ENSMUSG00000048004	52.3505	64.8042	39.8969	0.615653	-0.69981	0.041628	0.681617	0.0633702	0.0517916	ENSMUSG00000048004	transmembrane protein 196 [Source:MGI Symbol;Acc:MGI:2685374]	MGI:2685374	Tmem196	12	119945957	120019211	1
ENSMUSG00000063297	274.586	344.436	204.736	0.59441	-0.750471	0.0417068	0.682314	0.0816495	0.0204591	ENSMUSG00000063297	leucine zipper protein 2 [Source:MGI Symbol;Acc:MGI:1889615]	MGI:1889615	Luzp2	7	54835959	55265366	1
ENSMUSG00000003354	59.6365	71.6699	47.603	0.664198	-0.590315	0.0418079	0.68281	0.0179638	0.0472053	ENSMUSG00000003354	coiled-coil domain containing 65 [Source:MGI Symbol;Acc:MGI:2146001]	MGI:2146001	Ccdc65	15	98708207	98723326	1
ENSMUSG00000003469	314.114	370.547	257.682	0.69541	-0.524064	0.0418166	0.68281	0.0483787	0.0183787	ENSMUSG00000003469	phytanoyl-CoA hydroxylase interacting protein [Source:MGI Symbol;Acc:MGI:1860417]	MGI:1860417	Phyhip	14	70457476	70468832	1
ENSMUSG00000034793	424.4	474.893	373.907	0.78735	-0.344924	0.0417787	0.68281	0.00651186	0.0171043	ENSMUSG00000034793	glucose 6 phosphatase, catalytic, 3 [Source:MGI Symbol;Acc:MGI:1915651]	MGI:1915651	G6pc3	11	102189620	102194081	1
ENSMUSG00000093107	9.39022	4.86654	13.9139	2.8591	1.51556	0.0418506	0.682933	0.163894	0.23091	ENSMUSG00000093107	microRNA 1839 [Source:MGI Symbol;Acc:MGI:3837345]	MGI:3837345	Mir1839	7	81529855	81529981	1
ENSMUSG00000037022	936.022	840.658	1031.39	1.22688	0.294994	0.042092	0.686438	0.0141896	0.0146261	ENSMUSG00000037022	methylmalonic aciduria (cobalamin deficiency) type A [Source:MGI Symbol;Acc:MGI:1923805]	MGI:1923805	Mmaa	8	79266424	79294956	-1
ENSMUSG00000032739	25.9539	17.4318	34.4759	1.97776	0.983864	0.0421494	0.686506	0.120241	0.0882255	ENSMUSG00000032739	PML-RAR alpha-regulated adaptor molecule 1 [Source:MGI Symbol;Acc:MGI:3576625]	MGI:3576625	Pram1	17	33638056	33645706	1
ENSMUSG00000063626	531.746	676.768	386.724	0.571427	-0.807359	0.0421381	0.686506	0.0946596	0.0166785	ENSMUSG00000063626	unc-5 homolog D (C. elegans) [Source:MGI Symbol;Acc:MGI:2389364]	MGI:2389364	Unc5d	8	28646717	29219338	-1
ENSMUSG00000059455	4.0854	6.76129	1.40951	0.208468	-2.2621	0.0421869	0.686683	0.191156	0.369754	ENSMUSG00000059455	PLAC8-like 1 [Source:MGI Symbol;Acc:MGI:1916651]	MGI:1916651	Plac8l1	18	42178675	42196709	-1
ENSMUSG00000034987	48.7121	35.3622	62.0621	1.75504	0.811504	0.0422719	0.687633	0.0787522	0.0505565	ENSMUSG00000034987	histamine receptor H2 [Source:MGI Symbol;Acc:MGI:108482]	MGI:108482	Hrh2	13	54192129	54222432	1
ENSMUSG00000012123	15.5498	9.5258	21.5739	2.26479	1.17937	0.0423116	0.687844	0.110462	0.128399	ENSMUSG00000012123	absent in melanoma 1-like [Source:MGI Symbol;Acc:MGI:1334463]	MGI:1334463	Aim1l	4	134065912	134092504	1
ENSMUSG00000086224	34.0136	43.1677	24.8596	0.575885	-0.796147	0.0424827	0.69019	0.0116623	0.0710036	ENSMUSG00000086224	RIKEN cDNA 2700069I18 gene [Source:MGI Symbol;Acc:MGI:1919858]	MGI:1919858	2700069I18Rik	3	5177586	5220841	-1
ENSMUSG00000051950	445.501	499.864	391.138	0.782489	-0.353858	0.0425652	0.69066	0.0142442	0.0172518	ENSMUSG00000051950	beta-3-glucosyltransferase [Source:MGI Symbol;Acc:MGI:2685903]	MGI:2685903	B3glct	5	149678230	149762599	1
ENSMUSG00000053441	37.2279	24.3159	50.1399	2.06202	1.04406	0.0425651	0.69066	0.141312	0.0732979	ENSMUSG00000053441	a disintegrin-like and metallopeptidase (reprolysin type) with thrombospondin type 1 motif, 19 [Source:MGI Symbol;Acc:MGI:2442875]	MGI:2442875	Adamts19	18	58836764	59053678	1
ENSMUSG00000017969	29.9198	21.8674	37.9722	1.73648	0.796166	0.0427365	0.691698	0.0121096	0.0755051	ENSMUSG00000017969	prostaglandin I2 (prostacyclin) synthase [Source:MGI Symbol;Acc:MGI:1097156]	MGI:1097156	Ptgis	2	167191805	167240604	-1
ENSMUSG00000028331	174.525	204.632	144.417	0.70574	-0.502791	0.042735	0.691698	0.0455529	0.0236926	ENSMUSG00000028331	RIKEN cDNA 5830415F09 gene [Source:MGI Symbol;Acc:MGI:1922003]	MGI:1922003	5830415F09Rik	4	46376505	46389437	-1
ENSMUSG00000028845	87.5569	105.079	70.0345	0.666493	-0.585339	0.0426931	0.691698	0.042149	0.036346	ENSMUSG00000028845	tektin 2 [Source:MGI Symbol;Acc:MGI:1346335]	MGI:1346335	Tekt2	4	126322121	126325688	-1
ENSMUSG00000030579	109.505	140.393	78.6159	0.559969	-0.836582	0.0426808	0.691698	0.109381	0.031496	ENSMUSG00000030579	TYRO protein tyrosine kinase binding protein [Source:MGI Symbol;Acc:MGI:1277211]	MGI:1277211	Tyrobp	7	30413788	30417577	1
ENSMUSG00000037960	207.673	168.168	247.179	1.46983	0.555652	0.042794	0.692194	0.0532097	0.0228292	ENSMUSG00000037960	RIKEN cDNA 1110007C09 gene [Source:MGI Symbol;Acc:MGI:1915730]	MGI:1915730	1110007C09Rik	13	49202951	49216026	-1
ENSMUSG00000017943	4304.19	4714.89	3893.49	0.825786	-0.276161	0.0428531	0.692578	0.00683846	0.0129425	ENSMUSG00000017943	ganglioside-induced differentiation-associated protein 1-like 1 [Source:MGI Symbol;Acc:MGI:2385163]	MGI:2385163	Gdap1l1	2	163438476	163455324	1
ENSMUSG00000021054	747.44	667.874	827.007	1.23827	0.308325	0.0429415	0.692578	0.00376392	0.0153388	ENSMUSG00000021054	sphingosine-1-phosphate phosphatase 1 [Source:MGI Symbol;Acc:MGI:2135760]	MGI:2135760	Sgpp1	12	75714248	75735729	-1
ENSMUSG00000026393	125.298	158.703	91.8924	0.579021	-0.788314	0.0428812	0.692578	0.0862628	0.0295023	ENSMUSG00000026393	NIMA (never in mitosis gene a)-related expressed kinase 7 [Source:MGI Symbol;Acc:MGI:1890645]	MGI:1890645	Nek7	1	138482875	138620141	-1
ENSMUSG00000034525	7165.11	6390.64	7939.58	1.24238	0.313103	0.042952	0.692578	0.0164611	0.0127636	ENSMUSG00000034525	interactor of little elongation complex ELL subunit 1 [Source:MGI Symbol;Acc:MGI:2385865]	MGI:2385865	Ice1	13	70588689	70637634	-1
ENSMUSG00000040549	6763.18	7416.36	6110.01	0.823856	-0.279536	0.042899	0.692578	0.0077677	0.0127851	ENSMUSG00000040549	cytoskeleton associated protein 5 [Source:MGI Symbol;Acc:MGI:1923036]	MGI:1923036	Ckap5	2	91526762	91620664	1
ENSMUSG00000030246	4906.74	5397.74	4415.75	0.818075	-0.289695	0.0429894	0.692747	0.0118764	0.0129052	ENSMUSG00000030246	lactate dehydrogenase B [Source:MGI Symbol;Acc:MGI:96763]	MGI:96763	Ldhb	6	142490249	142507957	-1
ENSMUSG00000010609	392.53	338.742	446.318	1.31758	0.397887	0.0432102	0.695871	0.0244232	0.017679	ENSMUSG00000010609	presenilin 2 [Source:MGI Symbol;Acc:MGI:109284]	MGI:109284	Psen2	1	180227004	180263438	-1
ENSMUSG00000028167	18.615	24.9821	12.2479	0.490266	-1.02836	0.0432901	0.696721	0.0346636	0.13409	ENSMUSG00000028167	3-hydroxybutyrate dehydrogenase, type 2 [Source:MGI Symbol;Acc:MGI:1917022]	MGI:1917022	Bdh2	3	135281221	135304426	1
ENSMUSG00000040812	16.382	9.02492	23.7392	2.6304	1.39528	0.0433582	0.696948	0.303054	0.135113	ENSMUSG00000040812	ATP/GTP binding protein-like 2 [Source:MGI Symbol;Acc:MGI:2443254]	MGI:2443254	Agbl2	2	90782727	90834437	1
ENSMUSG00000044345	321.242	282.218	360.266	1.27655	0.352252	0.0433536	0.696948	-0.00176074	0.0188262	ENSMUSG00000044345	MARVEL (membrane-associating) domain containing 1 [Source:MGI Symbol;Acc:MGI:2147570]	MGI:2147570	Marveld1	19	42147400	42151703	1
ENSMUSG00000057541	1010.29	910.831	1109.75	1.2184	0.284982	0.0434092	0.697334	0.0110047	0.0145319	ENSMUSG00000057541	pseudouridylate synthase 7 homolog (S. cerevisiae) [Source:MGI Symbol;Acc:MGI:1925947]	MGI:1925947	Pus7	5	23740648	23783711	-1
ENSMUSG00000032555	1377.69	1584.6	1170.78	0.738849	-0.436649	0.0434591	0.697699	0.0272659	0.0139971	ENSMUSG00000032555	topoisomerase (DNA) II binding protein 1 [Source:MGI Symbol;Acc:MGI:1920018]	MGI:1920018	Topbp1	9	103305215	103350428	1
ENSMUSG00000086605	408.527	356.766	460.287	1.29017	0.367557	0.0436479	0.700295	0.0157737	0.0172627	ENSMUSG00000086605	predicted gene 14290 [Source:MGI Symbol;Acc:MGI:3649702]	MGI:3649702	Gm14290	2	167098794	167101826	-1
ENSMUSG00000068206	3116.48	2807.98	3424.99	1.21973	0.286563	0.043696	0.700631	0.00257327	0.013134	ENSMUSG00000068206	protein interacting with C kinase 1 [Source:MGI Symbol;Acc:MGI:894645]	MGI:894645	Pick1	15	79229173	79256674	1
ENSMUSG00000039345	1175.42	1050.14	1300.7	1.2386	0.308716	0.0437348	0.700816	0.00679971	0.0142232	ENSMUSG00000039345	methyltransferase like 22 [Source:MGI Symbol;Acc:MGI:2384301]	MGI:2384301	Mettl22	16	8470788	8490684	1
ENSMUSG00000016534	729.249	809.996	648.501	0.800623	-0.320806	0.0440994	0.700995	0.00305622	0.0153926	ENSMUSG00000016534	lysosomal-associated membrane protein 2 [Source:MGI Symbol;Acc:MGI:96748]	MGI:96748	Lamp2	X	38401357	38456454	-1
ENSMUSG00000017119	5932.7	6509.92	5355.49	0.822666	-0.281621	0.0440366	0.700995	0.00671882	0.0128258	ENSMUSG00000017119	neighbor of Brca1 gene 1 [Source:MGI Symbol;Acc:MGI:108498]	MGI:108498	Nbr1	11	101552149	101581951	1
ENSMUSG00000018634	477.619	417.234	538.004	1.28945	0.366759	0.044086	0.700995	0.0201982	0.016613	ENSMUSG00000018634	corticotropin releasing hormone receptor 1 [Source:MGI Symbol;Acc:MGI:88498]	MGI:88498	Crhr1	11	104132855	104175523	1
ENSMUSG00000020484	2814.69	2547.53	3081.86	1.20974	0.274702	0.0439159	0.700995	0.00635012	0.0131854	ENSMUSG00000020484	X-box binding protein 1 [Source:MGI Symbol;Acc:MGI:98970]	MGI:98970	Xbp1	11	5520659	5525893	1
ENSMUSG00000021098	67.0421	46.9914	87.0928	1.85338	0.890158	0.0440197	0.700995	0.111321	0.039443	ENSMUSG00000021098	RIKEN cDNA 4930447C04 gene [Source:MGI Symbol;Acc:MGI:1923051]	MGI:1923051	4930447C04Rik	12	72881109	72940774	-1
ENSMUSG00000022768	505.645	448.3	562.989	1.25583	0.328642	0.0440243	0.700995	0.00906159	0.0164401	ENSMUSG00000022768	coiled-coil domain containing 116 [Source:MGI Symbol;Acc:MGI:1924122]	MGI:1924122	Ccdc116	16	17139064	17147229	-1
ENSMUSG00000024164	20.8363	14.3552	27.3174	1.90296	0.928243	0.0440808	0.700995	0.0562492	0.102173	ENSMUSG00000024164	complement component 3 [Source:MGI Symbol;Acc:MGI:88227]	MGI:88227	C3	17	57203970	57228136	-1
ENSMUSG00000034842	34.1782	24.7738	43.5826	1.75922	0.814936	0.043888	0.700995	0.0185107	0.0743239	ENSMUSG00000034842	ADP-ribosyltransferase 3 [Source:MGI Symbol;Acc:MGI:1202729]	MGI:1202729	Art3	5	92331827	92414628	1
ENSMUSG00000035954	2552.91	2285.45	2820.37	1.23405	0.303405	0.0437742	0.700995	0.0144277	0.0132641	ENSMUSG00000035954	dedicator of cytokinesis 4 [Source:MGI Symbol;Acc:MGI:1918006]	MGI:1918006	Dock4	12	40446053	40846486	1
ENSMUSG00000037336	47.5255	32.7511	62.3	1.90223	0.92769	0.0438621	0.700995	0.119731	0.0562214	ENSMUSG00000037336	major facilitator superfamily domain containing 2B [Source:MGI Symbol;Acc:MGI:3583946]	MGI:3583946	Mfsd2b	12	4862440	4874359	-1
ENSMUSG00000040140	38.5375	28.7153	48.3597	1.68411	0.751985	0.0439074	0.700995	0.0428549	0.0667799	ENSMUSG00000040140	tudor domain containing 6 [Source:MGI Symbol;Acc:MGI:2679727]	MGI:2679727	Tdrd6	17	43615335	43630299	-1
ENSMUSG00000040187	89.443	71.5655	107.32	1.49961	0.58459	0.0438593	0.700995	0.0476201	0.0351228	ENSMUSG00000040187	aryl hydrocarbon receptor nuclear translocator-like 2 [Source:MGI Symbol;Acc:MGI:2684845]	MGI:2684845	Arntl2	6	146796055	146833529	1
ENSMUSG00000055833	70.9434	50.858	91.0288	1.78986	0.839849	0.0440088	0.700995	0.0956256	0.0401532	ENSMUSG00000055833	RIKEN cDNA 1700034H15 gene [Source:MGI Symbol;Acc:MGI:1921515]	MGI:1921515	1700034H15Rik	1	191886130	191907527	-1	NR_030669
ENSMUSG00000057132	84.7255	99.1735	70.2775	0.708631	-0.496893	0.0441971	0.701683	0.0206325	0.0353185	ENSMUSG00000057132	retinitis pigmentosa GTPase regulator interacting protein 1 [Source:MGI Symbol;Acc:MGI:1932134]	MGI:1932134	Rpgrip1	14	52110704	52163546	1
ENSMUSG00000073733	231.367	199.946	262.788	1.31429	0.394286	0.0441923	0.701683	0.000822308	0.0216479	ENSMUSG00000073733	REM2 and RAB-like small GTPase 1 [Source:MGI Symbol;Acc:MGI:1923416]	MGI:1923416	Rsg1	4	141213956	141226756	1
ENSMUSG00000030068	782.121	695.141	869.1	1.25025	0.322217	0.0442254	0.701701	0.00322753	0.0150252	ENSMUSG00000030068	predicted gene 20696 [Source:MGI Symbol;Acc:MGI:5313143]	MGI:5313143	Gm20696	6	99257484	99666797	-1
ENSMUSG00000066880	1062.36	1169.82	954.901	0.816282	-0.292861	0.0442753	0.70206	0.000780141	0.0143962	ENSMUSG00000066880	zinc finger protein 617 [Source:MGI Symbol;Acc:MGI:2684459]	MGI:2684459	Zfp617	8	71908635	71934629	1
ENSMUSG00000032936	8116.09	7289.2	8942.97	1.22688	0.294994	0.0443058	0.702112	0.0111522	0.0127276	ENSMUSG00000032936	CaM kinase-like vesicle-associated [Source:MGI Symbol;Acc:MGI:2384296]	MGI:2384296	Camkv	9	107935674	107949691	1
ENSMUSG00000022523	793.719	903.651	683.788	0.756694	-0.402217	0.0443615	0.702132	0.0293202	0.0149786	ENSMUSG00000022523	fibroblast growth factor 12 [Source:MGI Symbol;Acc:MGI:109183]	MGI:109183	Fgf12	16	28160120	28445227	-1
ENSMUSG00000053870	538.539	597.225	479.853	0.80347	-0.315683	0.0443429	0.702132	0.0128783	0.0163728	ENSMUSG00000053870	fucose-1-phosphate guanylyltransferase [Source:MGI Symbol;Acc:MGI:1922790]	MGI:1922790	Fpgt	3	155084918	155093403	-1
ENSMUSG00000102215	29.9845	19.6773	40.2916	2.04762	1.03395	0.0444998	0.703889	0.138574	0.0862508	ENSMUSG00000102215	predicted gene 2464 [Source:MGI Symbol;Acc:MGI:3780631]	MGI:3780631	Gm2464	3	13470439	13471829	-1
ENSMUSG00000038024	296.057	338.011	254.102	0.751757	-0.411662	0.0447604	0.707576	0.0224305	0.0193815	ENSMUSG00000038024	DENN/MADD domain containing 4C [Source:MGI Symbol;Acc:MGI:1914769]	MGI:1914769	Dennd4c	4	86748555	86850603	1
ENSMUSG00000022946	2358.84	2131.03	2586.65	1.2138	0.279535	0.0448621	0.70875	0.00291377	0.0133272	ENSMUSG00000022946	dopey family member 2 [Source:MGI Symbol;Acc:MGI:1917278]	MGI:1917278	Dopey2	16	93711907	93810585	1
ENSMUSG00000012017	55.3856	39.8822	70.8889	1.77745	0.829812	0.0449324	0.709426	0.104135	0.0509126	ENSMUSG00000012017	scavenger receptor class F, member 2 [Source:MGI Symbol;Acc:MGI:1858430]	MGI:1858430	Scarf2	16	17797282	17808287	1
ENSMUSG00000039246	269.788	215.878	323.698	1.49945	0.584433	0.0449689	0.709567	0.059336	0.0201876	ENSMUSG00000039246	lysophospholipase-like 1 [Source:MGI Symbol;Acc:MGI:2385115]	MGI:2385115	Lyplal1	1	186087731	186117310	-1
ENSMUSG00000023055	2008.65	2214.42	1802.89	0.814157	-0.296621	0.0450098	0.709778	0.0103016	0.0134762	ENSMUSG00000023055	calcium binding and coiled coil domain 1 [Source:MGI Symbol;Acc:MGI:1914738]	MGI:1914738	Calcoco1	15	102706779	102722178	-1
ENSMUSG00000034981	257.982	205.06	310.905	1.51616	0.600424	0.0451849	0.712105	0.0580321	0.0203052	ENSMUSG00000034981	prostate androgen-regulated mucin-like protein 1 [Source:MGI Symbol;Acc:MGI:2443349]	MGI:2443349	Parm1	5	91517615	91626894	1
ENSMUSG00000028483	1613.47	1464.27	1762.68	1.20379	0.267589	0.045398	0.715026	0.0033458	0.01371	ENSMUSG00000028483	small nuclear RNA activating complex, polypeptide 3 [Source:MGI Symbol;Acc:MGI:1916338]	MGI:1916338	Snapc3	4	83417724	83467676	1
ENSMUSG00000005672	614.589	688.617	540.561	0.784996	-0.349243	0.0457329	0.715394	0.0216687	0.0157679	ENSMUSG00000005672	kit oncogene [Source:MGI Symbol;Acc:MGI:96677]	MGI:96677	Kit	5	75574916	75656722	1
ENSMUSG00000018554	644.776	463.657	825.894	1.78126	0.832898	0.045666	0.715394	0.122733	0.0157076	ENSMUSG00000018554	Y box protein 2 [Source:MGI Symbol;Acc:MGI:1096372]	MGI:1096372	Ybx2	11	69935796	69941605	1
ENSMUSG00000023067	883.633	790.082	977.184	1.23681	0.306628	0.0457469	0.715394	0.00490315	0.0148094	ENSMUSG00000023067	cyclin-dependent kinase inhibitor 1A (P21) [Source:MGI Symbol;Acc:MGI:104556]	MGI:104556	Cdkn1a	17	29090979	29100722	1
ENSMUSG00000028073	386.591	340.051	433.132	1.27373	0.349057	0.0456783	0.715394	0.0170079	0.0178358	ENSMUSG00000028073	platelet endothelial aggregation receptor 1 [Source:MGI Symbol;Acc:MGI:1920432]	MGI:1920432	Pear1	3	87747890	87824306	-1
ENSMUSG00000028188	114.449	92.9537	135.945	1.4625	0.54844	0.0457544	0.715394	0.0461767	0.0300657	ENSMUSG00000028188	spermatogenesis associated 1 [Source:MGI Symbol;Acc:MGI:1918201]	MGI:1918201	Spata1	3	146457196	146499753	-1
ENSMUSG00000043251	174.013	149.747	198.279	1.32409	0.404999	0.0455834	0.715394	0.0175511	0.0236758	ENSMUSG00000043251	exocyst complex component 3-like [Source:MGI Symbol;Acc:MGI:3041195]	MGI:3041195	Exoc3l	8	105289924	105296098	-1
ENSMUSG00000054309	2795.31	2535.66	3054.97	1.2048	0.2688	0.0455078	0.715394	0.00236875	0.0132226	ENSMUSG00000054309	cleavage and polyadenylation specificity factor 3 [Source:MGI Symbol;Acc:MGI:1859328]	MGI:1859328	Cpsf3	12	21286297	21315056	1
ENSMUSG00000060063	98.7233	82.1638	115.283	1.40308	0.488601	0.0456538	0.715394	0.0064281	0.0330527	ENSMUSG00000060063	arachidonate 5-lipoxygenase activating protein [Source:MGI Symbol;Acc:MGI:107505]	MGI:107505	Alox5ap	5	149264767	149288153	1
ENSMUSG00000087336	77.3998	63.048	91.7516	1.45526	0.541282	0.0454621	0.715394	0.0341292	0.0378602	ENSMUSG00000087336	predicted gene 15860 [Source:MGI Symbol;Acc:MGI:3801778]	MGI:3801778	Gm15860	5	123332726	123344437	-1
ENSMUSG00000088219	10.6126	6.274	14.9513	2.38306	1.25281	0.0456114	0.715394	0.0445549	0.161737	ENSMUSG00000088219	predicted gene, 22077 [Source:MGI Symbol;Acc:MGI:5451854]	MGI:5451854	Gm22077	15	80080251	80080343	-1
ENSMUSG00000097974	119.599	99.3184	139.88	1.4084	0.494061	0.0454906	0.715394	0.0172643	0.029565	ENSMUSG00000097974	predicted gene 10605 [Source:MGI Symbol;Acc:MGI:3642596]	MGI:3642596	Gm10605	7	99625936	99631711	1
ENSMUSG00000105204	9208.9	8333.5	10084.3	1.21009	0.275117	0.0456953	0.715394	0.000693384	0.0127027	ENSMUSG00000105204				3	89081939	89101099	-1
ENSMUSG00000032482	9249.24	8288.99	10209.5	1.23169	0.30064	0.0457919	0.715546	0.0145682	0.0127059	ENSMUSG00000032482	chondroitin sulfate proteoglycan 5 [Source:MGI Symbol;Acc:MGI:1352747]	MGI:1352747	Cspg5	9	110243783	110262576	1
ENSMUSG00000022382	835.919	1043.09	628.75	0.602777	-0.730303	0.0459335	0.716948	0.0813098	0.0151922	ENSMUSG00000022382	wingless-type MMTV integration site family, member 7B [Source:MGI Symbol;Acc:MGI:98962]	MGI:98962	Wnt7b	15	85535439	85581821	-1
ENSMUSG00000030878	1167.72	1043.37	1292.07	1.23836	0.308431	0.0459372	0.716948	0.0155923	0.0142466	ENSMUSG00000030878	cerebellar degeneration-related 2 [Source:MGI Symbol;Acc:MGI:1100885]	MGI:1100885	Cdr2	7	120957036	120982312	-1
ENSMUSG00000026971	9.17073	13.4322	4.90928	0.365486	-1.45211	0.0461078	0.719175	0.199238	0.227465	ENSMUSG00000026971	integrin beta 6 [Source:MGI Symbol;Acc:MGI:96615]	MGI:96615	Itgb6	2	60598292	60722643	-1
ENSMUSG00000023328	744.177	616.43	871.923	1.41447	0.500263	0.0462202	0.720058	0.0386098	0.0151361	ENSMUSG00000023328	acetylcholinesterase [Source:MGI Symbol;Acc:MGI:87876]	MGI:87876	Ache	5	137287519	137294466	1
ENSMUSG00000027861	28.4472	19.4768	37.4177	1.92114	0.941966	0.0462174	0.720058	0.101243	0.0844791	ENSMUSG00000027861	calsequestrin 2 [Source:MGI Symbol;Acc:MGI:1309469]	MGI:1309469	Casq2	3	102086415	102146514	1
ENSMUSG00000044811	17.4297	23.4957	11.3636	0.483648	-1.04797	0.0462825	0.720593	-0.00689755	0.135035	ENSMUSG00000044811	cDNA sequence AF251705 [Source:MGI Symbol;Acc:MGI:2153249]	MGI:2153249	AF251705	11	114996721	115001880	-1
ENSMUSG00000039058	589.616	698.969	480.264	0.687103	-0.541402	0.0464327	0.721189	0.0600668	0.0155954	ENSMUSG00000039058	adenylate kinase 5 [Source:MGI Symbol;Acc:MGI:2677491]	MGI:2677491	Ak5	3	152462815	152668360	-1
ENSMUSG00000041180	412.987	461.383	364.592	0.790216	-0.339681	0.046383	0.721189	0.00605406	0.0173199	ENSMUSG00000041180	HECT domain containing 2 [Source:MGI Symbol;Acc:MGI:2442663]	MGI:2442663	Hectd2	19	36554639	36621135	1
ENSMUSG00000087141	2188.58	1771.34	2605.83	1.47111	0.556903	0.0463942	0.721189	0.0517713	0.0134714	ENSMUSG00000087141	phosphatidylinositol-specific phospholipase C, X domain containing 2 [Source:MGI Symbol;Acc:MGI:3647874]	MGI:3647874	Plcxd2	16	45959263	46010218	-1
ENSMUSG00000087590	592.904	658.186	527.621	0.801629	-0.318994	0.0464318	0.721189	0.00566365	0.0158111	ENSMUSG00000087590	erythrocyte protein band 4.1 like 1 opposite strand [Source:MGI Symbol;Acc:MGI:1916999]	MGI:1916999	Epb4.1l4aos	18	33794892	33795986	1
ENSMUSG00000021091	4.04255	6.617	1.4681	0.221868	-2.17223	0.0464828	0.721447	-0.0914871	0.394526	ENSMUSG00000021091	serine (or cysteine) peptidase inhibitor, clade A, member 3N [Source:MGI Symbol;Acc:MGI:105045]	MGI:105045	Serpina3n	12	104406729	104414329	1
ENSMUSG00000030069	69.5742	82.2775	56.8709	0.691208	-0.532809	0.0465052	0.721447	0.0193868	0.0410409	ENSMUSG00000030069	prokineticin 2 [Source:MGI Symbol;Acc:MGI:1354178]	MGI:1354178	Prok2	6	99711299	99726392	-1
ENSMUSG00000026107	144.877	123.886	165.867	1.33887	0.421014	0.0466661	0.723507	0.00323588	0.0268222	ENSMUSG00000026107	nucleic acid binding protein 1 [Source:MGI Symbol;Acc:MGI:1923258]	MGI:1923258	Nabp1	1	51465862	51478425	-1
ENSMUSG00000019256	121.006	138.932	103.081	0.741953	-0.430601	0.0467347	0.724032	0.0226116	0.0286991	ENSMUSG00000019256	aryl-hydrocarbon receptor [Source:MGI Symbol;Acc:MGI:105043]	MGI:105043	Ahr	12	35497974	35535038	-1
ENSMUSG00000029838	7832.72	7034.66	8630.78	1.22689	0.295009	0.0467561	0.724032	0.0181123	0.0127684	ENSMUSG00000029838	pleiotrophin [Source:MGI Symbol;Acc:MGI:97804]	MGI:97804	Ptn	6	36714929	36810220	-1
ENSMUSG00000065452	30.2739	38.9957	21.552	0.552677	-0.855491	0.0468376	0.724858	0.0414589	0.0807503	ENSMUSG00000065452	microRNA 207 [Source:MGI Symbol;Acc:MGI:2676882]	MGI:2676882	Mir207	4	40722917	40722995	1	NR_029594
ENSMUSG00000028443	874.06	778.404	969.715	1.24577	0.317042	0.0468722	0.724959	0.00778859	0.0148164	ENSMUSG00000028443	nudix (nucleoside diphosphate linked moiety X)-type motif 2 [Source:MGI Symbol;Acc:MGI:1913651]	MGI:1913651	Nudt2	4	41465151	41480926	1
ENSMUSG00000036098	56.8999	39.8794	73.9205	1.8536	0.890331	0.0470619	0.726734	0.120852	0.0514576	ENSMUSG00000036098	myelin regulatory factor [Source:MGI Symbol;Acc:MGI:2684944]	MGI:2684944	Myrf	19	10208272	10240748	-1
ENSMUSG00000052187	4.69049	1.62297	7.75801	4.78013	2.25705	0.0470715	0.726734	-0.0135448	0.495773	ENSMUSG00000052187	hemoglobin Y, beta-like embryonic chain [Source:MGI Symbol;Acc:MGI:96027]	MGI:96027	Hbb-y	7	103851745	103853240	-1
ENSMUSG00000058740	3262.85	2657.82	3867.88	1.45529	0.541302	0.0470221	0.726734	0.0485505	0.0130908	ENSMUSG00000058740	potassium channel, subfamily T, member 1 [Source:MGI Symbol;Acc:MGI:1924627]	MGI:1924627	Kcnt1	2	25863734	25918273	1
ENSMUSG00000029348	3025.79	2736.75	3314.83	1.21123	0.27647	0.0471794	0.727964	0.00273598	0.0131705	ENSMUSG00000029348	aspartate beta-hydroxylase domain containing 2 [Source:MGI Symbol;Acc:MGI:1920148]	MGI:1920148	Asphd2	5	112384354	112394866	-1
ENSMUSG00000021363	122.595	102.684	142.506	1.38781	0.472813	0.0472261	0.728249	0.0141194	0.0283963	ENSMUSG00000021363	male germ cell-associated kinase [Source:MGI Symbol;Acc:MGI:96913]	MGI:96913	Mak	13	41025120	41079706	-1
ENSMUSG00000028348	89.2448	73.1712	105.318	1.43934	0.525411	0.0473138	0.729164	0.00932632	0.036233	ENSMUSG00000028348	muscle-related coiled-coil protein [Source:MGI Symbol;Acc:MGI:1915266]	MGI:1915266	Murc	4	48663514	48673502	1
ENSMUSG00000021796	1482.55	1627.47	1337.64	0.821915	-0.28294	0.0473999	0.729619	0.0040413	0.0138298	ENSMUSG00000021796	bone morphogenetic protein receptor, type 1A [Source:MGI Symbol;Acc:MGI:1338938]	MGI:1338938	Bmpr1a	14	34410734	34503341	-1
ENSMUSG00000037172	1440.36	1586.82	1293.9	0.815406	-0.29441	0.0473729	0.729619	0.00338138	0.0139248	ENSMUSG00000037172	RIKEN cDNA E330009J07 gene [Source:MGI Symbol;Acc:MGI:2444256]	MGI:2444256	E330009J07Rik	6	40401375	40436135	-1
ENSMUSG00000025431	4.58755	7.46409	1.71102	0.229234	-2.12511	0.0474369	0.729753	0.114334	0.404104	ENSMUSG00000025431	cysteine-rich secretory protein 1 [Source:MGI Symbol;Acc:MGI:102553]	MGI:102553	Crisp1	17	40293758	40319207	-1
ENSMUSG00000032244	5458.61	5956.45	4960.77	0.83284	-0.263889	0.0474658	0.729762	0.00395636	0.0128531	ENSMUSG00000032244	feminization 1 homolog b (C. elegans) [Source:MGI Symbol;Acc:MGI:1335087]	MGI:1335087	Fem1b	9	62791832	62811648	-1
ENSMUSG00000030034	505.828	569.372	442.285	0.776794	-0.364395	0.0476915	0.730184	0.0182416	0.0164469	ENSMUSG00000030034	INO80 complex subunit B [Source:MGI Symbol;Acc:MGI:1917270]	MGI:1917270	Ino80b	6	83121765	83125431	-1
ENSMUSG00000032340	5628.86	6158.67	5099.06	0.827947	-0.272389	0.0476888	0.730184	0.00431886	0.012848	ENSMUSG00000032340	neogenin [Source:MGI Symbol;Acc:MGI:1097159]	MGI:1097159	Neo1	9	58874679	59036441	-1
ENSMUSG00000034640	388.731	435.348	342.114	0.785839	-0.347694	0.0475526	0.730184	0.00487199	0.0175346	ENSMUSG00000034640	TCDD-inducible poly(ADP-ribose) polymerase [Source:MGI Symbol;Acc:MGI:2159210]	MGI:2159210	Tiparp	3	65528410	65555518	1
ENSMUSG00000035835	16547.7	14978.2	18117.2	1.20957	0.274498	0.0476549	0.730184	0.0139285	0.0126059	ENSMUSG00000035835	lipid phosphate phosphatase-related protein type 3 [Source:MGI Symbol;Acc:MGI:2388640]	MGI:2388640	Lppr3	10	79860475	79874634	-1	NR_033210
ENSMUSG00000036989	3555.01	3206.03	3904	1.21771	0.284167	0.0475907	0.730184	0.00356079	0.0130462	ENSMUSG00000036989	tripartite motif-containing 3 [Source:MGI Symbol;Acc:MGI:1860040]	MGI:1860040	Trim3	7	105604463	105633571	-1
ENSMUSG00000037138	2505.53	2745.16	2265.9	0.825416	-0.276807	0.047646	0.730184	0.00767141	0.0132842	ENSMUSG00000037138	AF4/FMR2 family, member 3 [Source:MGI Symbol;Acc:MGI:106927]	MGI:106927	Aff3	1	38177326	38664955	-1
ENSMUSG00000070871	405.16	359.285	451.035	1.25537	0.32811	0.0476499	0.730184	0.00225178	0.0174497	ENSMUSG00000070871	cyclin Y-like 1 [Source:MGI Symbol;Acc:MGI:2138614]	MGI:2138614	Ccnyl1	1	64690455	64725644	1
ENSMUSG00000045467	34.6233	25.6155	43.631	1.7033	0.768334	0.047901	0.732862	-0.00781176	0.0737126	ENSMUSG00000045467	tubulin tyrosine ligase-like family, member 13 [Source:MGI Symbol;Acc:MGI:1920845]	MGI:1920845	Ttll13	7	80246376	80260821	1
ENSMUSG00000094439	1707.55	1540.04	1875.07	1.21755	0.283976	0.0479232	0.732862	0.0035393	0.0136933	ENSMUSG00000094439	predicted gene 21969 [Source:MGI Symbol;Acc:MGI:5439438]	MGI:5439438	Gm21969	4	139603186	139662691	1
ENSMUSG00000038128	1178.31	970.46	1386.17	1.42836	0.514361	0.0479647	0.733061	0.0455199	0.0141759	ENSMUSG00000038128	calcium/calmodulin-dependent protein kinase IV [Source:MGI Symbol;Acc:MGI:88258]	MGI:88258	Camk4	18	32939041	33195767	1
ENSMUSG00000031932	260.571	303.156	217.985	0.719052	-0.475832	0.0480167	0.733421	0.0443038	0.0198759	ENSMUSG00000031932	G protein-coupled receptor 83 [Source:MGI Symbol;Acc:MGI:95712]	MGI:95712	Gpr83	9	14860210	14870789	1
ENSMUSG00000022883	14576.1	15985.3	13166.9	0.823684	-0.279836	0.048124	0.734189	0.0149049	0.0126181	ENSMUSG00000022883	roundabout homolog 1 (Drosophila) [Source:MGI Symbol;Acc:MGI:1274781]	MGI:1274781	Robo1	16	72663149	73046095	1
ENSMUSG00000104399	116.629	93.496	139.762	1.49485	0.580001	0.0480984	0.734189	0.0473942	0.0288979	ENSMUSG00000104399	predicted gene, 37963 [Source:MGI Symbol;Acc:MGI:5611191]	MGI:5611191	Gm37963	9	108389082	108390205	1
ENSMUSG00000028041	1328.05	1175.02	1481.07	1.26047	0.333956	0.0481642	0.734369	0.0176316	0.0139968	ENSMUSG00000028041	a disintegrin and metallopeptidase domain 15 (metargidin) [Source:MGI Symbol;Acc:MGI:1333882]	MGI:1333882	Adam15	3	89338542	89349996	-1
ENSMUSG00000101316	26.8359	34.2577	19.4142	0.56671	-0.819317	0.048306	0.736096	0.0524851	0.0859507	ENSMUSG00000101316	predicted gene 12663 [Source:MGI Symbol;Acc:MGI:3652168]	MGI:3652168	Gm12663	11	16635109	16636066	-1
ENSMUSG00000027820	275.664	348.419	202.909	0.582372	-0.779987	0.0483468	0.736282	0.111768	0.01895	ENSMUSG00000027820	membrane metallo endopeptidase [Source:MGI Symbol;Acc:MGI:97004]	MGI:97004	Mme	3	63241537	63386030	1
ENSMUSG00000020612	15486.1	16881.4	14090.9	0.834697	-0.260675	0.04843	0.736308	0.00513548	0.0126122	ENSMUSG00000020612	protein kinase, cAMP dependent regulatory, type I, alpha [Source:MGI Symbol;Acc:MGI:104878]	MGI:104878	Prkar1a	11	109649405	109669656	1
ENSMUSG00000021932	1004.31	896.845	1111.77	1.23964	0.309921	0.04843	0.736308	0.0199398	0.0146376	ENSMUSG00000021932	ribonuclease H2, subunit B [Source:MGI Symbol;Acc:MGI:1914403]	MGI:1914403	Rnaseh2b	14	62292589	62372992	1
ENSMUSG00000038745	45.6176	34.6527	56.5825	1.63285	0.70739	0.0484343	0.736308	0.0553525	0.0523805	ENSMUSG00000038745	NLR family, pyrin domain containing 6 [Source:MGI Symbol;Acc:MGI:2141990]	MGI:2141990	Nlrp6	7	140920902	140929192	1
ENSMUSG00000052160	76.1503	90.84	61.4606	0.676581	-0.563665	0.0484628	0.736308	0.00505215	0.0403359	ENSMUSG00000052160	phospholipase D family, member 4 [Source:MGI Symbol;Acc:MGI:2144765]	MGI:2144765	Pld4	12	112760655	112768986	1
ENSMUSG00000020346	1476.52	1621.73	1331.32	0.820925	-0.284678	0.0486131	0.737752	0.00253801	0.0138523	ENSMUSG00000020346	mannoside acetylglucosaminyltransferase 1 [Source:MGI Symbol;Acc:MGI:96973]	MGI:96973	Mgat1	11	49244191	49263030	1
ENSMUSG00000050945	116.49	135.736	97.2449	0.716427	-0.481108	0.048615	0.737752	0.000808051	0.0297793	ENSMUSG00000050945	zinc finger protein 438 [Source:MGI Symbol;Acc:MGI:2444919]	MGI:2444919	Zfp438	18	5210031	5334439	-1
ENSMUSG00000064380	6.09286	2.66826	9.51746	3.56692	1.83468	0.0486978	0.738573	0.028503	0.306437	ENSMUSG00000064380	predicted gene, 26448 [Source:MGI Symbol;Acc:MGI:5456225]	MGI:5456225	Gm26448	9	120129351	120129553	1
ENSMUSG00000063594	6.36813	2.96457	9.77168	3.29616	1.72079	0.0488267	0.740093	0.0611201	0.26676	ENSMUSG00000063594	guanine nucleotide binding protein (G protein), gamma 8 [Source:MGI Symbol;Acc:MGI:109163]	MGI:109163	Gng8	7	16891786	16895435	1
ENSMUSG00000020395	3.92475	6.67276	1.17674	0.176349	-2.50349	0.048938	0.74065	0.0993176	0.509095	ENSMUSG00000020395	IL2 inducible T cell kinase [Source:MGI Symbol;Acc:MGI:96621]	MGI:96621	Itk	11	46325150	46389515	-1
ENSMUSG00000031145	53.6001	42.5307	64.6695	1.52054	0.604579	0.0489748	0.74065	0.00917309	0.0512946	ENSMUSG00000031145	prickle homolog 3 (Drosophila) [Source:MGI Symbol;Acc:MGI:1859635]	MGI:1859635	Prickle3	X	7657260	7668186	1
ENSMUSG00000031627	178.871	220.134	137.609	0.625117	-0.677803	0.0490554	0.74065	0.0654885	0.0243987	ENSMUSG00000031627	interferon regulatory factor 2 [Source:MGI Symbol;Acc:MGI:96591]	MGI:96591	Irf2	8	46739745	46847458	1
ENSMUSG00000034341	4480.17	4905.14	4055.2	0.826726	-0.27452	0.0490814	0.74065	0.00343727	0.0129255	ENSMUSG00000034341	WW domain binding protein 2 [Source:MGI Symbol;Acc:MGI:104709]	MGI:104709	Wbp2	11	116078573	116086995	-1
ENSMUSG00000040703	113.975	85.0848	142.866	1.6791	0.74769	0.0490387	0.74065	0.0863684	0.0300658	ENSMUSG00000040703	cytochrome P450, family 2, subfamily s, polypeptide 1 [Source:MGI Symbol;Acc:MGI:1921384]	MGI:1921384	Cyp2s1	7	25802475	25816913	-1
ENSMUSG00000052912	8.63049	12.779	4.48202	0.350734	-1.51155	0.048946	0.74065	0.278149	0.241551	ENSMUSG00000052912	SWI/SNF related, matrix associated, actin depenent ragulator of chromatin, subfamily a, member 5, pseudogene [Source:MGI Symbol;Acc:MGI:2443330]	MGI:2443330	Smarca5-ps	4	145464204	145467420	1
ENSMUSG00000057606	2.90827	0.57531	5.24123	9.11027	3.18749	0.0490669	0.74065	0.501626	0.713231	ENSMUSG00000057606	collagen-like tail subunit (single strand of homotrimer) of asymmetric acetylcholinesterase [Source:MGI Symbol;Acc:MGI:1338761]	MGI:1338761	Colq	14	31523082	31591343	-1
ENSMUSG00000099764	100.2	82.6219	117.778	1.42551	0.511475	0.0490932	0.74065	0.0359509	0.0333842	ENSMUSG00000099764	ribosomal protein S10, pseudogene 2 [Source:MGI Symbol;Acc:MGI:3645627]	MGI:3645627	Rps10-ps2	16	20822145	20822640	-1
ENSMUSG00000025351	417.797	485.957	349.637	0.719481	-0.474971	0.0494048	0.744834	0.0336516	0.017531	ENSMUSG00000025351	CD63 antigen [Source:MGI Symbol;Acc:MGI:99529]	MGI:99529	Cd63	10	128908919	128912816	1
ENSMUSG00000026610	783.706	878.539	688.872	0.784111	-0.350871	0.0494543	0.744834	0.0186505	0.0152063	ENSMUSG00000026610	estrogen-related receptor gamma [Source:MGI Symbol;Acc:MGI:1347056]	MGI:1347056	Esrrg	1	187608791	188214885	1
ENSMUSG00000038473	1359.54	1218.49	1500.58	1.2315	0.30042	0.0494572	0.744834	0.00496603	0.0139587	ENSMUSG00000038473	nitric oxide synthase 1 (neuronal) adaptor protein [Source:MGI Symbol;Acc:MGI:1917979]	MGI:1917979	Nos1ap	1	170302668	170589861	-1
ENSMUSG00000031534	608.183	544.397	671.969	1.23434	0.303736	0.0496948	0.747103	0.0054039	0.015835	ENSMUSG00000031534	small integral membrane protein 19 [Source:MGI Symbol;Acc:MGI:2142501]	MGI:2142501	Smim19	8	22462615	22476879	-1
ENSMUSG00000038900	17846	16223.2	19468.8	1.20006	0.263105	0.049653	0.747103	0.010722	0.0125993	ENSMUSG00000038900	ribosomal protein L12 [Source:MGI Symbol;Acc:MGI:98002]	MGI:98002	Rpl12	2	32961559	32965345	1
ENSMUSG00000051000	124.226	150.951	97.5007	0.645909	-0.630597	0.0496682	0.747103	0.0646325	0.0275567	ENSMUSG00000051000	family with sequence similarity 160, member A1 [Source:MGI Symbol;Acc:MGI:2444746]	MGI:2444746	Fam160a1	3	85660061	85817291	-1
ENSMUSG00000058441	713.992	630.651	797.333	1.2643	0.338342	0.0497683	0.747771	0.0191024	0.0152828	ENSMUSG00000058441	pannexin 2 [Source:MGI Symbol;Acc:MGI:1890615]	MGI:1890615	Panx2	15	89059734	89073567	1
ENSMUSG00000047045	980.522	847.506	1113.54	1.3139	0.393853	0.0498666	0.748812	0.027064	0.0147132	ENSMUSG00000047045	transmembrane protein 164 [Source:MGI Symbol;Acc:MGI:2148020]	MGI:2148020	Tmem164	X	142681406	142843494	1
ENSMUSG00000022978	565.626	505.052	626.199	1.23987	0.310188	0.0499459	0.749566	0.0192503	0.0163062	ENSMUSG00000022978	MIS18 kinetochore protein homolog A (S. pombe) [Source:MGI Symbol;Acc:MGI:1913828]	MGI:1913828	Mis18a	16	90719312	90727404	-1
ENSMUSG00000098267	2.49386	0.271782	4.71594	17.3519	4.11702	0.0499759	0.749581	0.970592	0.869035	ENSMUSG00000098267	microRNA 7060 [Source:MGI Symbol;Acc:MGI:5530897]	MGI:5530897	Mir7060	7	127489251	127489387	1	NR_106027
ENSMUSG00000082214	17.575	11.3026	23.8473	2.10989	1.07717	0.0501518	0.751782	0.0159745	0.144157	ENSMUSG00000082214	predicted gene 15009 [Source:MGI Symbol;Acc:MGI:3705581]	MGI:3705581	Gm15009	X	136802912	136803233	1
ENSMUSG00000002769	19.3535	12.7862	25.9207	2.02725	1.01952	0.0502574	0.752926	0.117284	0.107048	ENSMUSG00000002769	glycine N-methyltransferase [Source:MGI Symbol;Acc:MGI:1202304]	MGI:1202304	Gnmt	17	46725664	46729168	-1
[truncated: 24,842 more rows]
